# Supplementary material for: Neural representation of action symbols in primate frontal cortex
Source: Nature. 2026 May 20;654(8117):152–62. doi: 10.1038/s41586-026-10297-x (PMC13233313; doi:10.1038/s41586-026-10297-x)
Supplement: Supplementary file 13 — Source Data Fig. 1 [file 41586_2026_10297_MOESM13_ESM.xlsx]

## Sheet: 1g
dist_mean	same_animal	same_shape
0.653601	FALSE	TRUE
0.594497	FALSE	FALSE
0.691201	FALSE	FALSE
0.609868	FALSE	FALSE
0.731958	FALSE	FALSE
0.625434	FALSE	FALSE
0.719637	FALSE	FALSE
0.674298	FALSE	FALSE
0.665781	FALSE	FALSE
0.610874	FALSE	FALSE
0.617787	FALSE	FALSE
0.674774	FALSE	FALSE
0.683878	FALSE	FALSE
0.684574	FALSE	FALSE
0.703302	FALSE	FALSE
0.65075	FALSE	TRUE
0.590694	FALSE	FALSE
0.687535	FALSE	FALSE
0.599593	FALSE	FALSE
0.734894	FALSE	FALSE
0.620447	FALSE	FALSE
0.722303	FALSE	FALSE
0.668389	FALSE	FALSE
0.667	FALSE	FALSE
0.598694	FALSE	FALSE
0.620808	FALSE	FALSE
0.674388	FALSE	FALSE
0.68092	FALSE	FALSE
0.684914	FALSE	FALSE
0.702642	FALSE	FALSE
0.65815	FALSE	TRUE
0.596758	FALSE	FALSE
0.689122	FALSE	FALSE
0.605991	FALSE	FALSE
0.734645	FALSE	FALSE
0.627842	FALSE	FALSE
0.722152	FALSE	FALSE
0.671923	FALSE	FALSE
0.669604	FALSE	FALSE
0.612598	FALSE	FALSE
0.620602	FALSE	FALSE
0.679752	FALSE	FALSE
0.688411	FALSE	FALSE
0.68253	FALSE	FALSE
0.709742	FALSE	FALSE
0.653197	FALSE	TRUE
0.604673	FALSE	FALSE
0.685241	FALSE	FALSE
0.615384	FALSE	FALSE
0.732192	FALSE	FALSE
0.630945	FALSE	FALSE
0.720718	FALSE	FALSE
0.672235	FALSE	FALSE
0.667844	FALSE	FALSE
0.603724	FALSE	FALSE
0.626425	FALSE	FALSE
0.671796	FALSE	FALSE
0.676856	FALSE	FALSE
0.685502	FALSE	FALSE
0.705793	FALSE	FALSE
0.663964	FALSE	TRUE
0.605627	FALSE	FALSE
0.685766	FALSE	FALSE
0.63513	FALSE	FALSE
0.718891	FALSE	FALSE
0.641619	FALSE	FALSE
0.709173	FALSE	FALSE
0.676645	FALSE	FALSE
0.663939	FALSE	FALSE
0.622551	FALSE	FALSE
0.611622	FALSE	FALSE
0.676134	FALSE	FALSE
0.682133	FALSE	FALSE
0.672344	FALSE	FALSE
0.710577	FALSE	FALSE
0.657191	FALSE	TRUE
0.591058	FALSE	FALSE
0.690933	FALSE	FALSE
0.607453	FALSE	FALSE
0.730336	FALSE	FALSE
0.626452	FALSE	FALSE
0.717114	FALSE	FALSE
0.675121	FALSE	FALSE
0.665743	FALSE	FALSE
0.617187	FALSE	FALSE
0.614546	FALSE	FALSE
0.676933	FALSE	FALSE
0.688951	FALSE	FALSE
0.682716	FALSE	FALSE
0.702807	FALSE	FALSE
0.651535	FALSE	TRUE
0.595755	FALSE	FALSE
0.685236	FALSE	FALSE
0.611997	FALSE	FALSE
0.730581	FALSE	FALSE
0.625925	FALSE	FALSE
0.719293	FALSE	FALSE
0.671231	FALSE	FALSE
0.666181	FALSE	FALSE
0.600231	FALSE	FALSE
0.621247	FALSE	FALSE
0.672096	FALSE	FALSE
0.677736	FALSE	FALSE
0.683793	FALSE	FALSE
0.701499	FALSE	FALSE
0.658247	FALSE	TRUE
0.596614	FALSE	FALSE
0.687849	FALSE	FALSE
0.611697	FALSE	FALSE
0.730861	FALSE	FALSE
0.629537	FALSE	FALSE
0.718627	FALSE	FALSE
0.672047	FALSE	FALSE
0.667714	FALSE	FALSE
0.612926	FALSE	FALSE
0.618292	FALSE	FALSE
0.677465	FALSE	FALSE
0.684695	FALSE	FALSE
0.680279	FALSE	FALSE
0.708897	FALSE	FALSE
0.656303	FALSE	TRUE
0.597405	FALSE	FALSE
0.690291	FALSE	FALSE
0.609873	FALSE	FALSE
0.731466	FALSE	FALSE
0.628488	FALSE	FALSE
0.718785	FALSE	FALSE
0.673644	FALSE	FALSE
0.667815	FALSE	FALSE
0.612908	FALSE	FALSE
0.621547	FALSE	FALSE
0.675226	FALSE	FALSE
0.683189	FALSE	FALSE
0.685701	FALSE	FALSE
0.704227	FALSE	FALSE
0.656177	FALSE	TRUE
0.593121	FALSE	FALSE
0.689823	FALSE	FALSE
0.605293	FALSE	FALSE
0.733409	FALSE	FALSE
0.626455	FALSE	FALSE
0.720156	FALSE	FALSE
0.674093	FALSE	FALSE
0.667396	FALSE	FALSE
0.614523	FALSE	FALSE
0.618272	FALSE	FALSE
0.677382	FALSE	FALSE
0.688394	FALSE	FALSE
0.683485	FALSE	FALSE
0.706215	FALSE	FALSE
0.604348	FALSE	FALSE
0.65582	FALSE	TRUE
0.644283	FALSE	FALSE
0.61274	FALSE	FALSE
0.728885	FALSE	FALSE
0.626444	FALSE	FALSE
0.715696	FALSE	FALSE
0.696535	FALSE	FALSE
0.669249	FALSE	FALSE
0.542327	FALSE	FALSE
0.681799	FALSE	FALSE
0.617175	FALSE	FALSE
0.620118	FALSE	FALSE
0.695285	FALSE	FALSE
0.698975	FALSE	FALSE
0.605692	FALSE	FALSE
0.657492	FALSE	TRUE
0.651703	FALSE	FALSE
0.614741	FALSE	FALSE
0.729786	FALSE	FALSE
0.629113	FALSE	FALSE
0.717011	FALSE	FALSE
0.699309	FALSE	FALSE
0.67037	FALSE	FALSE
0.550825	FALSE	FALSE
0.683287	FALSE	FALSE
0.618535	FALSE	FALSE
0.622882	FALSE	FALSE
0.700033	FALSE	FALSE
0.697261	FALSE	FALSE
0.608456	FALSE	FALSE
0.660709	FALSE	TRUE
0.650725	FALSE	FALSE
0.624999	FALSE	FALSE
0.722314	FALSE	FALSE
0.633587	FALSE	FALSE
0.711523	FALSE	FALSE
0.691582	FALSE	FALSE
0.668412	FALSE	FALSE
0.544228	FALSE	FALSE
0.679073	FALSE	FALSE
0.618536	FALSE	FALSE
0.636638	FALSE	FALSE
0.694221	FALSE	FALSE
0.701767	FALSE	FALSE
0.606909	FALSE	FALSE
0.655455	FALSE	TRUE
0.654076	FALSE	FALSE
0.617154	FALSE	FALSE
0.729572	FALSE	FALSE
0.630001	FALSE	FALSE
0.717265	FALSE	FALSE
0.694575	FALSE	FALSE
0.670047	FALSE	FALSE
0.553706	FALSE	FALSE
0.682358	FALSE	FALSE
0.619095	FALSE	FALSE
0.618495	FALSE	FALSE
0.702072	FALSE	FALSE
0.694954	FALSE	FALSE
0.603319	FALSE	FALSE
0.65708	FALSE	TRUE
0.649033	FALSE	FALSE
0.614272	FALSE	FALSE
0.729004	FALSE	FALSE
0.627641	FALSE	FALSE
0.716502	FALSE	FALSE
0.698086	FALSE	FALSE
0.669293	FALSE	FALSE
0.545453	FALSE	FALSE
0.682735	FALSE	FALSE
0.616475	FALSE	FALSE
0.623502	FALSE	FALSE
0.69822	FALSE	FALSE
0.697697	FALSE	FALSE
0.611223	FALSE	FALSE
0.656557	FALSE	TRUE
0.647569	FALSE	FALSE
0.615657	FALSE	FALSE
0.730422	FALSE	FALSE
0.630403	FALSE	FALSE
0.717546	FALSE	FALSE
0.6986	FALSE	FALSE
0.671768	FALSE	FALSE
0.54642	FALSE	FALSE
0.68104	FALSE	FALSE
0.624332	FALSE	FALSE
0.629253	FALSE	FALSE
0.694747	FALSE	FALSE
0.704837	FALSE	FALSE
0.608388	FALSE	FALSE
0.65076	FALSE	TRUE
0.642919	FALSE	FALSE
0.598509	FALSE	FALSE
0.737726	FALSE	FALSE
0.620904	FALSE	FALSE
0.723638	FALSE	FALSE
0.699718	FALSE	FALSE
0.673817	FALSE	FALSE
0.530312	FALSE	FALSE
0.681857	FALSE	FALSE
0.627432	FALSE	FALSE
0.63142	FALSE	FALSE
0.694047	FALSE	FALSE
0.707714	FALSE	FALSE
0.605242	FALSE	FALSE
0.653295	FALSE	TRUE
0.64585	FALSE	FALSE
0.605833	FALSE	FALSE
0.733602	FALSE	FALSE
0.62343	FALSE	FALSE
0.720174	FALSE	FALSE
0.701049	FALSE	FALSE
0.671319	FALSE	FALSE
0.538524	FALSE	FALSE
0.682325	FALSE	FALSE
0.621561	FALSE	FALSE
0.62855	FALSE	FALSE
0.695901	FALSE	FALSE
0.703081	FALSE	FALSE
0.614001	FALSE	FALSE
0.656171	FALSE	TRUE
0.660745	FALSE	FALSE
0.622702	FALSE	FALSE
0.730526	FALSE	FALSE
0.635154	FALSE	FALSE
0.718063	FALSE	FALSE
0.696923	FALSE	FALSE
0.672411	FALSE	FALSE
0.5638	FALSE	FALSE
0.681591	FALSE	FALSE
0.626212	FALSE	FALSE
0.621722	FALSE	FALSE
0.704683	FALSE	FALSE
0.695573	FALSE	FALSE
0.596604	FALSE	FALSE
0.651904	FALSE	TRUE
0.637927	FALSE	FALSE
0.609303	FALSE	FALSE
0.727055	FALSE	FALSE
0.619658	FALSE	FALSE
0.713862	FALSE	FALSE
0.692341	FALSE	FALSE
0.665135	FALSE	FALSE
0.534172	FALSE	FALSE
0.681132	FALSE	FALSE
0.608337	FALSE	FALSE
0.616447	FALSE	FALSE
0.693176	FALSE	FALSE
0.694186	FALSE	FALSE
0.71826	FALSE	FALSE
0.648544	FALSE	FALSE
0.700315	FALSE	TRUE
0.729039	FALSE	FALSE
0.624612	FALSE	FALSE
0.711292	FALSE	FALSE
0.626676	FALSE	FALSE
0.741942	FALSE	FALSE
0.663823	FALSE	FALSE
0.717137	FALSE	FALSE
0.603126	FALSE	FALSE
0.691356	FALSE	FALSE
0.713128	FALSE	FALSE
0.670591	FALSE	FALSE
0.680823	FALSE	FALSE
0.712891	FALSE	FALSE
0.631326	FALSE	FALSE
0.696942	FALSE	TRUE
0.719724	FALSE	FALSE
0.634549	FALSE	FALSE
0.70255	FALSE	FALSE
0.627923	FALSE	FALSE
0.73818	FALSE	FALSE
0.654072	FALSE	FALSE
0.714568	FALSE	FALSE
0.588453	FALSE	FALSE
0.685887	FALSE	FALSE
0.710348	FALSE	FALSE
0.671334	FALSE	FALSE
0.67071	FALSE	FALSE
0.715825	FALSE	FALSE
0.651689	FALSE	FALSE
0.702565	FALSE	TRUE
0.726328	FALSE	FALSE
0.631114	FALSE	FALSE
0.710975	FALSE	FALSE
0.632453	FALSE	FALSE
0.739321	FALSE	FALSE
0.663672	FALSE	FALSE
0.716965	FALSE	FALSE
0.606396	FALSE	FALSE
0.688157	FALSE	FALSE
0.707866	FALSE	FALSE
0.675848	FALSE	FALSE
0.679174	FALSE	FALSE
0.705838	FALSE	FALSE
0.626797	FALSE	FALSE
0.688032	FALSE	TRUE
0.711824	FALSE	FALSE
0.633704	FALSE	FALSE
0.694959	FALSE	FALSE
0.629169	FALSE	FALSE
0.729344	FALSE	FALSE
0.651698	FALSE	FALSE
0.701684	FALSE	FALSE
0.58154	FALSE	FALSE
0.681538	FALSE	FALSE
0.704414	FALSE	FALSE
0.659279	FALSE	FALSE
0.676724	FALSE	FALSE
0.713682	FALSE	FALSE
0.642665	FALSE	FALSE
0.69054	FALSE	TRUE
0.723482	FALSE	FALSE
0.623973	FALSE	FALSE
0.705503	FALSE	FALSE
0.623179	FALSE	FALSE
0.735225	FALSE	FALSE
0.660324	FALSE	FALSE
0.707466	FALSE	FALSE
0.597668	FALSE	FALSE
0.68689	FALSE	FALSE
0.704777	FALSE	FALSE
0.661868	FALSE	FALSE
0.683061	FALSE	FALSE
0.709838	FALSE	FALSE
0.636733	FALSE	FALSE
0.682727	FALSE	TRUE
0.718406	FALSE	FALSE
0.637736	FALSE	FALSE
0.701158	FALSE	FALSE
0.632751	FALSE	FALSE
0.726198	FALSE	FALSE
0.65422	FALSE	FALSE
0.701467	FALSE	FALSE
0.592087	FALSE	FALSE
0.682182	FALSE	FALSE
0.695824	FALSE	FALSE
0.66153	FALSE	FALSE
0.684222	FALSE	FALSE
0.717737	FALSE	FALSE
0.651638	FALSE	FALSE
0.704558	FALSE	TRUE
0.728861	FALSE	FALSE
0.62253	FALSE	FALSE
0.711107	FALSE	FALSE
0.630773	FALSE	FALSE
0.741631	FALSE	FALSE
0.668439	FALSE	FALSE
0.715157	FALSE	FALSE
0.609264	FALSE	FALSE
0.693192	FALSE	FALSE
0.715258	FALSE	FALSE
0.672248	FALSE	FALSE
0.682091	FALSE	FALSE
0.718739	FALSE	FALSE
0.655598	FALSE	FALSE
0.706893	FALSE	TRUE
0.730797	FALSE	FALSE
0.620934	FALSE	FALSE
0.714047	FALSE	FALSE
0.629574	FALSE	FALSE
0.742973	FALSE	FALSE
0.669276	FALSE	FALSE
0.720706	FALSE	FALSE
0.612507	FALSE	FALSE
0.693104	FALSE	FALSE
0.715377	FALSE	FALSE
0.678276	FALSE	FALSE
0.678087	FALSE	FALSE
0.71324	FALSE	FALSE
0.643881	FALSE	FALSE
0.699136	FALSE	TRUE
0.722234	FALSE	FALSE
0.626116	FALSE	FALSE
0.705578	FALSE	FALSE
0.629813	FALSE	FALSE
0.738341	FALSE	FALSE
0.662667	FALSE	FALSE
0.710838	FALSE	FALSE
0.600533	FALSE	FALSE
0.688375	FALSE	FALSE
0.709845	FALSE	FALSE
0.669742	FALSE	FALSE
0.680629	FALSE	FALSE
0.719401	FALSE	FALSE
0.650599	FALSE	FALSE
0.702244	FALSE	TRUE
0.73087	FALSE	FALSE
0.624235	FALSE	FALSE
0.713503	FALSE	FALSE
0.623344	FALSE	FALSE
0.742941	FALSE	FALSE
0.663645	FALSE	FALSE
0.720651	FALSE	FALSE
0.605021	FALSE	FALSE
0.690813	FALSE	FALSE
0.711049	FALSE	FALSE
0.67388	FALSE	FALSE
0.677686	FALSE	FALSE
0.618279	FALSE	FALSE
0.622968	FALSE	FALSE
0.601483	FALSE	FALSE
0.480821	FALSE	TRUE
0.767855	FALSE	FALSE
0.583919	FALSE	FALSE
0.748072	FALSE	FALSE
0.686196	FALSE	FALSE
0.686713	FALSE	FALSE
0.426895	FALSE	FALSE
0.679201	FALSE	FALSE
0.662456	FALSE	FALSE
0.678618	FALSE	FALSE
0.688182	FALSE	FALSE
0.725101	FALSE	FALSE
0.617588	FALSE	FALSE
0.625048	FALSE	FALSE
0.603167	FALSE	FALSE
0.494015	FALSE	TRUE
0.765889	FALSE	FALSE
0.58717	FALSE	FALSE
0.746694	FALSE	FALSE
0.687802	FALSE	FALSE
0.686321	FALSE	FALSE
0.434441	FALSE	FALSE
0.679494	FALSE	FALSE
0.660397	FALSE	FALSE
0.678142	FALSE	FALSE
0.687052	FALSE	FALSE
0.727232	FALSE	FALSE
0.640354	FALSE	FALSE
0.62795	FALSE	FALSE
0.627951	FALSE	FALSE
0.499157	FALSE	TRUE
0.777652	FALSE	FALSE
0.600529	FALSE	FALSE
0.760496	FALSE	FALSE
0.699418	FALSE	FALSE
0.697765	FALSE	FALSE
0.493462	FALSE	FALSE
0.689477	FALSE	FALSE
0.677997	FALSE	FALSE
0.67192	FALSE	FALSE
0.709188	FALSE	FALSE
0.723755	FALSE	FALSE
0.603661	FALSE	FALSE
0.625235	FALSE	FALSE
0.59103	FALSE	FALSE
0.485554	FALSE	TRUE
0.756399	FALSE	FALSE
0.580373	FALSE	FALSE
0.735778	FALSE	FALSE
0.675436	FALSE	FALSE
0.678384	FALSE	FALSE
0.400617	FALSE	FALSE
0.674011	FALSE	FALSE
0.64759	FALSE	FALSE
0.671579	FALSE	FALSE
0.671541	FALSE	FALSE
0.7265	FALSE	FALSE
0.627233	FALSE	FALSE
0.634958	FALSE	FALSE
0.615189	FALSE	FALSE
0.529634	FALSE	TRUE
0.76209	FALSE	FALSE
0.603933	FALSE	FALSE
0.743527	FALSE	FALSE
0.69809	FALSE	FALSE
0.688155	FALSE	FALSE
0.467207	FALSE	FALSE
0.678822	FALSE	FALSE
0.665059	FALSE	FALSE
0.68363	FALSE	FALSE
0.684577	FALSE	FALSE
0.7313	FALSE	FALSE
0.630542	FALSE	FALSE
0.626631	FALSE	FALSE
0.622076	FALSE	FALSE
0.490626	FALSE	TRUE
0.773053	FALSE	FALSE
0.59347	FALSE	FALSE
0.755985	FALSE	FALSE
0.685979	FALSE	FALSE
0.693079	FALSE	FALSE
0.465375	FALSE	FALSE
0.684251	FALSE	FALSE
0.672042	FALSE	FALSE
0.67316	FALSE	FALSE
0.701827	FALSE	FALSE
0.723435	FALSE	FALSE
0.635427	FALSE	FALSE
0.631573	FALSE	FALSE
0.61437	FALSE	FALSE
0.484518	FALSE	TRUE
0.777827	FALSE	FALSE
0.596192	FALSE	FALSE
0.758334	FALSE	FALSE
0.693972	FALSE	FALSE
0.697551	FALSE	FALSE
0.473454	FALSE	FALSE
0.687076	FALSE	FALSE
0.679582	FALSE	FALSE
0.681153	FALSE	FALSE
0.699142	FALSE	FALSE
0.725593	FALSE	FALSE
0.63622	FALSE	FALSE
0.625047	FALSE	FALSE
0.635814	FALSE	FALSE
0.513759	FALSE	TRUE
0.774474	FALSE	FALSE
0.601258	FALSE	FALSE
0.757887	FALSE	FALSE
0.691355	FALSE	FALSE
0.694894	FALSE	FALSE
0.489161	FALSE	FALSE
0.682155	FALSE	FALSE
0.677906	FALSE	FALSE
0.671049	FALSE	FALSE
0.704675	FALSE	FALSE
0.725257	FALSE	FALSE
0.626687	FALSE	FALSE
0.626529	FALSE	FALSE
0.613627	FALSE	FALSE
0.491028	FALSE	TRUE
0.771407	FALSE	FALSE
0.59228	FALSE	FALSE
0.752734	FALSE	FALSE
0.688783	FALSE	FALSE
0.691139	FALSE	FALSE
0.458042	FALSE	FALSE
0.683322	FALSE	FALSE
0.668418	FALSE	FALSE
0.679693	FALSE	FALSE
0.695239	FALSE	FALSE
0.727776	FALSE	FALSE
0.623955	FALSE	FALSE
0.609175	FALSE	FALSE
0.616315	FALSE	FALSE
0.479801	FALSE	TRUE
0.771472	FALSE	FALSE
0.584306	FALSE	FALSE
0.751931	FALSE	FALSE
0.693987	FALSE	FALSE
0.68615	FALSE	FALSE
0.460917	FALSE	FALSE
0.671715	FALSE	FALSE
0.669973	FALSE	FALSE
0.68279	FALSE	FALSE
0.697225	FALSE	FALSE
0.715062	FALSE	FALSE
0.728384	FALSE	FALSE
0.717634	FALSE	FALSE
0.729088	FALSE	FALSE
0.765416	FALSE	FALSE
0.556363	FALSE	TRUE
0.747733	FALSE	FALSE
0.610827	FALSE	FALSE
0.735086	FALSE	FALSE
0.690829	FALSE	FALSE
0.742046	FALSE	FALSE
0.669937	FALSE	FALSE
0.692834	FALSE	FALSE
0.688026	FALSE	FALSE
0.702884	FALSE	FALSE
0.674287	FALSE	FALSE
0.729702	FALSE	FALSE
0.721276	FALSE	FALSE
0.733127	FALSE	FALSE
0.768225	FALSE	FALSE
0.544195	FALSE	TRUE
0.750472	FALSE	FALSE
0.60989	FALSE	FALSE
0.732475	FALSE	FALSE
0.692476	FALSE	FALSE
0.746536	FALSE	FALSE
0.672986	FALSE	FALSE
0.694201	FALSE	FALSE
0.690523	FALSE	FALSE
0.705258	FALSE	FALSE
0.668324	FALSE	FALSE
0.731546	FALSE	FALSE
0.721364	FALSE	FALSE
0.737259	FALSE	FALSE
0.769539	FALSE	FALSE
0.537032	FALSE	TRUE
0.7519	FALSE	FALSE
0.608234	FALSE	FALSE
0.746509	FALSE	FALSE
0.692105	FALSE	FALSE
0.74992	FALSE	FALSE
0.67221	FALSE	FALSE
0.695344	FALSE	FALSE
0.698699	FALSE	FALSE
0.711048	FALSE	FALSE
0.661184	FALSE	FALSE
0.726571	FALSE	FALSE
0.715389	FALSE	FALSE
0.728245	FALSE	FALSE
0.764626	FALSE	FALSE
0.547888	FALSE	TRUE
0.746066	FALSE	FALSE
0.608805	FALSE	FALSE
0.738597	FALSE	FALSE
0.68741	FALSE	FALSE
0.743136	FALSE	FALSE
0.665706	FALSE	FALSE
0.690841	FALSE	FALSE
0.699834	FALSE	FALSE
0.700386	FALSE	FALSE
0.666892	FALSE	FALSE
0.730541	FALSE	FALSE
0.724476	FALSE	FALSE
0.732229	FALSE	FALSE
0.769208	FALSE	FALSE
0.56454	FALSE	TRUE
0.750575	FALSE	FALSE
0.61278	FALSE	FALSE
0.724543	FALSE	FALSE
0.696461	FALSE	FALSE
0.743905	FALSE	FALSE
0.677589	FALSE	FALSE
0.696937	FALSE	FALSE
0.69246	FALSE	FALSE
0.692232	FALSE	FALSE
0.677018	FALSE	FALSE
0.7287	FALSE	FALSE
0.71407	FALSE	FALSE
0.726884	FALSE	FALSE
0.765222	FALSE	FALSE
0.549052	FALSE	TRUE
0.746371	FALSE	FALSE
0.607512	FALSE	FALSE
0.739942	FALSE	FALSE
0.688151	FALSE	FALSE
0.742992	FALSE	FALSE
0.664336	FALSE	FALSE
0.692866	FALSE	FALSE
0.699391	FALSE	FALSE
0.697699	FALSE	FALSE
0.668082	FALSE	FALSE
0.73214	FALSE	FALSE
0.724504	FALSE	FALSE
0.73907	FALSE	FALSE
0.770855	FALSE	FALSE
0.537648	FALSE	TRUE
0.753238	FALSE	FALSE
0.611809	FALSE	FALSE
0.7422	FALSE	FALSE
0.69455	FALSE	FALSE
0.751521	FALSE	FALSE
0.676102	FALSE	FALSE
0.696611	FALSE	FALSE
0.699895	FALSE	FALSE
0.709801	FALSE	FALSE
0.660783	FALSE	FALSE
0.733391	FALSE	FALSE
0.728356	FALSE	FALSE
0.735345	FALSE	FALSE
0.773608	FALSE	FALSE
0.529858	FALSE	TRUE
0.755435	FALSE	FALSE
0.608473	FALSE	FALSE
0.741126	FALSE	FALSE
0.695728	FALSE	FALSE
0.74948	FALSE	FALSE
0.679428	FALSE	FALSE
0.696501	FALSE	FALSE
0.699913	FALSE	FALSE
0.709278	FALSE	FALSE
0.670485	FALSE	FALSE
0.730487	FALSE	FALSE
0.72494	FALSE	FALSE
0.736536	FALSE	FALSE
0.770055	FALSE	FALSE
0.53673	FALSE	TRUE
0.752897	FALSE	FALSE
0.608882	FALSE	FALSE
0.742856	FALSE	FALSE
0.692316	FALSE	FALSE
0.749039	FALSE	FALSE
0.674915	FALSE	FALSE
0.693542	FALSE	FALSE
0.695704	FALSE	FALSE
0.710394	FALSE	FALSE
0.664127	FALSE	FALSE
0.727469	FALSE	FALSE
0.720661	FALSE	FALSE
0.717264	FALSE	FALSE
0.767797	FALSE	FALSE
0.542061	FALSE	TRUE
0.747343	FALSE	FALSE
0.604027	FALSE	FALSE
0.7325	FALSE	FALSE
0.691992	FALSE	FALSE
0.735408	FALSE	FALSE
0.672772	FALSE	FALSE
0.69158	FALSE	FALSE
0.699342	FALSE	FALSE
0.696331	FALSE	FALSE
0.675625	FALSE	FALSE
0.639405	FALSE	FALSE
0.629636	FALSE	FALSE
0.659467	FALSE	FALSE
0.563904	FALSE	FALSE
0.763331	FALSE	FALSE
0.616148	FALSE	TRUE
0.750002	FALSE	FALSE
0.677942	FALSE	FALSE
0.691945	FALSE	FALSE
0.52683	FALSE	FALSE
0.67798	FALSE	FALSE
0.673567	FALSE	FALSE
0.651346	FALSE	FALSE
0.705572	FALSE	FALSE
0.719807	FALSE	FALSE
0.633911	FALSE	FALSE
0.633282	FALSE	FALSE
0.657511	FALSE	FALSE
0.576272	FALSE	FALSE
0.756897	FALSE	FALSE
0.620486	FALSE	TRUE
0.743695	FALSE	FALSE
0.672953	FALSE	FALSE
0.687572	FALSE	FALSE
0.524793	FALSE	FALSE
0.675586	FALSE	FALSE
0.665373	FALSE	FALSE
0.642836	FALSE	FALSE
0.699149	FALSE	FALSE
0.720223	FALSE	FALSE
0.636015	FALSE	FALSE
0.638825	FALSE	FALSE
0.656995	FALSE	FALSE
0.58661	FALSE	FALSE
0.754358	FALSE	FALSE
0.62414	FALSE	TRUE
0.742206	FALSE	FALSE
0.679151	FALSE	FALSE
0.687986	FALSE	FALSE
0.527051	FALSE	FALSE
0.678419	FALSE	FALSE
0.664073	FALSE	FALSE
0.633999	FALSE	FALSE
0.702547	FALSE	FALSE
0.716586	FALSE	FALSE
0.634197	FALSE	FALSE
0.632748	FALSE	FALSE
0.661051	FALSE	FALSE
0.577536	FALSE	FALSE
0.755709	FALSE	FALSE
0.619233	FALSE	TRUE
0.742904	FALSE	FALSE
0.669515	FALSE	FALSE
0.686696	FALSE	FALSE
0.529117	FALSE	FALSE
0.676265	FALSE	FALSE
0.663704	FALSE	FALSE
0.633364	FALSE	FALSE
0.705826	FALSE	FALSE
0.714187	FALSE	FALSE
0.635454	FALSE	FALSE
0.627848	FALSE	FALSE
0.664828	FALSE	FALSE
0.575482	FALSE	FALSE
0.754761	FALSE	FALSE
0.617532	FALSE	TRUE
0.740908	FALSE	FALSE
0.6748	FALSE	FALSE
0.684564	FALSE	FALSE
0.538537	FALSE	FALSE
0.668775	FALSE	FALSE
0.666157	FALSE	FALSE
0.647314	FALSE	FALSE
0.700421	FALSE	FALSE
0.71682	FALSE	FALSE
0.645295	FALSE	FALSE
0.633547	FALSE	FALSE
0.668262	FALSE	FALSE
0.586605	FALSE	FALSE
0.757788	FALSE	FALSE
0.62646	FALSE	TRUE
0.746559	FALSE	FALSE
0.665998	FALSE	FALSE
0.690698	FALSE	FALSE
0.547878	FALSE	FALSE
0.677644	FALSE	FALSE
0.672139	FALSE	FALSE
0.640235	FALSE	FALSE
0.710753	FALSE	FALSE
0.71072	FALSE	FALSE
0.629255	FALSE	FALSE
0.632738	FALSE	FALSE
0.66348	FALSE	FALSE
0.578302	FALSE	FALSE
0.752145	FALSE	FALSE
0.618635	FALSE	TRUE
0.738246	FALSE	FALSE
0.671304	FALSE	FALSE
0.682934	FALSE	FALSE
0.531738	FALSE	FALSE
0.672802	FALSE	FALSE
0.658458	FALSE	FALSE
0.635238	FALSE	FALSE
0.701958	FALSE	FALSE
0.711682	FALSE	FALSE
0.635923	FALSE	FALSE
0.628052	FALSE	FALSE
0.665685	FALSE	FALSE
0.569813	FALSE	FALSE
0.759018	FALSE	FALSE
0.618597	FALSE	TRUE
0.744478	FALSE	FALSE
0.680711	FALSE	FALSE
0.687469	FALSE	FALSE
0.540495	FALSE	FALSE
0.673786	FALSE	FALSE
0.667965	FALSE	FALSE
0.650192	FALSE	FALSE
0.705785	FALSE	FALSE
0.713226	FALSE	FALSE
0.632869	FALSE	FALSE
0.632472	FALSE	FALSE
0.658914	FALSE	FALSE
0.570035	FALSE	FALSE
0.759794	FALSE	FALSE
0.617562	FALSE	TRUE
0.746158	FALSE	FALSE
0.684992	FALSE	FALSE
0.687929	FALSE	FALSE
0.523122	FALSE	FALSE
0.678073	FALSE	FALSE
0.664959	FALSE	FALSE
0.647235	FALSE	FALSE
0.704781	FALSE	FALSE
0.718575	FALSE	FALSE
0.637524	FALSE	FALSE
0.636046	FALSE	FALSE
0.664841	FALSE	FALSE
0.592799	FALSE	FALSE
0.752392	FALSE	FALSE
0.625508	FALSE	TRUE
0.740735	FALSE	FALSE
0.677671	FALSE	FALSE
0.685574	FALSE	FALSE
0.541818	FALSE	FALSE
0.6736	FALSE	FALSE
0.664214	FALSE	FALSE
0.637895	FALSE	FALSE
0.704194	FALSE	FALSE
0.715224	FALSE	FALSE
0.722873	FALSE	FALSE
0.71258	FALSE	FALSE
0.727857	FALSE	FALSE
0.756014	FALSE	FALSE
0.59081	FALSE	FALSE
0.741939	FALSE	FALSE
0.629839	FALSE	TRUE
0.731436	FALSE	FALSE
0.687653	FALSE	FALSE
0.735527	FALSE	FALSE
0.666326	FALSE	FALSE
0.688506	FALSE	FALSE
0.679181	FALSE	FALSE
0.704772	FALSE	FALSE
0.681399	FALSE	FALSE
0.726183	FALSE	FALSE
0.713377	FALSE	FALSE
0.727263	FALSE	FALSE
0.756037	FALSE	FALSE
0.596524	FALSE	FALSE
0.743444	FALSE	FALSE
0.631879	FALSE	TRUE
0.733877	FALSE	FALSE
0.690344	FALSE	FALSE
0.736859	FALSE	FALSE
0.668334	FALSE	FALSE
0.692198	FALSE	FALSE
0.681381	FALSE	FALSE
0.702955	FALSE	FALSE
0.689198	FALSE	FALSE
0.729863	FALSE	FALSE
0.724909	FALSE	FALSE
0.734397	FALSE	FALSE
0.761614	FALSE	FALSE
0.592006	FALSE	FALSE
0.750436	FALSE	FALSE
0.635289	FALSE	TRUE
0.729732	FALSE	FALSE
0.6978	FALSE	FALSE
0.74216	FALSE	FALSE
0.680785	FALSE	FALSE
0.696298	FALSE	FALSE
0.676859	FALSE	FALSE
0.710778	FALSE	FALSE
0.69208	FALSE	FALSE
0.729349	FALSE	FALSE
0.71788	FALSE	FALSE
0.731523	FALSE	FALSE
0.759167	FALSE	FALSE
0.589558	FALSE	FALSE
0.747168	FALSE	FALSE
0.629833	FALSE	TRUE
0.735204	FALSE	FALSE
0.693332	FALSE	FALSE
0.741383	FALSE	FALSE
0.672369	FALSE	FALSE
0.695135	FALSE	FALSE
0.68362	FALSE	FALSE
0.705987	FALSE	FALSE
0.689212	FALSE	FALSE
0.72508	FALSE	FALSE
0.713621	FALSE	FALSE
0.726588	FALSE	FALSE
0.757394	FALSE	FALSE
0.587482	FALSE	FALSE
0.743196	FALSE	FALSE
0.629907	FALSE	TRUE
0.734375	FALSE	FALSE
0.688616	FALSE	FALSE
0.735435	FALSE	FALSE
0.666617	FALSE	FALSE
0.690119	FALSE	FALSE
0.683154	FALSE	FALSE
0.70334	FALSE	FALSE
0.685206	FALSE	FALSE
0.721827	FALSE	FALSE
0.718038	FALSE	FALSE
0.721482	FALSE	FALSE
0.758256	FALSE	FALSE
0.58378	FALSE	FALSE
0.743032	FALSE	FALSE
0.62923	FALSE	TRUE
0.728944	FALSE	FALSE
0.68909	FALSE	FALSE
0.729824	FALSE	FALSE
0.671153	FALSE	FALSE
0.685865	FALSE	FALSE
0.676926	FALSE	FALSE
0.700791	FALSE	FALSE
0.686129	FALSE	FALSE
0.722673	FALSE	FALSE
0.713563	FALSE	FALSE
0.724698	FALSE	FALSE
0.755938	FALSE	FALSE
0.592397	FALSE	FALSE
0.741822	FALSE	FALSE
0.631422	FALSE	TRUE
0.728203	FALSE	FALSE
0.688025	FALSE	FALSE
0.733549	FALSE	FALSE
0.667069	FALSE	FALSE
0.688146	FALSE	FALSE
0.680583	FALSE	FALSE
0.701869	FALSE	FALSE
0.684737	FALSE	FALSE
0.728214	FALSE	FALSE
0.711618	FALSE	FALSE
0.726518	FALSE	FALSE
0.757031	FALSE	FALSE
0.590528	FALSE	FALSE
0.744188	FALSE	FALSE
0.62626	FALSE	TRUE
0.733742	FALSE	FALSE
0.688605	FALSE	FALSE
0.738824	FALSE	FALSE
0.665515	FALSE	FALSE
0.693146	FALSE	FALSE
0.676529	FALSE	FALSE
0.699352	FALSE	FALSE
0.688102	FALSE	FALSE
0.732691	FALSE	FALSE
0.72182	FALSE	FALSE
0.727802	FALSE	FALSE
0.764717	FALSE	FALSE
0.570778	FALSE	FALSE
0.750404	FALSE	FALSE
0.62378	FALSE	TRUE
0.731508	FALSE	FALSE
0.69623	FALSE	FALSE
0.741035	FALSE	FALSE
0.676507	FALSE	FALSE
0.697329	FALSE	FALSE
0.677829	FALSE	FALSE
0.702078	FALSE	FALSE
0.69092	FALSE	FALSE
0.715669	FALSE	FALSE
0.713157	FALSE	FALSE
0.703492	FALSE	FALSE
0.750794	FALSE	FALSE
0.603141	FALSE	FALSE
0.7366	FALSE	FALSE
0.631919	FALSE	TRUE
0.709848	FALSE	FALSE
0.689196	FALSE	FALSE
0.711441	FALSE	FALSE
0.671173	FALSE	FALSE
0.683469	FALSE	FALSE
0.667399	FALSE	FALSE
0.702296	FALSE	FALSE
0.685709	FALSE	FALSE
0.752961	FALSE	FALSE
0.723285	FALSE	FALSE
0.740624	FALSE	FALSE
0.778273	FALSE	FALSE
0.632828	FALSE	FALSE
0.764461	FALSE	FALSE
0.665106	FALSE	FALSE
0.746715	FALSE	TRUE
0.704406	FALSE	FALSE
0.77188	FALSE	FALSE
0.700779	FALSE	FALSE
0.715612	FALSE	FALSE
0.700348	FALSE	FALSE
0.744198	FALSE	FALSE
0.665812	FALSE	FALSE
0.743834	FALSE	FALSE
0.711843	FALSE	FALSE
0.729434	FALSE	FALSE
0.771724	FALSE	FALSE
0.596936	FALSE	FALSE
0.755716	FALSE	FALSE
0.637335	FALSE	FALSE
0.741062	FALSE	TRUE
0.689264	FALSE	FALSE
0.761217	FALSE	FALSE
0.679067	FALSE	FALSE
0.703266	FALSE	FALSE
0.688426	FALSE	FALSE
0.724066	FALSE	FALSE
0.657027	FALSE	FALSE
0.745865	FALSE	FALSE
0.724012	FALSE	FALSE
0.735823	FALSE	FALSE
0.776161	FALSE	FALSE
0.601698	FALSE	FALSE
0.761661	FALSE	FALSE
0.64469	FALSE	FALSE
0.732418	FALSE	TRUE
0.696994	FALSE	FALSE
0.764549	FALSE	FALSE
0.690437	FALSE	FALSE
0.706709	FALSE	FALSE
0.681377	FALSE	FALSE
0.729018	FALSE	FALSE
0.664679	FALSE	FALSE
0.751943	FALSE	FALSE
0.731513	FALSE	FALSE
0.735973	FALSE	FALSE
0.782522	FALSE	FALSE
0.615262	FALSE	FALSE
0.766927	FALSE	FALSE
0.655121	FALSE	FALSE
0.728809	FALSE	TRUE
0.706554	FALSE	FALSE
0.766676	FALSE	FALSE
0.701702	FALSE	FALSE
0.714191	FALSE	FALSE
0.688841	FALSE	FALSE
0.734159	FALSE	FALSE
0.678996	FALSE	FALSE
0.747506	FALSE	FALSE
0.723925	FALSE	FALSE
0.734674	FALSE	FALSE
0.775971	FALSE	FALSE
0.621691	FALSE	FALSE
0.762186	FALSE	FALSE
0.661714	FALSE	FALSE
0.743744	FALSE	TRUE
0.700997	FALSE	FALSE
0.765579	FALSE	FALSE
0.699452	FALSE	FALSE
0.708837	FALSE	FALSE
0.686331	FALSE	FALSE
0.739857	FALSE	FALSE
0.661347	FALSE	FALSE
0.745694	FALSE	FALSE
0.71631	FALSE	FALSE
0.732309	FALSE	FALSE
0.771969	FALSE	FALSE
0.616959	FALSE	FALSE
0.758074	FALSE	FALSE
0.647618	FALSE	FALSE
0.747653	FALSE	TRUE
0.694667	FALSE	FALSE
0.763427	FALSE	FALSE
0.68633	FALSE	FALSE
0.706506	FALSE	FALSE
0.692668	FALSE	FALSE
0.729684	FALSE	FALSE
0.664672	FALSE	FALSE
0.74901	FALSE	FALSE
0.723419	FALSE	FALSE
0.733421	FALSE	FALSE
0.777674	FALSE	FALSE
0.622837	FALSE	FALSE
0.762849	FALSE	FALSE
0.661872	FALSE	FALSE
0.733747	FALSE	TRUE
0.700578	FALSE	FALSE
0.766789	FALSE	FALSE
0.700241	FALSE	FALSE
0.70958	FALSE	FALSE
0.68735	FALSE	FALSE
0.740249	FALSE	FALSE
0.660008	FALSE	FALSE
0.749891	FALSE	FALSE
0.724436	FALSE	FALSE
0.735703	FALSE	FALSE
0.777146	FALSE	FALSE
0.621428	FALSE	FALSE
0.763143	FALSE	FALSE
0.656645	FALSE	FALSE
0.742057	FALSE	TRUE
0.702324	FALSE	FALSE
0.766275	FALSE	FALSE
0.696491	FALSE	FALSE
0.711701	FALSE	FALSE
0.693465	FALSE	FALSE
0.736198	FALSE	FALSE
0.671791	FALSE	FALSE
0.751714	FALSE	FALSE
0.725999	FALSE	FALSE
0.734885	FALSE	FALSE
0.778994	FALSE	FALSE
0.62859	FALSE	FALSE
0.764778	FALSE	FALSE
0.662988	FALSE	FALSE
0.74121	FALSE	TRUE
0.704443	FALSE	FALSE
0.768319	FALSE	FALSE
0.703002	FALSE	FALSE
0.712769	FALSE	FALSE
0.69358	FALSE	FALSE
0.741229	FALSE	FALSE
0.669044	FALSE	FALSE
0.742183	FALSE	FALSE
0.712606	FALSE	FALSE
0.722676	FALSE	FALSE
0.770582	FALSE	FALSE
0.622383	FALSE	FALSE
0.754677	FALSE	FALSE
0.646201	FALSE	FALSE
0.733198	FALSE	TRUE
0.690577	FALSE	FALSE
0.757392	FALSE	FALSE
0.684559	FALSE	FALSE
0.701194	FALSE	FALSE
0.683503	FALSE	FALSE
0.725826	FALSE	FALSE
0.666378	FALSE	FALSE
0.658719	FALSE	FALSE
0.654397	FALSE	FALSE
0.682597	FALSE	FALSE
0.667997	FALSE	FALSE
0.705233	FALSE	FALSE
0.666785	FALSE	FALSE
0.697744	FALSE	FALSE
0.679601	FALSE	FALSE
0.668073	FALSE	TRUE
0.628449	FALSE	FALSE
0.64854	FALSE	FALSE
0.654556	FALSE	FALSE
0.654975	FALSE	FALSE
0.689892	FALSE	FALSE
0.703413	FALSE	FALSE
0.661474	FALSE	FALSE
0.659614	FALSE	FALSE
0.68537	FALSE	FALSE
0.677092	FALSE	FALSE
0.697652	FALSE	FALSE
0.672612	FALSE	FALSE
0.692424	FALSE	FALSE
0.682506	FALSE	FALSE
0.666995	FALSE	TRUE
0.636907	FALSE	FALSE
0.648848	FALSE	FALSE
0.653164	FALSE	FALSE
0.655675	FALSE	FALSE
0.69134	FALSE	FALSE
0.699563	FALSE	FALSE
0.66014	FALSE	FALSE
0.654563	FALSE	FALSE
0.685624	FALSE	FALSE
0.671996	FALSE	FALSE
0.702158	FALSE	FALSE
0.668422	FALSE	FALSE
0.69674	FALSE	FALSE
0.681959	FALSE	FALSE
0.667391	FALSE	TRUE
0.632724	FALSE	FALSE
0.647466	FALSE	FALSE
0.65444	FALSE	FALSE
0.658549	FALSE	FALSE
0.692947	FALSE	FALSE
0.698375	FALSE	FALSE
0.65999	FALSE	FALSE
0.659602	FALSE	FALSE
0.690028	FALSE	FALSE
0.675686	FALSE	FALSE
0.699522	FALSE	FALSE
0.671923	FALSE	FALSE
0.694029	FALSE	FALSE
0.685714	FALSE	FALSE
0.667261	FALSE	TRUE
0.638931	FALSE	FALSE
0.650974	FALSE	FALSE
0.65185	FALSE	FALSE
0.655792	FALSE	FALSE
0.697217	FALSE	FALSE
0.695657	FALSE	FALSE
0.652987	FALSE	FALSE
0.654306	FALSE	FALSE
0.683885	FALSE	FALSE
0.663285	FALSE	FALSE
0.709118	FALSE	FALSE
0.662782	FALSE	FALSE
0.702313	FALSE	FALSE
0.681152	FALSE	FALSE
0.667864	FALSE	TRUE
0.621995	FALSE	FALSE
0.652917	FALSE	FALSE
0.65042	FALSE	FALSE
0.652242	FALSE	FALSE
0.69648	FALSE	FALSE
0.698517	FALSE	FALSE
0.661517	FALSE	FALSE
0.651532	FALSE	FALSE
0.68457	FALSE	FALSE
0.67021	FALSE	FALSE
0.702756	FALSE	FALSE
0.667486	FALSE	FALSE
0.696303	FALSE	FALSE
0.67995	FALSE	FALSE
0.667493	FALSE	TRUE
0.632707	FALSE	FALSE
0.644421	FALSE	FALSE
0.657009	FALSE	FALSE
0.659765	FALSE	FALSE
0.689773	FALSE	FALSE
0.700523	FALSE	FALSE
0.666419	FALSE	FALSE
0.662355	FALSE	FALSE
0.690398	FALSE	FALSE
0.683969	FALSE	FALSE
0.691736	FALSE	FALSE
0.678076	FALSE	FALSE
0.687771	FALSE	FALSE
0.686447	FALSE	FALSE
0.666857	FALSE	TRUE
0.647923	FALSE	FALSE
0.647499	FALSE	FALSE
0.654795	FALSE	FALSE
0.659553	FALSE	FALSE
0.69281	FALSE	FALSE
0.697171	FALSE	FALSE
0.66084	FALSE	FALSE
0.660377	FALSE	FALSE
0.6895	FALSE	FALSE
0.676747	FALSE	FALSE
0.698603	FALSE	FALSE
0.672679	FALSE	FALSE
0.694063	FALSE	FALSE
0.686163	FALSE	FALSE
0.667136	FALSE	TRUE
0.63911	FALSE	FALSE
0.650549	FALSE	FALSE
0.652028	FALSE	FALSE
0.65727	FALSE	FALSE
0.695761	FALSE	FALSE
0.697233	FALSE	FALSE
0.659314	FALSE	FALSE
0.652614	FALSE	FALSE
0.684607	FALSE	FALSE
0.669805	FALSE	FALSE
0.703909	FALSE	FALSE
0.666782	FALSE	FALSE
0.697633	FALSE	FALSE
0.680763	FALSE	FALSE
0.66806	FALSE	TRUE
0.63055	FALSE	FALSE
0.647115	FALSE	FALSE
0.655077	FALSE	FALSE
0.657941	FALSE	FALSE
0.692368	FALSE	FALSE
0.698551	FALSE	FALSE
0.656913	FALSE	FALSE
0.656676	FALSE	FALSE
0.692783	FALSE	FALSE
0.67024	FALSE	FALSE
0.705483	FALSE	FALSE
0.667968	FALSE	FALSE
0.700114	FALSE	FALSE
0.686841	FALSE	FALSE
0.667724	FALSE	TRUE
0.635903	FALSE	FALSE
0.653476	FALSE	FALSE
0.651435	FALSE	FALSE
0.657339	FALSE	FALSE
0.70307	FALSE	FALSE
0.691736	FALSE	FALSE
0.655168	FALSE	FALSE
0.498206	FALSE	FALSE
0.660473	FALSE	FALSE
0.63583	FALSE	FALSE
0.646582	FALSE	FALSE
0.612387	FALSE	FALSE
0.620486	FALSE	FALSE
0.704772	FALSE	FALSE
0.584302	FALSE	FALSE
0.653861	FALSE	TRUE
0.441398	FALSE	FALSE
0.64729	FALSE	FALSE
0.692771	FALSE	FALSE
0.604629	FALSE	FALSE
0.65078	FALSE	FALSE
0.655155	FALSE	FALSE
0.504161	FALSE	FALSE
0.665653	FALSE	FALSE
0.63738	FALSE	FALSE
0.646749	FALSE	FALSE
0.613918	FALSE	FALSE
0.624648	FALSE	FALSE
0.705177	FALSE	FALSE
0.588904	FALSE	FALSE
0.653117	FALSE	TRUE
0.452475	FALSE	FALSE
0.649132	FALSE	FALSE
0.696173	FALSE	FALSE
0.610671	FALSE	FALSE
0.653482	FALSE	FALSE
0.654592	FALSE	FALSE
0.505186	FALSE	FALSE
0.668343	FALSE	FALSE
0.636207	FALSE	FALSE
0.648331	FALSE	FALSE
0.613362	FALSE	FALSE
0.62714	FALSE	FALSE
0.708692	FALSE	FALSE
0.592008	FALSE	FALSE
0.653463	FALSE	TRUE
0.45937	FALSE	FALSE
0.649984	FALSE	FALSE
0.699293	FALSE	FALSE
0.614902	FALSE	FALSE
0.653476	FALSE	FALSE
0.654338	FALSE	FALSE
0.498931	FALSE	FALSE
0.664301	FALSE	FALSE
0.636558	FALSE	FALSE
0.64416	FALSE	FALSE
0.612013	FALSE	FALSE
0.620108	FALSE	FALSE
0.70594	FALSE	FALSE
0.585287	FALSE	FALSE
0.654924	FALSE	TRUE
0.444314	FALSE	FALSE
0.647666	FALSE	FALSE
0.697287	FALSE	FALSE
0.608608	FALSE	FALSE
0.650931	FALSE	FALSE
0.652459	FALSE	FALSE
0.501508	FALSE	FALSE
0.663957	FALSE	FALSE
0.634652	FALSE	FALSE
0.648061	FALSE	FALSE
0.610114	FALSE	FALSE
0.625106	FALSE	FALSE
0.698019	FALSE	FALSE
0.584734	FALSE	FALSE
0.653045	FALSE	TRUE
0.443147	FALSE	FALSE
0.647623	FALSE	FALSE
0.693296	FALSE	FALSE
0.607533	FALSE	FALSE
0.652078	FALSE	FALSE
0.653713	FALSE	FALSE
0.497094	FALSE	FALSE
0.659862	FALSE	FALSE
0.635966	FALSE	FALSE
0.64442	FALSE	FALSE
0.61174	FALSE	FALSE
0.62038	FALSE	FALSE
0.701473	FALSE	FALSE
0.583044	FALSE	FALSE
0.651743	FALSE	TRUE
0.439564	FALSE	FALSE
0.646256	FALSE	FALSE
0.692217	FALSE	FALSE
0.603769	FALSE	FALSE
0.651771	FALSE	FALSE
0.652542	FALSE	FALSE
0.49716	FALSE	FALSE
0.662029	FALSE	FALSE
0.634835	FALSE	FALSE
0.644703	FALSE	FALSE
0.610057	FALSE	FALSE
0.620505	FALSE	FALSE
0.701544	FALSE	FALSE
0.582818	FALSE	FALSE
0.65278	FALSE	TRUE
0.438722	FALSE	FALSE
0.64629	FALSE	FALSE
0.692671	FALSE	FALSE
0.605042	FALSE	FALSE
0.651091	FALSE	FALSE
0.651407	FALSE	FALSE
0.49571	FALSE	FALSE
0.662094	FALSE	FALSE
0.633698	FALSE	FALSE
0.644856	FALSE	FALSE
0.607743	FALSE	FALSE
0.620457	FALSE	FALSE
0.701299	FALSE	FALSE
0.581449	FALSE	FALSE
0.652318	FALSE	TRUE
0.435325	FALSE	FALSE
0.64579	FALSE	FALSE
0.693125	FALSE	FALSE
0.603891	FALSE	FALSE
0.649518	FALSE	FALSE
0.655958	FALSE	FALSE
0.504725	FALSE	FALSE
0.661231	FALSE	FALSE
0.637802	FALSE	FALSE
0.650559	FALSE	FALSE
0.615466	FALSE	FALSE
0.628046	FALSE	FALSE
0.697317	FALSE	FALSE
0.587754	FALSE	FALSE
0.654564	FALSE	TRUE
0.451077	FALSE	FALSE
0.648804	FALSE	FALSE
0.693071	FALSE	FALSE
0.612846	FALSE	FALSE
0.652595	FALSE	FALSE
0.653513	FALSE	FALSE
0.497178	FALSE	FALSE
0.661139	FALSE	FALSE
0.634807	FALSE	FALSE
0.646523	FALSE	FALSE
0.610872	FALSE	FALSE
0.621948	FALSE	FALSE
0.701489	FALSE	FALSE
0.583589	FALSE	FALSE
0.652157	FALSE	TRUE
0.440272	FALSE	FALSE
0.646673	FALSE	FALSE
0.692258	FALSE	FALSE
0.606451	FALSE	FALSE
0.650846	FALSE	FALSE
0.622903	FALSE	FALSE
0.671403	FALSE	FALSE
0.666245	FALSE	FALSE
0.663839	FALSE	FALSE
0.692237	FALSE	FALSE
0.658111	FALSE	FALSE
0.686019	FALSE	FALSE
0.673591	FALSE	FALSE
0.658409	FALSE	FALSE
0.594233	FALSE	FALSE
0.667362	FALSE	TRUE
0.612142	FALSE	FALSE
0.6205	FALSE	FALSE
0.691787	FALSE	FALSE
0.685469	FALSE	FALSE
0.632491	FALSE	FALSE
0.685696	FALSE	FALSE
0.670315	FALSE	FALSE
0.684963	FALSE	FALSE
0.667331	FALSE	FALSE
0.674811	FALSE	FALSE
0.665255	FALSE	FALSE
0.674051	FALSE	FALSE
0.656702	FALSE	FALSE
0.617883	FALSE	FALSE
0.667684	FALSE	TRUE
0.610085	FALSE	FALSE
0.623566	FALSE	FALSE
0.684745	FALSE	FALSE
0.686003	FALSE	FALSE
0.619835	FALSE	FALSE
0.675011	FALSE	FALSE
0.665525	FALSE	FALSE
0.669616	FALSE	FALSE
0.67927	FALSE	FALSE
0.661259	FALSE	FALSE
0.673672	FALSE	FALSE
0.665978	FALSE	FALSE
0.653728	FALSE	FALSE
0.598805	FALSE	FALSE
0.666157	FALSE	TRUE
0.60345	FALSE	FALSE
0.610093	FALSE	FALSE
0.689779	FALSE	FALSE
0.677117	FALSE	FALSE
0.62178	FALSE	FALSE
0.675793	FALSE	FALSE
0.671497	FALSE	FALSE
0.670635	FALSE	FALSE
0.683178	FALSE	FALSE
0.662893	FALSE	FALSE
0.677796	FALSE	FALSE
0.670627	FALSE	FALSE
0.655648	FALSE	FALSE
0.604744	FALSE	FALSE
0.667928	FALSE	TRUE
0.60633	FALSE	FALSE
0.609965	FALSE	FALSE
0.694293	FALSE	FALSE
0.676621	FALSE	FALSE
0.621001	FALSE	FALSE
0.67481	FALSE	FALSE
0.669342	FALSE	FALSE
0.669517	FALSE	FALSE
0.684267	FALSE	FALSE
0.661765	FALSE	FALSE
0.678833	FALSE	FALSE
0.666379	FALSE	FALSE
0.655481	FALSE	FALSE
0.601935	FALSE	FALSE
0.667575	FALSE	TRUE
0.605889	FALSE	FALSE
0.608431	FALSE	FALSE
0.693433	FALSE	FALSE
0.676785	FALSE	FALSE
0.625824	FALSE	FALSE
0.674351	FALSE	FALSE
0.669768	FALSE	FALSE
0.66844	FALSE	FALSE
0.688023	FALSE	FALSE
0.662512	FALSE	FALSE
0.682283	FALSE	FALSE
0.678339	FALSE	FALSE
0.657753	FALSE	FALSE
0.604029	FALSE	FALSE
0.667431	FALSE	TRUE
0.612139	FALSE	FALSE
0.622493	FALSE	FALSE
0.691692	FALSE	FALSE
0.685655	FALSE	FALSE
0.624752	FALSE	FALSE
0.681457	FALSE	FALSE
0.669637	FALSE	FALSE
0.681654	FALSE	FALSE
0.667404	FALSE	FALSE
0.669927	FALSE	FALSE
0.666424	FALSE	FALSE
0.662444	FALSE	FALSE
0.651588	FALSE	FALSE
0.6136	FALSE	FALSE
0.666665	FALSE	TRUE
0.600033	FALSE	FALSE
0.611027	FALSE	FALSE
0.689894	FALSE	FALSE
0.673691	FALSE	FALSE
0.608464	FALSE	FALSE
0.666931	FALSE	FALSE
0.659332	FALSE	FALSE
0.651775	FALSE	FALSE
0.696865	FALSE	FALSE
0.647355	FALSE	FALSE
0.689378	FALSE	FALSE
0.675853	FALSE	FALSE
0.655471	FALSE	FALSE
0.576979	FALSE	FALSE
0.670459	FALSE	TRUE
0.60082	FALSE	FALSE
0.610962	FALSE	FALSE
0.693579	FALSE	FALSE
0.679982	FALSE	FALSE
0.627158	FALSE	FALSE
0.677447	FALSE	FALSE
0.669635	FALSE	FALSE
0.676251	FALSE	FALSE
0.679255	FALSE	FALSE
0.667098	FALSE	FALSE
0.674223	FALSE	FALSE
0.658445	FALSE	FALSE
0.656548	FALSE	FALSE
0.609681	FALSE	FALSE
0.667096	FALSE	TRUE
0.609337	FALSE	FALSE
0.606845	FALSE	FALSE
0.690926	FALSE	FALSE
0.677328	FALSE	FALSE
0.629343	FALSE	FALSE
0.679527	FALSE	FALSE
0.662815	FALSE	FALSE
0.676379	FALSE	FALSE
0.678447	FALSE	FALSE
0.667173	FALSE	FALSE
0.673375	FALSE	FALSE
0.666078	FALSE	FALSE
0.659112	FALSE	FALSE
0.601544	FALSE	FALSE
0.666843	FALSE	TRUE
0.613606	FALSE	FALSE
0.627578	FALSE	FALSE
0.681497	FALSE	FALSE
0.691634	FALSE	FALSE
0.675249	FALSE	FALSE
0.603084	FALSE	FALSE
0.684966	FALSE	FALSE
0.669515	FALSE	FALSE
0.673683	FALSE	FALSE
0.659919	FALSE	FALSE
0.665617	FALSE	FALSE
0.704723	FALSE	FALSE
0.643482	FALSE	FALSE
0.661618	FALSE	FALSE
0.577111	FALSE	FALSE
0.666559	FALSE	TRUE
0.690042	FALSE	FALSE
0.660352	FALSE	FALSE
0.685199	FALSE	FALSE
0.677713	FALSE	FALSE
0.618364	FALSE	FALSE
0.695453	FALSE	FALSE
0.676915	FALSE	FALSE
0.679961	FALSE	FALSE
0.667409	FALSE	FALSE
0.674122	FALSE	FALSE
0.7114	FALSE	FALSE
0.652872	FALSE	FALSE
0.667725	FALSE	FALSE
0.598417	FALSE	FALSE
0.668694	FALSE	TRUE
0.69636	FALSE	FALSE
0.679945	FALSE	FALSE
0.681178	FALSE	FALSE
0.675531	FALSE	FALSE
0.607896	FALSE	FALSE
0.685692	FALSE	FALSE
0.671277	FALSE	FALSE
0.676321	FALSE	FALSE
0.661824	FALSE	FALSE
0.669339	FALSE	FALSE
0.704388	FALSE	FALSE
0.645758	FALSE	FALSE
0.661348	FALSE	FALSE
0.583093	FALSE	FALSE
0.666828	FALSE	TRUE
0.690473	FALSE	FALSE
0.664303	FALSE	FALSE
0.687233	FALSE	FALSE
0.672857	FALSE	FALSE
0.605744	FALSE	FALSE
0.683234	FALSE	FALSE
0.665615	FALSE	FALSE
0.681029	FALSE	FALSE
0.657929	FALSE	FALSE
0.673557	FALSE	FALSE
0.699898	FALSE	FALSE
0.646156	FALSE	FALSE
0.654601	FALSE	FALSE
0.583795	FALSE	FALSE
0.666593	FALSE	TRUE
0.687173	FALSE	FALSE
0.662223	FALSE	FALSE
0.690441	FALSE	FALSE
0.673109	FALSE	FALSE
0.607767	FALSE	FALSE
0.699717	FALSE	FALSE
0.663747	FALSE	FALSE
0.690738	FALSE	FALSE
0.658036	FALSE	FALSE
0.68241	FALSE	FALSE
0.70945	FALSE	FALSE
0.652145	FALSE	FALSE
0.664153	FALSE	FALSE
0.595301	FALSE	FALSE
0.66993	FALSE	TRUE
0.70006	FALSE	FALSE
0.683665	FALSE	FALSE
0.681203	FALSE	FALSE
0.676691	FALSE	FALSE
0.613458	FALSE	FALSE
0.688751	FALSE	FALSE
0.674793	FALSE	FALSE
0.675848	FALSE	FALSE
0.665052	FALSE	FALSE
0.669123	FALSE	FALSE
0.706786	FALSE	FALSE
0.648607	FALSE	FALSE
0.663479	FALSE	FALSE
0.589564	FALSE	FALSE
0.667097	FALSE	TRUE
0.68959	FALSE	FALSE
0.668509	FALSE	FALSE
0.686604	FALSE	FALSE
0.670989	FALSE	FALSE
0.59609	FALSE	FALSE
0.684489	FALSE	FALSE
0.66093	FALSE	FALSE
0.68067	FALSE	FALSE
0.652717	FALSE	FALSE
0.672864	FALSE	FALSE
0.701145	FALSE	FALSE
0.64274	FALSE	FALSE
0.655061	FALSE	FALSE
0.57489	FALSE	FALSE
0.66621	FALSE	TRUE
0.691766	FALSE	FALSE
0.661051	FALSE	FALSE
0.686295	FALSE	FALSE
0.677916	FALSE	FALSE
0.612964	FALSE	FALSE
0.688428	FALSE	FALSE
0.675788	FALSE	FALSE
0.674445	FALSE	FALSE
0.665882	FALSE	FALSE
0.668201	FALSE	FALSE
0.708251	FALSE	FALSE
0.647592	FALSE	FALSE
0.665531	FALSE	FALSE
0.587225	FALSE	FALSE
0.667532	FALSE	TRUE
0.6914	FALSE	FALSE
0.667731	FALSE	FALSE
0.686541	FALSE	FALSE
0.670597	FALSE	FALSE
0.603276	FALSE	FALSE
0.69148	FALSE	FALSE
0.661477	FALSE	FALSE
0.688421	FALSE	FALSE
0.654699	FALSE	FALSE
0.680261	FALSE	FALSE
0.705407	FALSE	FALSE
0.649467	FALSE	FALSE
0.656334	FALSE	FALSE
0.590337	FALSE	FALSE
0.667416	FALSE	TRUE
0.694424	FALSE	FALSE
0.675173	FALSE	FALSE
0.682724	FALSE	FALSE
0.675494	FALSE	FALSE
0.606107	FALSE	FALSE
0.692066	FALSE	FALSE
0.670003	FALSE	FALSE
0.676787	FALSE	FALSE
0.661324	FALSE	FALSE
0.668606	FALSE	FALSE
0.707164	FALSE	FALSE
0.646062	FALSE	FALSE
0.667019	FALSE	FALSE
0.582977	FALSE	FALSE
0.667335	FALSE	TRUE
0.694204	FALSE	FALSE
0.669517	FALSE	FALSE
0.68264	FALSE	FALSE
0.691087	FALSE	FALSE
0.58079	FALSE	FALSE
0.686506	FALSE	FALSE
0.686991	FALSE	FALSE
0.670219	FALSE	FALSE
0.657682	FALSE	FALSE
0.630598	FALSE	FALSE
0.749758	FALSE	FALSE
0.630135	FALSE	FALSE
0.694096	FALSE	FALSE
0.565023	FALSE	FALSE
0.676639	FALSE	FALSE
0.734062	FALSE	TRUE
0.645457	FALSE	FALSE
0.701886	FALSE	FALSE
0.687785	FALSE	FALSE
0.570385	FALSE	FALSE
0.690495	FALSE	FALSE
0.680641	FALSE	FALSE
0.665448	FALSE	FALSE
0.654221	FALSE	FALSE
0.628662	FALSE	FALSE
0.747053	FALSE	FALSE
0.627765	FALSE	FALSE
0.692271	FALSE	FALSE
0.545884	FALSE	FALSE
0.675001	FALSE	FALSE
0.733522	FALSE	TRUE
0.649782	FALSE	FALSE
0.689505	FALSE	FALSE
0.690168	FALSE	FALSE
0.599729	FALSE	FALSE
0.698599	FALSE	FALSE
0.691937	FALSE	FALSE
0.677233	FALSE	FALSE
0.656632	FALSE	FALSE
0.641907	FALSE	FALSE
0.748532	FALSE	FALSE
0.636933	FALSE	FALSE
0.699426	FALSE	FALSE
0.574986	FALSE	FALSE
0.681893	FALSE	FALSE
0.743642	FALSE	TRUE
0.657723	FALSE	FALSE
0.704122	FALSE	FALSE
0.684566	FALSE	FALSE
0.577031	FALSE	FALSE
0.695496	FALSE	FALSE
0.677187	FALSE	FALSE
0.680817	FALSE	FALSE
0.645049	FALSE	FALSE
0.643793	FALSE	FALSE
0.744643	FALSE	FALSE
0.632191	FALSE	FALSE
0.691458	FALSE	FALSE
0.568319	FALSE	FALSE
0.67845	FALSE	FALSE
0.74051	FALSE	TRUE
0.652346	FALSE	FALSE
0.705814	FALSE	FALSE
0.687128	FALSE	FALSE
0.593072	FALSE	FALSE
0.706743	FALSE	FALSE
0.685773	FALSE	FALSE
0.674646	FALSE	FALSE
0.650502	FALSE	FALSE
0.641252	FALSE	FALSE
0.74356	FALSE	FALSE
0.637505	FALSE	FALSE
0.699819	FALSE	FALSE
0.572268	FALSE	FALSE
0.682924	FALSE	FALSE
0.743947	FALSE	TRUE
0.661326	FALSE	FALSE
0.704975	FALSE	FALSE
0.689806	FALSE	FALSE
0.585287	FALSE	FALSE
0.682991	FALSE	FALSE
0.686333	FALSE	FALSE
0.675712	FALSE	FALSE
0.653626	FALSE	FALSE
0.636466	FALSE	FALSE
0.746628	FALSE	FALSE
0.633231	FALSE	FALSE
0.691269	FALSE	FALSE
0.572947	FALSE	FALSE
0.678986	FALSE	FALSE
0.74005	FALSE	TRUE
0.641509	FALSE	FALSE
0.707442	FALSE	FALSE
0.691237	FALSE	FALSE
0.598764	FALSE	FALSE
0.701591	FALSE	FALSE
0.69502	FALSE	FALSE
0.659648	FALSE	FALSE
0.660547	FALSE	FALSE
0.621857	FALSE	FALSE
0.74661	FALSE	FALSE
0.633349	FALSE	FALSE
0.704493	FALSE	FALSE
0.55876	FALSE	FALSE
0.679967	FALSE	FALSE
0.740262	FALSE	TRUE
0.657323	FALSE	FALSE
0.691114	FALSE	FALSE
0.685471	FALSE	FALSE
0.57692	FALSE	FALSE
0.697649	FALSE	FALSE
0.679605	FALSE	FALSE
0.673029	FALSE	FALSE
0.647701	FALSE	FALSE
0.637648	FALSE	FALSE
0.744939	FALSE	FALSE
0.630398	FALSE	FALSE
0.694267	FALSE	FALSE
0.559304	FALSE	FALSE
0.677932	FALSE	FALSE
0.739572	FALSE	TRUE
0.654556	FALSE	FALSE
0.700366	FALSE	FALSE
0.691136	FALSE	FALSE
0.603887	FALSE	FALSE
0.703508	FALSE	FALSE
0.696022	FALSE	FALSE
0.660089	FALSE	FALSE
0.659509	FALSE	FALSE
0.624379	FALSE	FALSE
0.747979	FALSE	FALSE
0.635988	FALSE	FALSE
0.704929	FALSE	FALSE
0.570426	FALSE	FALSE
0.681813	FALSE	FALSE
0.743891	FALSE	TRUE
0.656099	FALSE	FALSE
0.697122	FALSE	FALSE
0.691969	FALSE	FALSE
0.591033	FALSE	FALSE
0.691827	FALSE	FALSE
0.692498	FALSE	FALSE
0.662979	FALSE	FALSE
0.660067	FALSE	FALSE
0.62892	FALSE	FALSE
0.748437	FALSE	FALSE
0.630578	FALSE	FALSE
0.699591	FALSE	FALSE
0.562537	FALSE	FALSE
0.678253	FALSE	FALSE
0.739209	FALSE	TRUE
0.647431	FALSE	FALSE
0.700227	FALSE	FALSE
0.704863	FALSE	FALSE
0.706813	FALSE	FALSE
0.759728	FALSE	FALSE
0.707632	FALSE	FALSE
0.699117	FALSE	FALSE
0.719547	FALSE	FALSE
0.715747	FALSE	FALSE
0.744701	FALSE	FALSE
0.711327	FALSE	FALSE
0.712454	FALSE	FALSE
0.706592	FALSE	FALSE
0.698084	FALSE	FALSE
0.717285	FALSE	FALSE
0.769528	FALSE	TRUE
0.641327	FALSE	FALSE
0.699259	FALSE	FALSE
0.702333	FALSE	FALSE
0.755587	FALSE	FALSE
0.714474	FALSE	FALSE
0.692713	FALSE	FALSE
0.715983	FALSE	FALSE
0.709491	FALSE	FALSE
0.744828	FALSE	FALSE
0.704862	FALSE	FALSE
0.711913	FALSE	FALSE
0.70011	FALSE	FALSE
0.689961	FALSE	FALSE
0.702185	FALSE	FALSE
0.762038	FALSE	TRUE
0.643707	FALSE	FALSE
0.682555	FALSE	FALSE
0.685071	FALSE	FALSE
0.738568	FALSE	FALSE
0.671567	FALSE	FALSE
0.728142	FALSE	FALSE
0.692639	FALSE	FALSE
0.730569	FALSE	FALSE
0.742494	FALSE	FALSE
0.703626	FALSE	FALSE
0.672729	FALSE	FALSE
0.698732	FALSE	FALSE
0.687622	FALSE	FALSE
0.702658	FALSE	FALSE
0.760114	FALSE	TRUE
0.670933	FALSE	FALSE
0.694411	FALSE	FALSE
0.702167	FALSE	FALSE
0.753166	FALSE	FALSE
0.700777	FALSE	FALSE
[truncated: 7,001 more rows]
