# Supplementary material for: Neural representation of action symbols in primate frontal cortex
Source: Nature. 2026 May 20;654(8117):152–62. doi: 10.1038/s41586-026-10297-x (PMC13233313; doi:10.1038/s41586-026-10297-x)
Supplement: Supplementary file 14 — Source Data Fig. 2 [file 41586_2026_10297_MOESM14_ESM.xlsx]

## Sheet: 2d
(shape, location, size)	('Lcentered-4-2-0', (-1, -1), 'rig3_3x3_biggerer')	('Lcentered-4-2-0', (-1, -1), 'rig3_3x3_small')	('Lcentered-4-2-0', (-1, -1), 'rig3_3x3_smallestest')	('Lcentered-4-2-0', (0, 1), 'rig3_3x3_biggerer')	('Lcentered-4-2-0', (0, 1), 'rig3_3x3_small')	('Lcentered-4-2-0', (0, 1), 'rig3_3x3_smallestest')	('Lcentered-4-2-0', (1, 0), 'rig3_3x3_biggerer')	('Lcentered-4-2-0', (1, 0), 'rig3_3x3_small')	('Lcentered-4-2-0', (1, 0), 'rig3_3x3_smallestest')	('Lcentered-4-4-0', (-1, -1), 'rig3_3x3_biggerer')	('Lcentered-4-4-0', (-1, -1), 'rig3_3x3_small')	('Lcentered-4-4-0', (-1, -1), 'rig3_3x3_smallestest')	('Lcentered-4-4-0', (0, 1), 'rig3_3x3_biggerer')	('Lcentered-4-4-0', (0, 1), 'rig3_3x3_small')	('Lcentered-4-4-0', (0, 1), 'rig3_3x3_smallestest')	('Lcentered-4-4-0', (1, 0), 'rig3_3x3_biggerer')	('Lcentered-4-4-0', (1, 0), 'rig3_3x3_small')	('Lcentered-4-4-0', (1, 0), 'rig3_3x3_smallestest')	('V-2-3-0', (-1, -1), 'rig3_3x3_biggerer')	('V-2-3-0', (-1, -1), 'rig3_3x3_small')	('V-2-3-0', (-1, -1), 'rig3_3x3_smallestest')	('V-2-3-0', (0, 1), 'rig3_3x3_biggerer')	('V-2-3-0', (0, 1), 'rig3_3x3_small')	('V-2-3-0', (0, 1), 'rig3_3x3_smallestest')	('V-2-3-0', (1, 0), 'rig3_3x3_biggerer')	('V-2-3-0', (1, 0), 'rig3_3x3_small')	('V-2-3-0', (1, 0), 'rig3_3x3_smallestest')	('arcdeep-4-2-0', (-1, -1), 'rig3_3x3_biggerer')	('arcdeep-4-2-0', (-1, -1), 'rig3_3x3_small')	('arcdeep-4-2-0', (-1, -1), 'rig3_3x3_smallestest')	('arcdeep-4-2-0', (0, 1), 'rig3_3x3_biggerer')	('arcdeep-4-2-0', (0, 1), 'rig3_3x3_small')	('arcdeep-4-2-0', (0, 1), 'rig3_3x3_smallestest')	('arcdeep-4-2-0', (1, 0), 'rig3_3x3_biggerer')	('arcdeep-4-2-0', (1, 0), 'rig3_3x3_small')	('arcdeep-4-2-0', (1, 0), 'rig3_3x3_smallestest')	('circle-6-1-0', (-1, -1), 'rig3_3x3_biggerer')	('circle-6-1-0', (-1, -1), 'rig3_3x3_small')	('circle-6-1-0', (-1, -1), 'rig3_3x3_smallestest')	('circle-6-1-0', (0, 1), 'rig3_3x3_biggerer')	('circle-6-1-0', (0, 1), 'rig3_3x3_small')	('circle-6-1-0', (0, 1), 'rig3_3x3_smallestest')	('circle-6-1-0', (1, 0), 'rig3_3x3_biggerer')	('circle-6-1-0', (1, 0), 'rig3_3x3_small')	('circle-6-1-0', (1, 0), 'rig3_3x3_smallestest')	('squiggle3-3-2-0', (-1, -1), 'rig3_3x3_biggerer')	('squiggle3-3-2-0', (-1, -1), 'rig3_3x3_small')	('squiggle3-3-2-0', (-1, -1), 'rig3_3x3_smallestest')	('squiggle3-3-2-0', (0, 1), 'rig3_3x3_biggerer')
('Lcentered-4-2-0', (-1, -1), 'rig3_3x3_biggerer')	0.135577	0.161608	0.202775	0.176268	0.177037	0.208437	0.173495	0.159793	0.22618	0.608682	0.586143	0.589267	0.607996	0.592222	0.588636	0.618647	0.60061	0.588431	0.686017	0.679837	0.673899	0.684214	0.679841	0.654718	0.68681	0.676305	0.674815	0.483042	0.50254	0.519764	0.468613	0.48806	0.513909	0.475393	0.481997	0.476882	0.717449	0.722407	0.729609	0.722007	0.733905	0.735756	0.720756	0.728553	0.73015	0.617176	0.638093	0.662472	0.631579
('Lcentered-4-2-0', (-1, -1), 'rig3_3x3_small')	0.161608	0.151337	0.192057	0.222434	0.203694	0.220137	0.220672	0.175963	0.224344	0.606286	0.583418	0.58644	0.605808	0.589676	0.584736	0.615784	0.597765	0.584356	0.680469	0.674982	0.669388	0.678503	0.674071	0.649741	0.681785	0.671887	0.670528	0.479344	0.489989	0.510079	0.469897	0.483228	0.508718	0.477328	0.476107	0.459989	0.719742	0.724516	0.730891	0.723661	0.735239	0.737076	0.722316	0.730127	0.731633	0.607692	0.630286	0.657719	0.626802
('Lcentered-4-2-0', (-1, -1), 'rig3_3x3_smallestest')	0.202775	0.192057	0.201207	0.239822	0.195689	0.206859	0.222841	0.181163	0.228098	0.6048	0.581205	0.584041	0.603971	0.587831	0.583003	0.614569	0.596195	0.581918	0.684655	0.678968	0.672806	0.683007	0.678534	0.654549	0.686025	0.676087	0.674188	0.495344	0.506554	0.525833	0.489885	0.500115	0.522609	0.493689	0.493544	0.480574	0.720589	0.72514	0.731666	0.725138	0.736377	0.737805	0.724052	0.731477	0.731852	0.621208	0.640661	0.664823	0.638138
('Lcentered-4-2-0', (0, 1), 'rig3_3x3_biggerer')	0.176268	0.222434	0.239822	0.110437	0.16662	0.229333	0.130209	0.185298	0.255285	0.633422	0.613702	0.616669	0.632604	0.619409	0.615702	0.641689	0.626481	0.615342	0.701505	0.696178	0.691129	0.699851	0.695803	0.672572	0.70267	0.692992	0.69174	0.506732	0.530325	0.547852	0.486315	0.510791	0.531681	0.489964	0.501798	0.498692	0.726917	0.72986	0.736994	0.731629	0.741769	0.742493	0.730541	0.737356	0.73802	0.626577	0.647597	0.668699	0.64021
('Lcentered-4-2-0', (0, 1), 'rig3_3x3_small')	0.177037	0.203694	0.195689	0.16662	0.139319	0.183389	0.14971	0.154435	0.218771	0.616376	0.594226	0.597064	0.615393	0.600705	0.59629	0.625478	0.608615	0.595214	0.694718	0.68909	0.683245	0.693425	0.689196	0.665447	0.696254	0.686306	0.684416	0.510257	0.52985	0.547053	0.496934	0.515434	0.536171	0.499776	0.507868	0.502936	0.723354	0.727064	0.734097	0.728389	0.739095	0.740002	0.727398	0.734248	0.734344	0.631699	0.650901	0.671687	0.645923
('Lcentered-4-2-0', (0, 1), 'rig3_3x3_smallestest')	0.208437	0.220137	0.206859	0.229333	0.183389	0.190532	0.216806	0.187403	0.221622	0.615615	0.594429	0.597651	0.615623	0.601088	0.594327	0.622921	0.607155	0.593775	0.688361	0.685172	0.680539	0.686586	0.683264	0.662684	0.690553	0.682946	0.68163	0.522426	0.535151	0.55323	0.511831	0.525865	0.544284	0.515648	0.515718	0.501081	0.724684	0.728526	0.734495	0.728583	0.739478	0.740662	0.727345	0.734816	0.736341	0.621316	0.64037	0.663576	0.637626
('Lcentered-4-2-0', (1, 0), 'rig3_3x3_biggerer')	0.173495	0.220672	0.222841	0.130209	0.14971	0.216806	0.129687	0.16928	0.241487	0.624602	0.603427	0.606175	0.623414	0.609282	0.606267	0.633844	0.617309	0.604936	0.69965	0.69367	0.687781	0.69823	0.694004	0.670182	0.700621	0.69042	0.688693	0.504202	0.528999	0.545987	0.487751	0.510269	0.532164	0.490507	0.504001	0.504927	0.72426	0.727714	0.735242	0.729565	0.740068	0.740936	0.728649	0.735333	0.735292	0.634581	0.653723	0.673556	0.647009
('Lcentered-4-2-0', (1, 0), 'rig3_3x3_small')	0.159793	0.175963	0.181163	0.185298	0.154435	0.187403	0.16928	0.152084	0.214932	0.609589	0.586757	0.58981	0.608745	0.593248	0.589016	0.619103	0.601419	0.588019	0.688915	0.683061	0.677184	0.687374	0.683196	0.658743	0.690211	0.680014	0.67834	0.499782	0.516841	0.534219	0.488967	0.505213	0.526871	0.493294	0.497918	0.490156	0.719846	0.724089	0.731175	0.724706	0.735921	0.737196	0.72361	0.730964	0.731518	0.62524	0.645098	0.66712	0.640149
('Lcentered-4-2-0', (1, 0), 'rig3_3x3_smallestest')	0.22618	0.224344	0.228098	0.255285	0.218771	0.221622	0.241487	0.214932	0.24706	0.606987	0.583737	0.586299	0.606718	0.59072	0.584398	0.61566	0.597974	0.582453	0.684233	0.680406	0.674802	0.682267	0.678587	0.657697	0.686016	0.677977	0.676229	0.507519	0.521523	0.539748	0.500452	0.514725	0.537435	0.506907	0.508533	0.495791	0.721259	0.726368	0.732359	0.725577	0.737182	0.738797	0.724355	0.732115	0.73326	0.618857	0.639162	0.663835	0.635287
('Lcentered-4-4-0', (-1, -1), 'rig3_3x3_biggerer')	0.608682	0.606286	0.6048	0.633422	0.616376	0.615615	0.624602	0.609589	0.606987	0.120879	0.196031	0.187719	0.119316	0.154294	0.19476	0.137565	0.152319	0.212718	0.562851	0.552669	0.545806	0.570432	0.575025	0.562311	0.565829	0.563181	0.549366	0.625392	0.622363	0.620335	0.642635	0.644239	0.660453	0.641556	0.645829	0.653369	0.605764	0.637178	0.637272	0.605401	0.635729	0.647066	0.60662	0.624327	0.624916	0.645942	0.641155	0.666172	0.645808
('Lcentered-4-4-0', (-1, -1), 'rig3_3x3_small')	0.586143	0.583418	0.581205	0.613702	0.594226	0.594429	0.603427	0.586757	0.583737	0.196031	0.210024	0.197712	0.195216	0.184069	0.205053	0.219304	0.193063	0.215082	0.579104	0.568409	0.557044	0.585857	0.587294	0.568428	0.582066	0.575104	0.561955	0.608499	0.605868	0.604727	0.626788	0.628771	0.646709	0.625915	0.630737	0.638859	0.613984	0.641726	0.644203	0.617426	0.64521	0.654139	0.618655	0.634606	0.634035	0.647589	0.64429	0.66769	0.647559
('Lcentered-4-4-0', (-1, -1), 'rig3_3x3_smallestest')	0.589267	0.58644	0.584041	0.616669	0.597064	0.597651	0.606175	0.58981	0.586299	0.187719	0.197712	0.199179	0.191865	0.184754	0.20284	0.213904	0.18671	0.209294	0.580293	0.569474	0.557146	0.587189	0.58822	0.570774	0.582352	0.576927	0.562483	0.609178	0.606521	0.606246	0.628254	0.629835	0.647515	0.626744	0.63195	0.640828	0.616819	0.644399	0.646606	0.621178	0.648324	0.65706	0.622438	0.637586	0.635244	0.653629	0.649649	0.672111	0.653301
('Lcentered-4-4-0', (0, 1), 'rig3_3x3_biggerer')	0.607996	0.605808	0.603971	0.632604	0.615393	0.615623	0.623414	0.608745	0.606718	0.119316	0.195216	0.191865	0.118755	0.146091	0.192956	0.137265	0.155852	0.206781	0.562654	0.553011	0.54477	0.570838	0.574941	0.561813	0.565884	0.563121	0.548633	0.624686	0.62203	0.620096	0.642144	0.643409	0.659888	0.640877	0.645373	0.65342	0.60675	0.638315	0.638719	0.60656	0.636763	0.648046	0.607996	0.625625	0.625451	0.64914	0.64403	0.66839	0.647838
('Lcentered-4-4-0', (0, 1), 'rig3_3x3_small')	0.592222	0.589676	0.587831	0.619409	0.600705	0.601088	0.609282	0.593248	0.59072	0.154294	0.184069	0.184754	0.146091	0.13431	0.168184	0.183764	0.155438	0.195349	0.560145	0.549231	0.537629	0.567661	0.569185	0.550696	0.563152	0.556735	0.54285	0.609654	0.606781	0.604981	0.62818	0.629265	0.647178	0.627158	0.632135	0.640057	0.615025	0.64408	0.64525	0.615993	0.644493	0.654784	0.616999	0.633013	0.633186	0.654176	0.650269	0.673252	0.653652
('Lcentered-4-4-0', (0, 1), 'rig3_3x3_smallestest')	0.588636	0.584736	0.583003	0.615702	0.59629	0.594327	0.606267	0.589016	0.584398	0.19476	0.205053	0.20284	0.192956	0.168184	0.203236	0.218151	0.191144	0.212297	0.566951	0.557351	0.546433	0.573463	0.575291	0.556778	0.569904	0.564001	0.55165	0.61084	0.607084	0.605489	0.628365	0.629354	0.647146	0.627963	0.631571	0.637249	0.622054	0.648774	0.649161	0.622802	0.649711	0.658936	0.6237	0.639056	0.639346	0.652848	0.648744	0.670914	0.653426
('Lcentered-4-4-0', (1, 0), 'rig3_3x3_biggerer')	0.618647	0.615784	0.614569	0.641689	0.625478	0.622921	0.633844	0.619103	0.61566	0.137565	0.219304	0.213904	0.137265	0.183764	0.218151	0.143467	0.177833	0.230859	0.563258	0.555104	0.550816	0.570854	0.577205	0.568105	0.567017	0.566515	0.553507	0.636628	0.633104	0.63103	0.652427	0.65386	0.669248	0.65158	0.655061	0.660662	0.605711	0.637106	0.636143	0.603664	0.633844	0.645721	0.604657	0.623547	0.624562	0.64242	0.636462	0.661848	0.642029
('Lcentered-4-4-0', (1, 0), 'rig3_3x3_small')	0.60061	0.597765	0.596195	0.626481	0.608615	0.607155	0.617309	0.601419	0.597974	0.152319	0.193063	0.18671	0.155852	0.155438	0.191144	0.177833	0.166504	0.209034	0.563799	0.553377	0.544259	0.571461	0.574539	0.559031	0.567428	0.562298	0.548537	0.617847	0.614451	0.612835	0.635749	0.637396	0.654144	0.634649	0.639092	0.646582	0.611848	0.640945	0.641697	0.612934	0.641547	0.651742	0.613983	0.630549	0.63093	0.649238	0.644892	0.668754	0.64922
('Lcentered-4-4-0', (1, 0), 'rig3_3x3_smallestest')	0.588431	0.584356	0.581918	0.615342	0.595214	0.593775	0.604936	0.588019	0.582453	0.212718	0.215082	0.209294	0.206781	0.195349	0.212297	0.230859	0.209034	0.220393	0.580307	0.571597	0.560417	0.585793	0.587972	0.57279	0.583026	0.578435	0.565556	0.611024	0.607703	0.608023	0.629215	0.629388	0.647466	0.627903	0.632404	0.638409	0.628022	0.654034	0.655569	0.630494	0.656399	0.665341	0.631285	0.646435	0.645004	0.654629	0.650719	0.673026	0.654697
('V-2-3-0', (-1, -1), 'rig3_3x3_biggerer')	0.686017	0.680469	0.684655	0.701505	0.694718	0.688361	0.69965	0.688915	0.684233	0.562851	0.579104	0.580293	0.562654	0.560145	0.566951	0.563258	0.563799	0.580307	0.191378	0.20626	0.255055	0.198387	0.231089	0.283049	0.199627	0.207848	0.247832	0.649023	0.638267	0.629403	0.663985	0.660218	0.667553	0.663737	0.664448	0.663822	0.639833	0.660278	0.656595	0.625637	0.651528	0.666639	0.618744	0.639947	0.664242	0.682323	0.682026	0.705196	0.692592
('V-2-3-0', (-1, -1), 'rig3_3x3_small')	0.679837	0.674982	0.678968	0.696178	0.68909	0.685172	0.69367	0.683061	0.680406	0.552669	0.568409	0.569474	0.553011	0.549231	0.557351	0.555104	0.553377	0.571597	0.20626	0.208831	0.241169	0.21219	0.24025	0.274554	0.220186	0.20527	0.245164	0.64085	0.630102	0.619749	0.655859	0.652386	0.660009	0.655827	0.657462	0.65913	0.640503	0.658342	0.655892	0.627631	0.651882	0.66596	0.620659	0.639559	0.662346	0.682871	0.683091	0.706364	0.693366
('V-2-3-0', (-1, -1), 'rig3_3x3_smallestest')	0.673899	0.669388	0.672806	0.691129	0.683245	0.680539	0.687781	0.677184	0.674802	0.545806	0.557044	0.557146	0.54477	0.537629	0.546433	0.550816	0.544259	0.560417	0.255055	0.241169	0.258561	0.268169	0.276882	0.284229	0.26739	0.245386	0.258536	0.633674	0.623926	0.614493	0.650456	0.646997	0.655199	0.649629	0.652301	0.656566	0.645802	0.664549	0.661971	0.637286	0.659322	0.671879	0.632534	0.644818	0.662393	0.691643	0.691587	0.712378	0.699592
('V-2-3-0', (0, 1), 'rig3_3x3_biggerer')	0.684214	0.678503	0.683007	0.699851	0.693425	0.686586	0.69823	0.687374	0.682267	0.570432	0.585857	0.587189	0.570838	0.567661	0.573463	0.570854	0.571461	0.585793	0.198387	0.21219	0.268169	0.167074	0.208039	0.267662	0.177134	0.202261	0.258312	0.645726	0.634613	0.625363	0.660173	0.656207	0.663469	0.66011	0.661089	0.659789	0.652465	0.669449	0.666234	0.636533	0.660578	0.675055	0.630143	0.650613	0.6745	0.679983	0.68021	0.703713	0.692033
('V-2-3-0', (0, 1), 'rig3_3x3_small')	0.679841	0.674071	0.678534	0.695803	0.689196	0.683264	0.694004	0.683196	0.678587	0.575025	0.587294	0.58822	0.574941	0.569185	0.575291	0.577205	0.574539	0.587972	0.231089	0.24025	0.276882	0.208039	0.238864	0.268994	0.216915	0.221569	0.270336	0.63847	0.626811	0.616344	0.653401	0.648841	0.656149	0.653678	0.654696	0.65358	0.66027	0.67708	0.67394	0.644978	0.667841	0.681853	0.639125	0.658662	0.680014	0.682712	0.683474	0.706104	0.695088
('V-2-3-0', (0, 1), 'rig3_3x3_smallestest')	0.654718	0.649741	0.654549	0.672572	0.665447	0.662684	0.670182	0.658743	0.657697	0.562311	0.568428	0.570774	0.561813	0.550696	0.556778	0.568105	0.559031	0.57279	0.283049	0.274554	0.284229	0.267662	0.268994	0.262313	0.282917	0.249388	0.285605	0.610603	0.599762	0.585092	0.623831	0.620208	0.627076	0.626849	0.627245	0.626816	0.657194	0.671947	0.670558	0.645598	0.666784	0.678763	0.640053	0.655794	0.675561	0.682139	0.684785	0.707224	0.694857
('V-2-3-0', (1, 0), 'rig3_3x3_biggerer')	0.68681	0.681785	0.686025	0.70267	0.696254	0.690553	0.700621	0.690211	0.686016	0.565829	0.582066	0.582352	0.565884	0.563152	0.569904	0.567017	0.567428	0.583026	0.199627	0.220186	0.26739	0.177134	0.216915	0.282917	0.182279	0.210109	0.259612	0.646949	0.636529	0.62753	0.662277	0.658998	0.666357	0.661744	0.663688	0.664897	0.650708	0.670102	0.666299	0.634637	0.659201	0.674481	0.62881	0.648863	0.670957	0.682966	0.682105	0.704557	0.69293
('V-2-3-0', (1, 0), 'rig3_3x3_small')	0.676305	0.671887	0.676087	0.692992	0.686306	0.682946	0.69042	0.680014	0.677977	0.563181	0.575104	0.576927	0.563121	0.556735	0.564001	0.566515	0.562298	0.578435	0.207848	0.20527	0.245386	0.202261	0.221569	0.249388	0.210109	0.192394	0.239752	0.63146	0.621181	0.610434	0.647305	0.644028	0.651381	0.647028	0.649463	0.652607	0.646577	0.664111	0.662299	0.632442	0.656548	0.670811	0.625688	0.645984	0.66894	0.685096	0.68571	0.708517	0.694847
('V-2-3-0', (1, 0), 'rig3_3x3_smallestest')	0.674815	0.670528	0.674188	0.69174	0.684416	0.68163	0.688693	0.67834	0.676229	0.549366	0.561955	0.562483	0.548633	0.54285	0.55165	0.553507	0.548537	0.565556	0.247832	0.245164	0.258536	0.258312	0.270336	0.285605	0.259612	0.239752	0.277896	0.632758	0.623478	0.613233	0.649165	0.646343	0.653854	0.64878	0.65124	0.655957	0.642729	0.662373	0.659871	0.632114	0.655938	0.669568	0.626592	0.643296	0.662645	0.688447	0.687724	0.709805	0.695984
('arcdeep-4-2-0', (-1, -1), 'rig3_3x3_biggerer')	0.483042	0.479344	0.495344	0.506732	0.510257	0.522426	0.504202	0.499782	0.507519	0.625392	0.608499	0.609178	0.624686	0.609654	0.61084	0.636628	0.617847	0.611024	0.649023	0.64085	0.633674	0.645726	0.63847	0.610603	0.646949	0.63146	0.632758	0.204293	0.272756	0.296232	0.213357	0.237079	0.292427	0.218703	0.286305	0.333817	0.716924	0.725603	0.730426	0.718818	0.731925	0.736311	0.71683	0.726217	0.730569	0.585331	0.613637	0.652291	0.616048
('arcdeep-4-2-0', (-1, -1), 'rig3_3x3_small')	0.50254	0.489989	0.506554	0.530325	0.52985	0.535151	0.528999	0.516841	0.521523	0.622363	0.605868	0.606521	0.62203	0.606781	0.607084	0.633104	0.614451	0.607703	0.638267	0.630102	0.623926	0.634613	0.626811	0.599762	0.636529	0.621181	0.623478	0.272756	0.305172	0.29762	0.305256	0.294707	0.32702	0.303965	0.329397	0.339817	0.719926	0.728022	0.731824	0.720567	0.733178	0.73764	0.718508	0.727671	0.732173	0.582718	0.608965	0.648094	0.617789
('arcdeep-4-2-0', (-1, -1), 'rig3_3x3_smallestest')	0.519764	0.510079	0.525833	0.547852	0.547053	0.55323	0.545987	0.534219	0.539748	0.620335	0.604727	0.606246	0.620096	0.604981	0.605489	0.63103	0.612835	0.608023	0.629403	0.619749	0.614493	0.625363	0.616344	0.585092	0.62753	0.610434	0.613233	0.296232	0.29762	0.293703	0.322227	0.310029	0.329511	0.33398	0.343704	0.354976	0.717205	0.725254	0.729079	0.716936	0.72979	0.734618	0.714532	0.724196	0.73005	0.580952	0.605582	0.643403	0.618472
('arcdeep-4-2-0', (0, 1), 'rig3_3x3_biggerer')	0.468613	0.469897	0.489885	0.486315	0.496934	0.511831	0.487751	0.488967	0.500452	0.642635	0.626788	0.628254	0.642144	0.62818	0.628365	0.652427	0.635749	0.629215	0.663985	0.655859	0.650456	0.660173	0.653401	0.623831	0.662277	0.647305	0.649165	0.213357	0.305256	0.322227	0.176163	0.221849	0.271308	0.193913	0.26957	0.316544	0.723721	0.731009	0.736363	0.725358	0.737761	0.74176	0.723245	0.732171	0.737016	0.577175	0.609521	0.650595	0.610922
('arcdeep-4-2-0', (0, 1), 'rig3_3x3_small')	0.48806	0.483228	0.500115	0.510791	0.515434	0.525865	0.510269	0.505213	0.514725	0.644239	0.628771	0.629835	0.643409	0.629265	0.629354	0.65386	0.637396	0.629388	0.660218	0.652386	0.646997	0.656207	0.648841	0.620208	0.658998	0.644028	0.646343	0.237079	0.294707	0.310029	0.221849	0.222232	0.256067	0.229814	0.258735	0.277963	0.730532	0.737762	0.742035	0.731513	0.74326	0.747353	0.729624	0.737775	0.741763	0.571885	0.605717	0.648324	0.612423
('arcdeep-4-2-0', (0, 1), 'rig3_3x3_smallestest')	0.513909	0.508718	0.522609	0.531681	0.536171	0.544284	0.532164	0.526871	0.537435	0.660453	0.646709	0.647515	0.659888	0.647178	0.647146	0.669248	0.654144	0.647466	0.667553	0.660009	0.655199	0.663469	0.656149	0.627076	0.666357	0.651381	0.653854	0.292427	0.32702	0.329511	0.271308	0.256067	0.256849	0.28152	0.281332	0.287849	0.7379	0.744186	0.748114	0.738777	0.749363	0.753059	0.737	0.744236	0.747743	0.584675	0.614118	0.650883	0.626458
('arcdeep-4-2-0', (1, 0), 'rig3_3x3_biggerer')	0.475393	0.477328	0.493689	0.489964	0.499776	0.515648	0.490507	0.493294	0.506907	0.641556	0.625915	0.626744	0.640877	0.627158	0.627963	0.65158	0.634649	0.627903	0.663737	0.655827	0.649629	0.66011	0.653678	0.626849	0.661744	0.647028	0.64878	0.218703	0.303965	0.33398	0.193913	0.229814	0.28152	0.211999	0.275251	0.324828	0.724318	0.731895	0.737155	0.726278	0.738616	0.742714	0.724346	0.732906	0.73711	0.584679	0.615066	0.655124	0.616266
('arcdeep-4-2-0', (1, 0), 'rig3_3x3_small')	0.481997	0.476107	0.493544	0.501798	0.507868	0.515718	0.504001	0.497918	0.508533	0.645829	0.630737	0.63195	0.645373	0.632135	0.631571	0.655061	0.639092	0.632404	0.664448	0.657462	0.652301	0.661089	0.654696	0.627245	0.663688	0.649463	0.65124	0.286305	0.329397	0.343704	0.26957	0.258735	0.281332	0.275251	0.299712	0.29209	0.730425	0.737185	0.741565	0.731696	0.743172	0.746921	0.729871	0.737771	0.741789	0.577173	0.607165	0.647936	0.614387
('arcdeep-4-2-0', (1, 0), 'rig3_3x3_smallestest')	0.476882	0.459989	0.480574	0.498692	0.502936	0.501081	0.504927	0.490156	0.495791	0.653369	0.638859	0.640828	0.65342	0.640057	0.637249	0.660662	0.646582	0.638409	0.663822	0.65913	0.656566	0.659789	0.65358	0.626816	0.664897	0.652607	0.655957	0.333817	0.339817	0.354976	0.316544	0.277963	0.287849	0.324828	0.29209	0.235158	0.740479	0.745486	0.748645	0.740332	0.750549	0.753759	0.738225	0.746056	0.750411	0.549357	0.58172	0.632137	0.598071
('circle-6-1-0', (-1, -1), 'rig3_3x3_biggerer')	0.717449	0.719742	0.720589	0.726917	0.723354	0.724684	0.72426	0.719846	0.721259	0.605764	0.613984	0.616819	0.60675	0.615025	0.622054	0.605711	0.611848	0.628022	0.639833	0.640503	0.645802	0.652465	0.66027	0.657194	0.650708	0.646577	0.642729	0.716924	0.719926	0.717205	0.723721	0.730532	0.7379	0.724318	0.730425	0.740479	0.201387	0.289112	0.3126	0.206338	0.287285	0.310019	0.220912	0.25624	0.33894	0.654472	0.646157	0.650229	0.622795
('circle-6-1-0', (-1, -1), 'rig3_3x3_small')	0.722407	0.724516	0.72514	0.72986	0.727064	0.728526	0.727714	0.724089	0.726368	0.637178	0.641726	0.644399	0.638315	0.64408	0.648774	0.637106	0.640945	0.654034	0.660278	0.658342	0.664549	0.669449	0.67708	0.671947	0.670102	0.664111	0.662373	0.725603	0.728022	0.725254	0.731009	0.737762	0.744186	0.731895	0.737185	0.745486	0.289112	0.300204	0.323965	0.310118	0.325588	0.317811	0.310695	0.294585	0.368844	0.665667	0.657526	0.653947	0.638377
('circle-6-1-0', (-1, -1), 'rig3_3x3_smallestest')	0.729609	0.730891	0.731666	0.736994	0.734097	0.734495	0.735242	0.731175	0.732359	0.637272	0.644203	0.646606	0.638719	0.64525	0.649161	0.636143	0.641697	0.655569	0.656595	0.655892	0.661971	0.666234	0.67394	0.670558	0.666299	0.662299	0.659871	0.730426	0.731824	0.729079	0.736363	0.742035	0.748114	0.737155	0.741565	0.748645	0.3126	0.323965	0.341936	0.310808	0.310931	0.30911	0.31302	0.310136	0.375948	0.661486	0.652314	0.645603	0.63705
('circle-6-1-0', (0, 1), 'rig3_3x3_biggerer')	0.722007	0.723661	0.725138	0.731629	0.728389	0.728583	0.729565	0.724706	0.725577	0.605401	0.617426	0.621178	0.60656	0.615993	0.622802	0.603664	0.612934	0.630494	0.625637	0.627631	0.637286	0.636533	0.644978	0.645598	0.634637	0.632442	0.632114	0.718818	0.720567	0.716936	0.725358	0.731513	0.738777	0.726278	0.731696	0.740332	0.206338	0.310118	0.310808	0.163225	0.256691	0.298729	0.167993	0.24008	0.345162	0.647462	0.640957	0.643567	0.616879
('circle-6-1-0', (0, 1), 'rig3_3x3_small')	0.733905	0.735239	0.736377	0.741769	0.739095	0.739478	0.740068	0.735921	0.737182	0.635729	0.64521	0.648324	0.636763	0.644493	0.649711	0.633844	0.641547	0.656399	0.651528	0.651882	0.659322	0.660578	0.667841	0.666784	0.659201	0.656548	0.655938	0.731925	0.733178	0.72979	0.737761	0.74326	0.749363	0.738616	0.743172	0.750549	0.287285	0.325588	0.310931	0.256691	0.263229	0.276832	0.258342	0.26721	0.360055	0.661887	0.65366	0.646382	0.636031
('circle-6-1-0', (0, 1), 'rig3_3x3_smallestest')	0.735756	0.737076	0.737805	0.742493	0.740002	0.740662	0.740936	0.737196	0.738797	0.647066	0.654139	0.65706	0.648046	0.654784	0.658936	0.645721	0.651742	0.665341	0.666639	0.66596	0.671879	0.675055	0.681853	0.678763	0.674481	0.670811	0.669568	0.736311	0.73764	0.734618	0.74176	0.747353	0.753059	0.742714	0.746921	0.753759	0.310019	0.317811	0.30911	0.298729	0.276832	0.289358	0.300513	0.287511	0.362238	0.669302	0.659334	0.648614	0.644882
('circle-6-1-0', (1, 0), 'rig3_3x3_biggerer')	0.720756	0.722316	0.724052	0.730541	0.727398	0.727345	0.728649	0.72361	0.724355	0.60662	0.618655	0.622438	0.607996	0.616999	0.6237	0.604657	0.613983	0.631285	0.618744	0.620659	0.632534	0.630143	0.639125	0.640053	0.62881	0.625688	0.626592	0.71683	0.718508	0.714532	0.723245	0.729624	0.737	0.724346	0.729871	0.738225	0.220912	0.310695	0.31302	0.167993	0.258342	0.300513	0.179391	0.244604	0.35322	0.644767	0.638975	0.642245	0.615064
('circle-6-1-0', (1, 0), 'rig3_3x3_small')	0.728553	0.730127	0.731477	0.737356	0.734248	0.734816	0.735333	0.730964	0.732115	0.624327	0.634606	0.637586	0.625625	0.633013	0.639056	0.623547	0.630549	0.646435	0.639947	0.639559	0.644818	0.650613	0.658662	0.655794	0.648863	0.645984	0.643296	0.726217	0.727671	0.724196	0.732171	0.737775	0.744236	0.732906	0.737771	0.746056	0.25624	0.294585	0.310136	0.24008	0.26721	0.287511	0.244604	0.251362	0.342865	0.663562	0.657074	0.656294	0.637115
('circle-6-1-0', (1, 0), 'rig3_3x3_smallestest')	0.73015	0.731633	0.731852	0.73802	0.734344	0.736341	0.735292	0.731518	0.73326	0.624916	0.634035	0.635244	0.625451	0.633186	0.639346	0.624562	0.63093	0.645004	0.664242	0.662346	0.662393	0.6745	0.680014	0.675561	0.670957	0.66894	0.662645	0.730569	0.732173	0.73005	0.737016	0.741763	0.747743	0.73711	0.741789	0.750411	0.33894	0.368844	0.375948	0.345162	0.360055	0.362238	0.35322	0.342865	0.380535	0.673365	0.665215	0.662692	0.649529
('squiggle3-3-2-0', (-1, -1), 'rig3_3x3_biggerer')	0.617176	0.607692	0.621208	0.626577	0.631699	0.621316	0.634581	0.62524	0.618857	0.645942	0.647589	0.653629	0.64914	0.654176	0.652848	0.64242	0.649238	0.654629	0.682323	0.682871	0.691643	0.679983	0.682712	0.682139	0.682966	0.685096	0.688447	0.585331	0.582718	0.580952	0.577175	0.571885	0.584675	0.584679	0.577173	0.549357	0.654472	0.665667	0.661486	0.647462	0.661887	0.669302	0.644767	0.663562	0.673365	0.20889	0.300921	0.408303	0.262721
('squiggle3-3-2-0', (-1, -1), 'rig3_3x3_small')	0.638093	0.630286	0.640661	0.647597	0.650901	0.64037	0.653723	0.645098	0.639162	0.641155	0.64429	0.649649	0.64403	0.650269	0.648744	0.636462	0.644892	0.650719	0.682026	0.683091	0.691587	0.68021	0.683474	0.684785	0.682105	0.68571	0.687724	0.613637	0.608965	0.605582	0.609521	0.605717	0.614118	0.615066	0.607165	0.58172	0.646157	0.657526	0.652314	0.640957	0.65366	0.659334	0.638975	0.657074	0.665215	0.300921	0.314611	0.38554	0.343256
('squiggle3-3-2-0', (-1, -1), 'rig3_3x3_smallestest')	0.662472	0.657719	0.664823	0.668699	0.671687	0.663576	0.673556	0.66712	0.663835	0.666172	0.66769	0.672111	0.66839	0.673252	0.670914	0.661848	0.668754	0.673026	0.705196	0.706364	0.712378	0.703713	0.706104	0.707224	0.704557	0.708517	0.709805	0.652291	0.648094	0.643403	0.650595	0.648324	0.650883	0.655124	0.647936	0.632137	0.650229	0.653947	0.645603	0.643567	0.646382	0.648614	0.642245	0.656294	0.662692	0.408303	0.38554	0.407694	0.417256
('squiggle3-3-2-0', (0, 1), 'rig3_3x3_biggerer')	0.631579	0.626802	0.638138	0.64021	0.645923	0.637626	0.647009	0.640149	0.635287	0.645808	0.647559	0.653301	0.647838	0.653652	0.653426	0.642029	0.64922	0.654697	0.692592	0.693366	0.699592	0.692033	0.695088	0.694857	0.69293	0.694847	0.695984	0.616048	0.617789	0.618472	0.610922	0.612423	0.626458	0.616266	0.614387	0.598071	0.622795	0.638377	0.63705	0.616879	0.636031	0.644882	0.615064	0.637115	0.649529	0.262721	0.343256	0.417256	0.241557
('squiggle3-3-2-0', (0, 1), 'rig3_3x3_small')	0.646409	0.63995	0.649903	0.655259	0.659314	0.648616	0.661194	0.653799	0.646956	0.650342	0.653008	0.657791	0.652669	0.658808	0.657552	0.645844	0.653827	0.659113	0.694171	0.696035	0.702372	0.693692	0.696529	0.698355	0.694526	0.698302	0.699008	0.630625	0.629241	0.630366	0.62822	0.627211	0.638931	0.631975	0.626298	0.606321	0.6411	0.655715	0.647973	0.633397	0.646883	0.65511	0.632493	0.651609	0.659943	0.298962	0.333875	0.398706	0.301812
('squiggle3-3-2-0', (0, 1), 'rig3_3x3_smallestest')	0.66826	0.664669	0.671675	0.675077	0.678728	0.671022	0.679916	0.674252	0.670979	0.661056	0.663128	0.667259	0.662939	0.668711	0.666407	0.656517	0.664042	0.668488	0.707418	0.708679	0.713083	0.707017	0.709289	0.710766	0.706717	0.71074	0.710789	0.662787	0.660835	0.661189	0.663109	0.66109	0.669423	0.665518	0.658365	0.641277	0.636627	0.648607	0.636273	0.628953	0.636652	0.64102	0.629074	0.646062	0.651924	0.390648	0.383605	0.396585	0.380823
('squiggle3-3-2-0', (1, 0), 'rig3_3x3_biggerer')	0.626905	0.620891	0.632136	0.637319	0.641981	0.6317	0.644035	0.635227	0.629632	0.629565	0.631881	0.63832	0.631694	0.638866	0.638462	0.624857	0.633671	0.639786	0.685244	0.685563	0.692375	0.684021	0.68764	0.687279	0.685207	0.687556	0.688905	0.622116	0.620618	0.62144	0.618381	0.618502	0.632624	0.623294	0.618686	0.597779	0.62836	0.644721	0.638797	0.620885	0.637921	0.646771	0.619327	0.641109	0.650142	0.264441	0.325165	0.40764	0.2519
('squiggle3-3-2-0', (1, 0), 'rig3_3x3_small')	0.645494	0.64094	0.650524	0.65545	0.659592	0.65066	0.660606	0.65345	0.649297	0.638622	0.641741	0.646754	0.640498	0.647831	0.646955	0.633665	0.642923	0.647875	0.690869	0.692013	0.697704	0.690754	0.69385	0.695095	0.690936	0.694381	0.694378	0.638959	0.636974	0.638852	0.638935	0.63758	0.651209	0.641599	0.634778	0.615474	0.62672	0.644277	0.637835	0.61927	0.635886	0.645173	0.618474	0.638048	0.646236	0.344552	0.359428	0.422054	0.331137
('squiggle3-3-2-0', (1, 0), 'rig3_3x3_smallestest')	0.662927	0.663007	0.669057	0.671423	0.675217	0.669607	0.674764	0.669695	0.668949	0.653704	0.654086	0.65856	0.654626	0.660521	0.658952	0.649845	0.656411	0.660765	0.713547	0.713256	0.715735	0.71378	0.715933	0.714682	0.712525	0.714597	0.713883	0.671412	0.670457	0.671878	0.671722	0.67224	0.683157	0.674046	0.66895	0.655936	0.608563	0.618459	0.613558	0.606463	0.617186	0.618502	0.606644	0.624477	0.63102	0.419744	0.422414	0.429785	0.38306
('usquare-1-3-0', (-1, -1), 'rig3_3x3_biggerer')	0.689555	0.681736	0.685323	0.701604	0.694703	0.682472	0.702055	0.690754	0.681012	0.546847	0.574959	0.574602	0.549392	0.557628	0.563623	0.540675	0.555515	0.57521	0.335956	0.355592	0.426244	0.346392	0.385366	0.430604	0.357415	0.383575	0.406305	0.673867	0.663496	0.653622	0.684053	0.681356	0.687572	0.686898	0.683614	0.675322	0.613477	0.644881	0.635996	0.590897	0.624929	0.646567	0.58416	0.616054	0.642938	0.654265	0.648651	0.674352	0.670112
('usquare-1-3-0', (-1, -1), 'rig3_3x3_small')	0.672215	0.664732	0.668587	0.687472	0.679096	0.667728	0.686603	0.673954	0.664941	0.489818	0.518244	0.517997	0.491664	0.494938	0.503904	0.488513	0.495273	0.520103	0.316813	0.329518	0.3735	0.336547	0.373227	0.39735	0.350787	0.361454	0.362322	0.65413	0.644301	0.635156	0.667267	0.665727	0.674807	0.668989	0.667788	0.663001	0.6136	0.64215	0.634397	0.598969	0.628928	0.646812	0.593419	0.616012	0.637878	0.655832	0.65118	0.67704	0.667728
('usquare-1-3-0', (-1, -1), 'rig3_3x3_smallestest')	0.663117	0.655833	0.660156	0.679965	0.671397	0.661039	0.678622	0.665473	0.657832	0.508055	0.526613	0.527817	0.508974	0.502563	0.509722	0.509303	0.507548	0.528235	0.290894	0.297779	0.332705	0.30458	0.334438	0.342516	0.322702	0.320104	0.329942	0.638305	0.627202	0.616768	0.65209	0.650055	0.659646	0.654136	0.653555	0.649106	0.628309	0.652833	0.646294	0.614647	0.641955	0.657801	0.609205	0.629272	0.650542	0.66259	0.660294	0.68561	0.675248
('usquare-1-3-0', (0, 1), 'rig3_3x3_biggerer')	0.689399	0.682084	0.685821	0.701935	0.695452	0.683315	0.702263	0.691177	0.681524	0.544192	0.572512	0.571735	0.54562	0.553524	0.560515	0.538547	0.552817	0.571874	0.341188	0.364323	0.429585	0.341559	0.376249	0.430261	0.346356	0.384403	0.406021	0.669527	0.659625	0.650072	0.680711	0.678802	0.685683	0.683029	0.681131	0.674545	0.620308	0.650488	0.642107	0.596584	0.629725	0.651486	0.590981	0.621984	0.646743	0.655693	0.649414	0.674283	0.669404
('usquare-1-3-0', (0, 1), 'rig3_3x3_small')	0.676428	0.668696	0.67263	0.69098	0.683196	0.670803	0.690582	0.678304	0.668426	0.51843	0.542919	0.54242	0.519191	0.519616	0.527391	0.516799	0.521905	0.54249	0.288079	0.307098	0.362624	0.299529	0.33678	0.371841	0.314021	0.329193	0.345453	0.654508	0.644081	0.634527	0.667583	0.665554	0.67381	0.669383	0.667905	0.662389	0.624646	0.652782	0.645365	0.606699	0.636731	0.655593	0.600895	0.626297	0.649431	0.662277	0.657641	0.682088	0.674468
('usquare-1-3-0', (0, 1), 'rig3_3x3_smallestest')	0.668755	0.661364	0.665275	0.684199	0.676259	0.664822	0.68344	0.670929	0.661994	0.512233	0.53165	0.53173	0.51151	0.506614	0.515028	0.512943	0.512199	0.531864	0.30916	0.326701	0.359676	0.316804	0.338624	0.360511	0.327017	0.333259	0.344764	0.643468	0.632829	0.623413	0.657938	0.656007	0.664945	0.65934	0.658849	0.654493	0.631034	0.657473	0.650291	0.614717	0.642965	0.660497	0.609795	0.63313	0.653598	0.66425	0.65984	0.683962	0.674717
('usquare-1-3-0', (1, 0), 'rig3_3x3_biggerer')	0.691408	0.683629	0.686591	0.70259	0.695806	0.683053	0.703285	0.692409	0.68188	0.550036	0.578628	0.578043	0.551372	0.559333	0.566422	0.543591	0.558805	0.577351	0.346526	0.373875	0.439138	0.35875	0.391605	0.443668	0.364059	0.394147	0.414221	0.675855	0.665837	0.656697	0.686448	0.684067	0.689914	0.688983	0.685848	0.677954	0.621322	0.652608	0.643733	0.598326	0.631462	0.653212	0.592259	0.623904	0.648124	0.657504	0.650559	0.674858	0.671123
('usquare-1-3-0', (1, 0), 'rig3_3x3_small')	0.686036	0.678691	0.682213	0.699734	0.692136	0.6803	0.699257	0.687627	0.677815	0.525542	0.552289	0.551854	0.525591	0.529978	0.538259	0.521661	0.531718	0.552425	0.323211	0.346014	0.391157	0.345051	0.377102	0.412494	0.348998	0.371346	0.377303	0.667754	0.658157	0.649852	0.679967	0.677996	0.685925	0.681454	0.680208	0.674766	0.618125	0.648358	0.639978	0.600441	0.631252	0.651016	0.595127	0.620149	0.641828	0.664779	0.658676	0.682143	0.675657
('usquare-1-3-0', (1, 0), 'rig3_3x3_smallestest')	0.657023	0.649951	0.654272	0.674594	0.665665	0.656143	0.67291	0.659405	0.652735	0.497681	0.5153	0.516788	0.498394	0.489961	0.497192	0.499545	0.496123	0.517211	0.316354	0.316257	0.344486	0.331072	0.355638	0.354992	0.346363	0.336263	0.342348	0.634066	0.623202	0.612444	0.647859	0.646039	0.65604	0.650058	0.649741	0.645636	0.627135	0.6515	0.645114	0.613934	0.640707	0.656314	0.608628	0.627772	0.647882	0.662556	0.660329	0.684916	0.674583
('zigzagSq-1-1-1', (-1, -1), 'rig3_3x3_biggerer')	0.532976	0.536407	0.528184	0.548785	0.528216	0.53653	0.531526	0.527269	0.526512	0.489249	0.465114	0.454659	0.483432	0.478493	0.477381	0.497664	0.476877	0.460843	0.671403	0.664944	0.649524	0.674965	0.673212	0.650774	0.67535	0.66258	0.654021	0.550182	0.568683	0.590429	0.557665	0.566114	0.58575	0.550341	0.573467	0.586977	0.671799	0.688231	0.692481	0.684169	0.700507	0.702112	0.687113	0.694582	0.684488	0.699005	0.705444	0.722483	0.697829
('zigzagSq-1-1-1', (-1, -1), 'rig3_3x3_small')	0.528416	0.527054	0.519648	0.553449	0.528367	0.533819	0.535627	0.52295	0.521353	0.497475	0.463659	0.45376	0.492664	0.481178	0.474932	0.509545	0.48125	0.458034	0.665787	0.65828	0.64377	0.667946	0.665522	0.642145	0.669027	0.655702	0.648419	0.54262	0.552488	0.574198	0.554408	0.55488	0.574427	0.548522	0.562595	0.568025	0.684587	0.697823	0.701754	0.695853	0.710744	0.711708	0.697732	0.704971	0.696821	0.692607	0.701014	0.718021	0.698011
('zigzagSq-1-1-1', (-1, -1), 'rig3_3x3_smallestest')	0.547236	0.542368	0.537495	0.575746	0.551512	0.553934	0.560391	0.544001	0.542172	0.510495	0.482429	0.473052	0.508418	0.49531	0.487298	0.524096	0.496916	0.474065	0.662383	0.653742	0.640539	0.663087	0.660354	0.634678	0.665065	0.651615	0.645632	0.559905	0.559588	0.574052	0.568223	0.560668	0.573308	0.565642	0.569822	0.560688	0.69082	0.703535	0.706019	0.700442	0.714678	0.715425	0.702141	0.709266	0.701386	0.68499	0.697565	0.717064	0.700819
('zigzagSq-1-1-1', (0, 1), 'rig3_3x3_biggerer')	0.546392	0.553962	0.547409	0.555645	0.541721	0.551479	0.541526	0.54258	0.544243	0.515226	0.499458	0.488543	0.512462	0.505502	0.507423	0.525331	0.504327	0.496896	0.67685	0.669651	0.653142	0.680518	0.678658	0.654069	0.681199	0.667286	0.658214	0.561935	0.583098	0.601969	0.562916	0.575186	0.591268	0.557292	0.582294	0.597483	0.670069	0.686728	0.691435	0.682488	0.699315	0.701305	0.685572	0.692402	0.68254	0.707561	0.715169	0.731786	0.707809
('zigzagSq-1-1-1', (0, 1), 'rig3_3x3_small')	0.536206	0.53918	0.530704	0.550711	0.53052	0.53671	0.535284	0.529695	0.53144	0.515461	0.493793	0.483425	0.512126	0.503047	0.501571	0.525636	0.503023	0.489409	0.678691	0.670864	0.656077	0.681584	0.678876	0.653731	0.682312	0.668592	0.660841	0.562434	0.578586	0.598086	0.565442	0.572476	0.585595	0.559713	0.577363	0.585449	0.680545	0.694432	0.698862	0.692544	0.706925	0.707743	0.695377	0.70184	0.691199	0.70087	0.710441	0.727999	0.706262
('zigzagSq-1-1-1', (0, 1), 'rig3_3x3_smallestest')	0.544563	0.545664	0.536471	0.557435	0.537251	0.5421	0.543395	0.536666	0.538788	0.520917	0.500408	0.488754	0.518681	0.508645	0.506188	0.531622	0.509083	0.492718	0.676214	0.668162	0.653702	0.678809	0.67602	0.650713	0.679864	0.665919	0.65853	0.570936	0.58256	0.600243	0.574625	0.577447	0.586893	0.568084	0.581243	0.585955	0.684002	0.69835	0.702417	0.695053	0.709622	0.711073	0.697571	0.704207	0.69398	0.7029	0.711613	0.728948	0.708914
('zigzagSq-1-1-1', (1, 0), 'rig3_3x3_biggerer')	0.569734	0.577265	0.570793	0.579013	0.566618	0.575384	0.565965	0.566257	0.565092	0.503604	0.488445	0.478324	0.498856	0.495557	0.498159	0.511261	0.493746	0.487308	0.675792	0.669623	0.65233	0.68096	0.679208	0.656509	0.680788	0.667783	0.657057	0.581744	0.600554	0.617258	0.585045	0.595354	0.608966	0.580182	0.601309	0.614746	0.655787	0.675038	0.67913	0.669651	0.687224	0.689582	0.673616	0.680673	0.670007	0.708498	0.709252	0.726685	0.700192
('zigzagSq-1-1-1', (1, 0), 'rig3_3x3_small')	0.543581	0.547891	0.541402	0.559592	0.541161	0.547218	0.544794	0.53903	0.537805	0.488431	0.469219	0.459306	0.484081	0.476239	0.477549	0.498038	0.477343	0.46463	0.671914	0.66417	0.648133	0.676041	0.673326	0.64845	0.676117	0.662402	0.653099	0.563259	0.582137	0.599921	0.56838	0.579365	0.593068	0.565129	0.583164	0.595973	0.667932	0.684735	0.689356	0.680212	0.696913	0.698513	0.683204	0.690779	0.680832	0.698722	0.706722	0.724072	0.700945
('zigzagSq-1-1-1', (1, 0), 'rig3_3x3_smallestest')	0.542934	0.545482	0.538914	0.556993	0.539165	0.54667	0.542489	0.537794	0.537831	0.51357	0.490223	0.479372	0.510627	0.498903	0.495599	0.525086	0.500733	0.482106	0.673853	0.665621	0.651708	0.675911	0.673364	0.648493	0.677267	0.663243	0.656723	0.565766	0.578217	0.594906	0.570404	0.574858	0.589245	0.565413	0.581303	0.588458	0.68427	0.698641	0.703018	0.695068	0.710289	0.71197	0.697275	0.70451	0.695608	0.703036	0.712056	0.728952	0.709263
('zigzagSq-1-2-1', (-1, -1), 'rig3_3x3_biggerer')	0.628761	0.620892	0.62242	0.638457	0.632984	0.633181	0.635523	0.629417	0.624742	0.657869	0.65496	0.654859	0.657258	0.660483	0.658642	0.657979	0.659127	0.652666	0.699819	0.701087	0.699096	0.695511	0.696489	0.705751	0.69681	0.703402	0.700636	0.648398	0.631038	0.639027	0.664195	0.646789	0.656945	0.657227	0.650378	0.647663	0.747695	0.751161	0.7513	0.750665	0.757077	0.75631	0.751642	0.757301	0.750538	0.673737	0.675538	0.686126	0.676402
('zigzagSq-1-2-1', (-1, -1), 'rig3_3x3_small')	0.627626	0.619066	0.618243	0.640054	0.628504	0.628267	0.634083	0.625732	0.618934	0.646603	0.643411	0.642966	0.645773	0.650071	0.64803	0.64651	0.648317	0.641273	0.694863	0.695798	0.693947	0.691017	0.692271	0.701827	0.692156	0.699004	0.69568	0.651932	0.635253	0.644913	0.667239	0.652141	0.662605	0.660283	0.654318	0.652505	0.744129	0.750082	0.750422	0.746765	0.755327	0.756205	0.747452	0.753817	0.748644	0.674206	0.678728	0.691324	0.677979
('zigzagSq-1-2-1', (-1, -1), 'rig3_3x3_smallestest')	0.631087	0.623214	0.619811	0.643787	0.629379	0.628835	0.636143	0.627319	0.620374	0.647093	0.641263	0.640753	0.645622	0.647612	0.645136	0.647989	0.64697	0.637619	0.698724	0.69928	0.695567	0.695668	0.696305	0.702307	0.697223	0.700998	0.697553	0.651807	0.634961	0.641156	0.66674	0.649469	0.656579	0.660474	0.652567	0.650053	0.745904	0.747192	0.749746	0.749944	0.757007	0.755549	0.750943	0.755985	0.748422	0.692006	0.694109	0.70138	0.694124
('zigzagSq-1-2-1', (0, 1), 'rig3_3x3_biggerer')	0.630175	0.62595	0.620743	0.638791	0.626265	0.627774	0.630506	0.624875	0.62234	0.664658	0.658537	0.658928	0.664444	0.667542	0.664817	0.66424	0.665511	0.657849	0.729594	0.729567	0.726747	0.72646	0.727395	0.731868	0.727267	0.732153	0.728389	0.681718	0.675105	0.683553	0.690849	0.685827	0.696967	0.686263	0.686987	0.684475	0.721981	0.713573	0.720621	0.730455	0.733166	0.727708	0.731778	0.733439	0.719967	0.670904	0.667893	0.664297	0.667094
('zigzagSq-1-2-1', (0, 1), 'rig3_3x3_small')	0.638293	0.633869	0.627484	0.64774	0.632894	0.633987	0.638714	0.632179	0.628809	0.657873	0.651753	0.65192	0.657424	0.660988	0.658189	0.65749	0.658992	0.650529	0.726693	0.726354	0.723349	0.723854	0.724908	0.729243	0.724651	0.729292	0.725298	0.685165	0.677729	0.685344	0.694925	0.689103	0.699551	0.690233	0.690557	0.688479	0.721793	0.713526	0.721346	0.730865	0.73409	0.72823	0.732191	0.733508	0.719993	0.681338	0.677105	0.673521	0.677802
('zigzagSq-1-2-1', (0, 1), 'rig3_3x3_smallestest')	0.640646	0.635896	0.629761	0.649642	0.635352	0.636297	0.641055	0.634701	0.63093	0.658024	0.650322	0.650145	0.65702	0.658667	0.655514	0.65889	0.657559	0.647833	0.72427	0.723767	0.719852	0.722177	0.722554	0.725747	0.723144	0.726009	0.722016	0.682295	0.673161	0.677582	0.692605	0.684521	0.693701	0.688304	0.686127	0.683808	0.727484	0.716155	0.726028	0.736993	0.739867	0.732243	0.737953	0.738223	0.725337	0.695914	0.691226	0.687397	0.692163
('zigzagSq-1-2-1', (1, 0), 'rig3_3x3_biggerer')	0.62724	0.620754	0.617076	0.636003	0.624686	0.626245	0.628853	0.622762	0.619748	0.661425	0.656202	0.655879	0.660876	0.663221	0.660517	0.662192	0.661563	0.653669	0.716252	0.716532	0.713972	0.712607	0.713583	0.720077	0.713842	0.71918	0.71565	0.66798	0.654942	0.66042	0.680482	0.668395	0.679045	0.674555	0.670649	0.66778	0.740593	0.736059	0.740446	0.746772	0.750149	0.746448	0.748142	0.751072	0.739946	0.684463	0.681635	0.683649	0.683499
('zigzagSq-1-2-1', (1, 0), 'rig3_3x3_small')	0.621205	0.613687	0.609308	0.63369	0.618035	0.618882	0.624782	0.616221	0.610904	0.6436	0.636803	0.636501	0.642534	0.644502	0.641449	0.644723	0.643342	0.633614	0.706112	0.705976	0.702118	0.703425	0.703925	0.708533	0.704511	0.708178	0.704316	0.650042	0.636514	0.641266	0.665111	0.64877	0.660743	0.65858	0.653792	0.651331	0.731598	0.731028	0.734236	0.737843	0.743229	0.740591	0.739276	0.742931	0.73268	0.679699	0.679918	0.683721	0.679938
('zigzagSq-1-2-1', (1, 0), 'rig3_3x3_smallestest')	0.625621	0.619792	0.612826	0.636783	0.620185	0.620696	0.627134	0.619023	0.614282	0.651098	0.64154	0.641508	0.649634	0.64893	0.645511	0.653199	0.648825	0.638122	0.714843	0.714811	0.709561	0.712841	0.712779	0.714714	0.714125	0.715735	0.711764	0.663884	0.651823	0.652888	0.675942	0.661717	0.671326	0.671053	0.66573	0.659771	0.735263	0.727256	0.734183	0.743366	0.74651	0.740456	0.744651	0.746262	0.733694	0.69702	0.693634	0.691571	0.694591
[truncated: 32 more columns]

## Sheet: 2e
dist_mean	same-shape_loc_size
0.119945	1|1|1
0.150904	1|1|0
0.208271	1|1|0
0.185526	1|0|1
0.178389	1|0|0
0.220901	1|0|0
0.17062	1|0|1
0.158381	1|0|0
0.214818	1|0|0
0.604528	0|1|1
0.580977	0|1|0
0.583779	0|1|0
0.603677	0|0|1
0.587004	0|0|0
0.584293	0|0|0
0.615382	0|0|1
0.596185	0|0|0
0.582768	0|0|0
0.684416	0|1|1
0.677629	0|1|0
0.671056	0|1|0
0.682649	0|0|1
0.678138	0|0|0
0.652652	0|0|0
0.684889	0|0|1
0.673953	0|0|0
0.672225	0|0|0
0.467269	0|1|1
0.491874	0|1|0
0.510313	0|1|0
0.454338	0|0|1
0.475552	0|0|0
0.504866	0|0|0
0.461319	0|0|1
0.473332	0|0|0
0.474503	0|0|0
0.715519	0|1|1
0.721324	0|1|0
0.728723	0|1|0
0.720527	0|0|1
0.732939	0|0|0
0.735115	0|0|0
0.719332	0|0|1
0.727117	0|0|0
0.728491	0|0|0
0.619567	0|1|1
0.641711	0|1|0
0.666316	0|1|0
0.633091	0|0|1
0.648781	0|0|0
0.670935	0|0|0
0.629364	0|0|1
0.647329	0|0|0
0.664183	0|0|0
0.691539	0|1|1
0.672855	0|1|0
0.662932	0|1|0
0.691029	0|0|1
0.677394	0|0|0
0.669392	0|0|0
0.693916	0|0|1
0.686902	0|0|0
0.656669	0|0|0
0.517609	0|1|1
0.511925	0|1|0
0.533816	0|1|0
0.532241	0|0|1
0.524243	0|0|0
0.534711	0|0|0
0.555928	0|0|1
0.528881	0|0|0
0.529861	0|0|0
0.624676	0|1|1
0.622284	0|1|0
0.626015	0|1|0
0.626423	0|0|1
0.634747	0|0|0
0.6373	0|0|0
0.623222	0|0|1
0.615965	0|0|0
0.621523	0|0|0
0.136453	1|1|1
0.136494	1|1|0
0.172439	1|1|0
0.19478	1|0|1
0.175413	1|0|0
0.174652	1|0|0
0.196138	1|0|1
0.146124	1|0|0
0.203512	1|0|0
0.609536	0|1|1
0.587164	0|1|0
0.590333	0|1|0
0.609032	0|0|1
0.593548	0|0|0
0.588324	0|0|0
0.618734	0|0|1
0.601215	0|0|0
0.588613	0|0|0
0.684523	0|1|1
0.679312	0|1|0
0.673852	0|1|0
0.682477	0|0|1
0.678007	0|0|0
0.653863	0|0|0
0.685912	0|0|1
0.67629	0|0|0
0.674829	0|0|0
0.498247	0|1|1
0.507647	0|1|0
0.526195	0|1|0
0.486629	0|0|1
0.499855	0|0|0
0.522086	0|0|0
0.493591	0|0|1
0.489867	0|0|0
0.472143	0|0|0
0.720439	0|1|1
0.725001	0|1|0
0.731399	0|1|0
0.724365	0|0|1
0.735853	0|0|0
0.737446	0|0|0
0.723029	0|0|1
0.73104	0|0|0
0.732681	0|0|0
0.612168	0|1|1
0.632621	0|1|0
0.657593	0|1|0
0.630681	0|0|1
0.643177	0|0|0
0.664908	0|0|0
0.624889	0|0|1
0.643543	0|0|0
0.663319	0|0|0
0.681381	0|1|1
0.666246	0|1|0
0.658439	0|1|0
0.68199	0|0|1
0.669691	0|0|0
0.662635	0|0|0
0.682311	0|0|1
0.679638	0|0|0
0.652678	0|0|0
0.545296	0|1|1
0.538359	0|1|0
0.551631	0|1|0
0.560903	0|0|1
0.545374	0|0|0
0.551063	0|0|0
0.583407	0|0|1
0.554863	0|0|0
0.553598	0|0|0
0.625097	0|1|1
0.624248	0|1|0
0.627865	0|1|0
0.627967	0|0|1
0.636353	0|0|0
0.638158	0|0|0
0.624056	0|0|1
0.618746	0|0|0
0.622775	0|0|0
0.107791	1|1|1
0.140197	1|1|0
0.182709	1|1|0
0.17326	1|0|1
0.163435	1|0|0
0.184849	1|0|0
0.165877	1|0|1
0.136697	1|0|0
0.209083	1|0|0
0.608284	0|1|1
0.585507	0|1|0
0.588584	0|1|0
0.607497	0|0|1
0.591612	0|0|0
0.588033	0|0|0
0.618358	0|0|1
0.600115	0|0|0
0.587868	0|0|0
0.686173	0|1|1
0.679903	0|1|0
0.673912	0|1|0
0.684336	0|0|1
0.679746	0|0|0
0.654435	0|0|0
0.686928	0|0|1
0.676364	0|0|0
0.674815	0|0|0
0.484699	0|1|1
0.502766	0|1|0
0.520151	0|1|0
0.471805	0|0|1
0.48869	0|0|0
0.512912	0|0|0
0.478192	0|0|1
0.482089	0|0|0
0.47393	0|0|0
0.717936	0|1|1
0.722901	0|1|0
0.729956	0|1|0
0.722492	0|0|1
0.734295	0|0|0
0.736002	0|0|0
0.721279	0|0|1
0.729157	0|0|0
0.730486	0|0|0
0.617515	0|1|1
0.638	0|1|0
0.66179	0|1|0
0.632628	0|0|1
0.646837	0|0|0
0.667957	0|0|0
0.627957	0|0|1
0.645864	0|0|0
0.662733	0|0|0
0.688426	0|1|1
0.671822	0|1|0
0.662894	0|1|0
0.688542	0|0|1
0.67589	0|0|0
0.668211	0|0|0
0.690019	0|0|1
0.685542	0|0|0
0.65668	0|0|0
0.533551	0|1|1
0.528655	0|1|0
0.547063	0|1|0
0.548095	0|0|1
0.535837	0|0|0
0.543155	0|0|0
0.571167	0|0|1
0.543316	0|0|0
0.543759	0|0|0
0.626882	0|1|1
0.626536	0|1|0
0.630092	0|1|0
0.629151	0|0|1
0.637538	0|0|0
0.639754	0|0|0
0.625873	0|0|1
0.620421	0|0|0
0.6245	0|0|0
0.14056	1|1|1
0.169294	1|1|0
0.21332	1|1|0
0.16954	1|0|1
0.165089	1|0|0
0.226641	1|0|0
0.160214	1|0|1
0.161989	1|0|0
0.226847	1|0|0
0.603536	0|1|1
0.580408	0|1|0
0.583132	0|1|0
0.602843	0|0|1
0.586529	0|0|0
0.583486	0|0|0
0.61414	0|0|1
0.595551	0|0|0
0.58245	0|0|0
0.684556	0|1|1
0.677769	0|1|0
0.671278	0|1|0
0.683276	0|0|1
0.678999	0|0|0
0.653812	0|0|0
0.68537	0|0|1
0.674262	0|0|0
0.672477	0|0|0
0.472748	0|1|1
0.498856	0|1|0
0.514717	0|1|0
0.456366	0|0|1
0.482109	0|0|0
0.514062	0|0|0
0.464088	0|0|1
0.480218	0|0|0
0.487109	0|0|0
0.714605	0|1|1
0.72016	0|1|0
0.727824	0|1|0
0.719736	0|0|1
0.732185	0|0|0
0.734356	0|0|0
0.718491	0|0|1
0.725898	0|0|0
0.72757	0|0|0
0.62138	0|1|1
0.642702	0|1|0
0.667845	0|1|0
0.632261	0|0|1
0.648807	0|0|0
0.671696	0|0|0
0.629041	0|0|1
0.647353	0|0|0
0.664953	0|0|0
0.693769	0|1|1
0.673582	0|1|0
0.663458	0|1|0
0.693071	0|0|1
0.678674	0|0|0
0.670719	0|0|0
0.696459	0|0|1
0.687989	0|0|0
0.657364	0|0|0
0.520002	0|1|1
0.515929	0|1|0
0.537924	0|1|0
0.53238	0|0|1
0.526427	0|0|0
0.537479	0|0|0
0.556242	0|0|1
0.531808	0|0|0
0.530585	0|0|0
0.627244	0|1|1
0.622321	0|1|0
0.626178	0|1|0
0.62716	0|0|1
0.634777	0|0|0
0.637662	0|0|0
0.624321	0|0|1
0.615893	0|0|0
0.622273	0|0|0
0.175231	1|1|1
0.214431	1|1|0
0.223532	1|1|0
0.233527	1|0|1
0.21271	1|0|0
0.218979	1|0|0
0.212194	1|0|1
0.188698	1|0|0
0.246114	1|0|0
0.5949	0|1|1
0.570787	0|1|0
0.574897	0|1|0
0.594112	0|0|1
0.577452	0|0|0
0.574159	0|0|0
0.605458	0|0|1
0.586196	0|0|0
0.574873	0|0|0
0.682449	0|1|1
0.675861	0|1|0
0.669576	0|1|0
0.680518	0|0|1
0.676512	0|0|0
0.650337	0|0|0
0.682772	0|0|1
0.671962	0|0|0
0.670419	0|0|0
0.496586	0|1|1
0.514643	0|1|0
0.528041	0|1|0
0.483247	0|0|1
0.501679	0|0|0
0.525923	0|0|0
0.490358	0|0|1
0.496131	0|0|0
0.49368	0|0|0
0.709401	0|1|1
0.71541	0|1|0
0.723162	0|1|0
0.714184	0|0|1
0.727228	0|0|0
0.729406	0|0|0
0.713092	0|0|1
0.721865	0|0|0
0.723871	0|0|0
0.621305	0|1|1
0.638861	0|1|0
0.660865	0|1|0
0.632432	0|0|1
0.647369	0|0|0
0.667467	0|0|0
0.625541	0|0|1
0.645507	0|0|0
0.65735	0|0|0
0.686775	0|1|1
0.667871	0|1|0
0.658559	0|1|0
0.686126	0|0|1
0.672655	0|0|0
0.664312	0|0|0
0.688857	0|0|1
0.682522	0|0|0
0.651785	0|0|0
0.527438	0|1|1
0.521086	0|1|0
0.539486	0|1|0
0.539944	0|0|1
0.53006	0|0|0
0.539841	0|0|0
0.560805	0|0|1
0.535536	0|0|0
0.536256	0|0|0
0.635473	0|1|1
0.632282	0|1|0
0.632572	0|1|0
0.628494	0|0|1
0.635156	0|0|0
0.638299	0|0|0
0.629454	0|0|1
0.621657	0|0|0
0.6227	0|0|0
0.153534	1|1|1
0.15541	1|1|0
0.198985	1|1|0
0.173809	1|0|1
0.187252	1|0|0
0.193569	1|0|0
0.195032	1|0|1
0.173372	1|0|0
0.232916	1|0|0
0.621648	0|1|1
0.600853	0|1|0
0.603889	0|1|0
0.621048	0|0|1
0.606434	0|0|0
0.602241	0|0|0
0.630668	0|0|1
0.613967	0|0|0
0.602969	0|0|0
0.688937	0|1|1
0.683469	0|1|0
0.678146	0|1|0
0.686876	0|0|1
0.682141	0|0|0
0.657564	0|0|0
0.690003	0|0|1
0.679938	0|0|0
0.678762	0|0|0
0.477637	0|1|1
0.495337	0|1|0
0.516122	0|1|0
0.463106	0|0|1
0.481192	0|0|0
0.504062	0|0|0
0.468622	0|0|1
0.469233	0|0|0
0.457055	0|0|0
0.724163	0|1|1
0.728407	0|1|0
0.734717	0|1|0
0.728005	0|0|1
0.739006	0|0|0
0.740451	0|0|0
0.726702	0|0|1
0.734404	0|0|0
0.736065	0|0|0
0.60803	0|1|1
0.631088	0|1|0
0.657344	0|1|0
0.626719	0|0|1
0.640582	0|0|0
0.663409	0|0|0
0.621982	0|0|1
0.641391	0|0|0
0.663014	0|0|0
0.687811	0|1|1
0.673521	0|1|0
0.665259	0|1|0
0.688186	0|0|1
0.676523	0|0|0
0.669345	0|0|0
0.688656	0|0|1
0.686398	0|0|0
0.659718	0|0|0
0.547817	0|1|1
0.544456	0|1|0
0.562971	0|1|0
0.561555	0|0|1
0.549079	0|0|0
0.553957	0|0|0
0.586072	0|0|1
0.557695	0|0|0
0.557919	0|0|0
0.629195	0|1|1
0.631914	0|1|0
0.636696	0|1|0
0.638503	0|0|1
0.647084	0|0|0
0.64842	0|0|0
0.632839	0|0|1
0.628495	0|0|0
0.633724	0|0|0
0.130359	1|1|1
0.157605	1|1|0
0.211432	1|1|0
0.165462	1|0|1
0.18812	1|0|0
0.236617	1|0|0
0.166066	1|0|1
0.166753	1|0|0
0.24432	1|0|0
0.610964	0|1|1
0.58886	0|1|0
0.591823	0|1|0
0.610337	0|0|1
0.594656	0|0|0
0.591422	0|0|0
0.620981	0|0|1
0.603144	0|0|0
0.591	0|0|0
0.686355	0|1|1
0.680095	0|1|0
0.674268	0|1|0
0.684527	0|0|1
0.68017	0|0|0
0.655038	0|0|0
0.687027	0|0|1
0.676515	0|0|0
0.675124	0|0|0
0.477949	0|1|1
0.497417	0|1|0
0.514875	0|1|0
0.463482	0|0|1
0.481941	0|0|0
0.509418	0|0|0
0.469955	0|0|1
0.477952	0|0|0
0.472007	0|0|0
0.718274	0|1|1
0.722629	0|1|0
0.730134	0|1|0
0.722789	0|0|1
0.734392	0|0|0
0.736315	0|0|0
0.721401	0|0|1
0.728859	0|0|0
0.730473	0|0|0
0.615818	0|1|1
0.637204	0|1|0
0.662208	0|1|0
0.630433	0|0|1
0.645635	0|0|0
0.668076	0|0|0
0.626018	0|0|1
0.644344	0|0|0
0.662415	0|0|0
0.691106	0|1|1
0.673621	0|1|0
0.664306	0|1|0
0.690857	0|0|1
0.677963	0|0|0
0.670303	0|0|0
0.693233	0|0|1
0.68742	0|0|0
0.658191	0|0|0
0.534753	0|1|1
0.531044	0|1|0
0.548975	0|1|0
0.54869	0|0|1
0.539188	0|0|0
0.54818	0|0|0
0.57326	0|0|1
0.548905	0|0|0
0.54603	0|0|0
0.628438	0|1|1
0.628684	0|1|0
0.632792	0|1|0
0.630348	0|0|1
0.638808	0|0|0
0.641243	0|0|0
0.627472	0|0|1
0.622341	0|0|0
0.627187	0|0|0
0.120746	1|1|1
0.168533	1|1|0
0.211517	1|1|0
0.114238	1|0|1
0.145889	1|0|0
0.21129	1|0|0
0.121821	1|0|1
0.146331	1|0|0
0.231828	1|0|0
0.61606	0|1|1
0.594591	0|1|0
0.597694	0|1|0
0.615422	0|0|1
0.600541	0|0|0
0.59713	0|0|0
0.625455	0|0|1
0.608509	0|0|0
0.596902	0|0|0
0.690724	0|1|1
0.684655	0|1|0
0.679103	0|1|0
0.689052	0|0|1
0.685015	0|0|0
0.660046	0|0|0
0.691575	0|0|1
0.681159	0|0|0
0.679865	0|0|0
0.489204	0|1|1
0.51178	0|1|0
0.527699	0|1|0
0.469934	0|0|1
0.493464	0|0|0
0.517946	0|0|0
0.477023	0|0|1
0.487155	0|0|0
0.48463	0|0|0
0.719259	0|1|1
0.72342	0|1|0
0.730958	0|1|0
0.723957	0|0|1
0.73534	0|0|0
0.736958	0|0|0
0.722725	0|0|1
0.730087	0|0|0
0.731562	0|0|0
0.621625	0|1|1
0.64256	0|1|0
0.665817	0|1|0
0.634382	0|0|1
0.650082	0|0|0
0.671628	0|0|0
0.630443	0|0|1
0.648622	0|0|0
0.665451	0|0|0
0.695634	0|1|1
0.6782	0|1|0
0.669093	0|1|0
0.695394	0|0|1
0.682633	0|0|0
0.67512	0|0|0
0.697814	0|0|1
0.691879	0|0|0
0.6631	0|0|0
0.537339	0|1|1
0.535878	0|1|0
0.55602	0|1|0
0.547327	0|0|1
0.53944	0|0|0
0.548117	0|0|0
0.570991	0|0|1
0.547647	0|0|0
0.545463	0|0|0
0.633083	0|1|1
0.632734	0|1|0
0.636487	0|1|0
0.633357	0|0|1
0.641876	0|0|0
0.644329	0|0|0
0.630683	0|0|1
0.62612	0|0|0
0.630282	0|0|0
0.157193	1|0|1
0.213161	1|0|0
0.226975	1|0|0
0.109047	1|1|1
0.150725	1|1|0
0.211666	1|1|0
0.120961	1|0|1
0.167654	1|0|0
0.249732	1|0|0
0.626496	0|0|1
0.606294	0|0|0
0.609846	0|0|0
0.625809	0|1|1
0.612252	0|1|0
0.608349	0|1|0
0.634904	0|0|1
0.619319	0|0|0
0.608873	0|0|0
0.697442	0|0|1
0.691953	0|0|0
0.687012	0|0|0
0.695711	0|1|1
0.691756	0|1|0
0.667624	0|1|0
0.69851	0|0|1
0.688547	0|0|0
0.687493	0|0|0
0.510204	0|0|1
0.529932	0|0|0
0.545607	0|0|0
0.488784	0|1|1
0.512053	0|1|0
0.532367	0|1|0
0.494683	0|0|1
0.502105	0|0|0
0.495674	0|0|0
0.723806	0|0|1
0.726973	0|0|0
0.734206	0|0|0
0.728221	0|1|1
0.738757	0|1|0
0.739671	0|1|0
0.727073	0|0|1
0.734453	0|0|0
0.735586	0|0|0
0.625296	0|0|1
0.644546	0|0|0
0.665005	0|0|0
0.638708	0|1|1
0.652752	0|1|0
0.671885	0|1|0
0.634519	0|0|1
0.651919	0|0|0
0.666878	0|0|0
0.697679	0|0|1
0.682855	0|0|0
0.675068	0|0|0
0.697845	0|1|1
0.686591	0|1|0
0.679416	0|1|0
0.698789	0|0|1
0.695691	0|0|0
0.669322	0|0|0
0.552759	0|0|1
0.554872	0|0|0
0.574105	0|0|0
0.560426	0|1|1
0.553048	0|1|0
0.559546	0|1|0
0.583229	0|0|1
0.562507	0|0|0
0.559824	0|0|0
0.638359	0|0|1
0.640242	0|0|0
0.643393	0|0|0
0.637792	0|1|1
0.646537	0|1|0
0.648576	0|1|0
0.635577	0|0|1
0.633255	0|0|0
0.635404	0|0|0
0.179693	1|0|1
0.220775	1|0|0
0.231616	1|0|0
0.111116	1|1|1
0.151713	1|1|0
0.226524	1|1|0
0.116333	1|0|1
0.17877	1|0|0
0.24131	1|0|0
0.632351	0|0|1
0.611905	0|0|0
0.614302	0|0|0
0.630945	0|1|1
0.617279	0|1|0
0.614841	0|1|0
0.641455	0|0|1
0.625397	0|0|0
0.612919	0|0|0
0.703051	0|0|1
0.696807	0|0|0
0.69091	0|0|0
0.701621	0|1|1
0.697136	0|1|0
0.673462	0|1|0
0.703901	0|0|1
0.693496	0|0|0
0.69182	0|0|0
0.492877	0|0|1
0.522495	0|0|0
0.5418	0|0|0
0.475415	0|1|1
0.500318	0|1|0
0.52299	0|1|0
0.476537	0|0|1
0.494711	0|0|0
0.498917	0|0|0
0.727345	0|0|1
0.730718	0|0|0
0.738201	0|0|0
0.732777	0|1|1
0.742976	0|1|0
0.743755	0|1|0
0.731846	0|0|1
0.738258	0|0|0
0.737918	0|0|0
0.633629	0|0|1
0.655267	0|0|0
0.675916	0|0|0
0.646859	0|1|1
0.662781	0|1|0
0.681407	0|1|0
0.644956	0|0|1
0.662349	0|0|0
0.677312	0|0|0
0.706303	0|0|1
0.691617	0|0|0
0.683461	0|0|0
0.70654	0|1|1
0.695313	0|1|0
0.688209	0|1|0
0.707477	0|0|1
0.703804	0|0|0
0.67788	0|0|0
0.527928	0|0|1
0.535514	0|0|0
0.562919	0|0|0
0.536579	0|1|1
0.532989	0|1|0
0.540991	0|1|0
0.561779	0|0|1
0.541773	0|0|0
0.539867	0|0|0
0.635197	0|0|1
0.635217	0|0|0
0.638604	0|0|0
0.634292	0|1|1
0.643114	0|1|0
0.644997	0|1|0
0.630914	0|0|1
0.627894	0|0|0
0.631425	0|0|0
0.172589	1|0|1
0.220092	1|0|0
0.234792	1|0|0
0.0894075	1|1|1
0.155072	1|1|0
0.224924	1|1|0
0.115907	1|0|1
0.179947	1|0|0
0.248601	1|0|0
0.634977	0|0|1
0.615177	0|0|0
0.617841	0|0|0
0.633904	0|1|1
0.620721	0|1|0
0.617463	0|1|0
0.643541	0|0|1
0.628116	0|0|0
0.616831	0|0|0
0.703549	0|0|1
0.697858	0|0|0
0.692485	0|0|0
0.702028	0|1|1
0.697658	0|1|0
0.674221	0|1|0
0.704592	0|0|1
0.694601	0|0|0
0.693137	0|0|0
0.504864	0|0|1
0.530271	0|0|0
0.547691	0|0|0
0.484348	0|1|1
0.509284	0|1|0
0.53005	0|1|0
0.486935	0|0|1
0.500666	0|0|0
0.500187	0|0|0
0.727846	0|0|1
0.73097	0|0|0
0.738143	0|0|0
0.73282	0|1|1
0.74294	0|1|0
0.743568	0|1|0
0.731814	0|0|1
0.738476	0|0|0
0.738776	0|0|0
0.629708	0|0|1
0.650824	0|0|0
0.67136	0|0|0
0.643197	0|1|1
0.658238	0|1|0
0.677163	0|1|0
0.640981	0|0|1
0.65833	0|0|0
0.673742	0|0|0
0.703773	0|0|1
0.69007	0|0|0
0.682555	0|0|0
0.704232	0|1|1
0.693473	0|1|0
0.686632	0|1|0
0.704555	0|0|1
0.702121	0|0|0
0.677134	0|0|0
0.546539	0|0|1
0.55241	0|0|0
0.575683	0|0|0
0.553095	0|1|1
0.548842	0|1|0
0.554988	0|1|0
0.576705	0|0|1
0.557396	0|0|0
0.555119	0|0|0
0.637557	0|0|1
0.639439	0|0|0
0.643432	0|0|0
0.638997	0|1|1
0.648089	0|1|0
0.649807	0|1|0
0.635794	0|0|1
0.633667	0|0|0
0.636855	0|0|0
0.221898	1|0|1
0.270251	1|0|0
0.280202	1|0|0
0.136331	1|1|1
0.221497	1|1|0
0.270095	1|1|0
0.172057	1|0|1
0.233212	1|0|0
0.297068	1|0|0
0.642329	0|0|1
0.623936	0|0|0
0.62717	0|0|0
0.641618	0|1|1
0.629584	0|1|0
0.625773	0|1|0
0.649959	0|0|1
0.635888	0|0|0
0.626487	0|0|0
0.707475	0|0|1
0.702474	0|0|0
0.697774	0|0|0
0.705818	0|1|1
0.701784	0|1|0
0.6796	0|1|0
0.708554	0|0|1
0.699345	0|0|0
0.698116	0|0|0
0.527787	0|0|1
0.54788	0|0|0
0.562842	0|0|0
0.504813	0|1|1
0.528982	0|1|0
0.547498	0|1|0
0.508792	0|0|1
0.518343	0|0|0
0.51415	0|0|0
0.728627	0|0|1
0.730673	0|0|0
0.737775	0|0|0
0.733333	0|1|1
0.742857	0|1|0
0.742963	0|1|0
0.732295	0|0|1
0.738991	0|0|0
0.739628	0|0|0
0.629448	0|0|1
0.648392	0|0|0
0.667379	0|0|0
0.641337	0|1|1
0.655335	0|1|0
0.673069	0|1|0
0.638478	0|0|1
0.655097	0|0|0
0.668935	0|0|0
0.704959	0|0|1
0.692362	0|0|0
0.685815	0|0|0
0.705211	0|1|1
0.69541	0|1|0
0.688847	0|1|0
0.705073	0|0|1
0.703899	0|0|0
0.680774	0|0|0
0.573685	0|0|1
0.579899	0|0|0
0.597186	0|0|0
0.576387	0|1|1
0.573312	0|1|0
0.578836	0|1|0
0.596609	0|0|1
0.582178	0|0|0
0.5781	0|0|0
0.644904	0|0|1
0.649246	0|0|0
0.653054	0|0|0
0.645318	0|1|1
0.654261	0|1|0
0.656301	0|1|0
0.643583	0|0|1
0.64294	0|0|0
0.644928	0|0|0
0.148565	1|0|1
0.18879	1|0|0
0.23618	1|0|0
0.121717	1|1|1
0.178388	1|1|0
0.234687	1|1|0
0.154141	1|0|1
0.181716	1|0|0
0.258153	1|0|0
0.626106	0|0|1
0.606398	0|0|0
0.609798	0|0|0
0.625863	0|1|1
0.612204	0|1|0
0.60789	0|1|0
0.634292	0|0|1
0.619011	0|0|0
0.608508	0|0|0
0.692975	0|0|1
0.687696	0|0|0
0.68314	0|0|0
0.691232	0|1|1
0.687477	0|1|0
0.663184	0|1|0
0.694281	0|0|1
0.684422	0|0|0
0.683654	0|0|0
0.490167	0|0|1
0.513225	0|0|0
0.530854	0|0|0
0.468849	0|1|1
0.494615	0|1|0
0.518159	0|1|0
0.475439	0|0|1
0.485324	0|0|0
0.478257	0|0|0
0.723125	0|0|1
0.726463	0|0|0
0.733494	0|0|0
0.727205	0|1|1
0.737964	0|1|0
0.739273	0|1|0
0.725825	0|0|1
0.733082	0|0|0
0.735082	0|0|0
0.614842	0|0|1
0.637736	0|0|0
0.662298	0|0|0
0.629403	0|1|1
0.64533	0|1|0
0.668197	0|1|0
0.625675	0|0|1
0.644951	0|0|0
0.664275	0|0|0
0.695829	0|0|1
0.679607	0|0|0
0.670982	0|0|0
0.695885	0|1|1
0.683674	0|1|0
0.676661	0|1|0
0.697851	0|0|1
0.692966	0|0|0
0.665378	0|0|0
0.551101	0|0|1
0.551165	0|0|0
0.570983	0|0|0
0.559026	0|1|1
0.552727	0|1|0
0.560017	0|1|0
0.582257	0|0|1
0.56045	0|0|0
0.557859	0|0|0
0.637433	0|0|1
0.63912	0|0|0
0.643692	0|0|0
0.641542	0|1|1
0.650121	0|1|0
0.652243	0|1|0
0.638004	0|0|1
0.634273	0|0|0
0.639058	0|0|0
0.182232	1|0|1
0.22244	1|0|0
0.241317	1|0|0
0.100254	1|1|1
0.165574	1|1|0
0.218859	1|1|0
0.13521	1|0|1
0.190348	1|0|0
0.250057	1|0|0
0.641625	0|0|1
0.622759	0|0|0
0.625413	0|0|0
0.641251	0|1|1
0.628592	0|1|0
0.623453	0|1|0
0.64889	0|0|1
0.634634	0|0|0
0.623052	0|0|0
0.703372	0|0|1
0.699493	0|0|0
0.695105	0|0|0
0.701436	0|1|1
0.697648	0|1|0
0.676222	0|1|0
0.705096	0|0|1
0.696744	0|0|0
0.695639	0|0|0
0.511551	0|0|1
0.534428	0|0|0
0.554404	0|0|0
0.490227	0|1|1
0.514885	0|1|0
0.534453	0|1|0
0.492533	0|0|1
0.502894	0|0|0
0.495728	0|0|0
0.731938	0|0|1
0.734513	0|0|0
0.740895	0|0|0
0.736066	0|1|1
0.745805	0|1|0
0.74645	0|1|0
0.734822	0|0|1
0.741612	0|0|0
0.742731	0|0|0
0.618902	0|0|1
0.641554	0|0|0
0.66453	0|0|0
0.634514	0|1|1
0.649621	0|1|0
0.672859	0|1|0
0.631988	0|0|1
0.653332	0|0|0
0.67217	0|0|0
0.697831	0|0|1
0.685876	0|0|0
0.679689	0|0|0
0.698637	0|1|1
0.688458	0|1|0
0.682676	0|1|0
0.698132	0|0|1
0.697266	0|0|0
0.675118	0|0|0
0.553961	0|0|1
0.559962	0|0|0
0.583575	0|0|0
0.560371	0|1|1
0.554995	0|1|0
0.560738	0|1|0
0.584901	0|0|1
0.564688	0|0|0
0.562745	0|0|0
0.639678	0|0|1
0.64171	0|0|0
0.646134	0|0|0
0.642624	0|1|1
0.651957	0|1|0
0.653134	0|1|0
0.639	0|0|1
0.637381	0|0|0
0.640696	0|0|0
0.167333	1|0|1
0.212105	1|0|0
0.219626	1|0|0
0.111698	1|1|1
0.132562	1|1|0
0.207859	1|1|0
0.100034	1|0|1
0.159368	1|0|0
0.230871	1|0|0
0.629298	0|0|1
0.608399	0|0|0
0.610969	0|0|0
0.627915	0|1|1
0.613989	0|1|0
0.611207	0|1|0
0.638426	0|0|1
0.622131	0|0|0
0.609359	0|0|0
0.701989	0|0|1
0.695975	0|0|0
0.690122	0|0|0
0.700428	0|1|1
0.696072	0|1|0
0.67229	0|1|0
0.702934	0|0|1
0.692729	0|0|0
0.691049	0|0|0
0.499006	0|0|1
0.52612	0|0|0
0.545068	0|0|0
0.482003	0|1|1
0.505809	0|1|0
0.527433	0|1|0
0.483578	0|0|1
0.49913	0|0|0
0.500886	0|0|0
0.726284	0|0|1
0.729895	0|0|0
0.737379	0|0|0
0.731598	0|1|1
0.742062	0|1|0
0.743029	0|1|0
0.730676	0|0|1
0.737248	0|0|0
0.737202	0|0|0
0.632485	0|0|1
0.65403	0|0|0
0.674906	0|0|0
0.646423	0|1|1
0.662157	0|1|0
0.681191	0|1|0
0.644213	0|0|1
0.662219	0|0|0
0.677433	0|0|0
0.70381	0|0|1
0.68925	0|0|0
0.681387	0|0|0
0.704251	0|1|1
0.693004	0|1|0
0.686074	0|1|0
0.705059	0|0|1
0.701583	0|0|0
0.675756	0|0|0
0.52651	0|0|1
0.532359	0|0|0
0.559955	0|0|0
0.535996	0|1|1
0.530856	0|1|0
0.538995	0|1|0
0.561205	0|0|1
0.540029	0|0|0
0.538433	0|0|0
0.634889	0|0|1
0.633761	0|0|0
0.636827	0|0|0
0.631659	0|1|1
0.640802	0|1|0
0.642785	0|1|0
0.629144	0|0|1
0.625969	0|0|0
0.629029	0|0|0
0.18064	1|0|1
0.231856	1|0|0
0.247869	1|0|0
0.103924	1|1|1
0.17743	1|1|0
0.240049	1|1|0
0.127026	1|0|1
0.191367	1|0|0
0.266486	1|0|0
0.634195	0|0|1
0.614745	0|0|0
0.618011	0|0|0
0.633529	0|1|1
0.620654	0|1|0
0.616641	0|1|0
0.642041	0|0|1
0.627352	0|0|0
0.616706	0|0|0
0.702183	0|0|1
0.697172	0|0|0
0.692485	0|0|0
0.700535	0|1|1
0.696893	0|1|0
0.673972	0|1|0
0.703496	0|0|1
0.694052	0|0|0
0.693011	0|0|0
0.517399	0|0|1
0.53825	0|0|0
0.554548	0|0|0
0.496084	0|1|1
0.520382	0|1|0
0.540495	0|1|0
0.501212	0|0|1
0.511207	0|0|0
0.505738	0|0|0
0.726363	0|0|1
0.728672	0|0|0
0.735861	0|0|0
0.731012	0|1|1
0.740788	0|1|0
0.741234	0|1|0
0.729975	0|0|1
0.73673	0|0|0
0.737237	0|0|0
0.628303	0|0|1
0.648422	0|0|0
0.668197	0|0|0
0.641238	0|1|1
0.655854	0|1|0
0.674841	0|1|0
0.637746	0|0|1
0.655404	0|0|0
0.670636	0|0|0
0.702649	0|0|1
0.688137	0|0|0
0.680762	0|0|0
0.702883	0|1|1
0.691915	0|1|0
0.685075	0|1|0
0.703785	0|0|1
0.700542	0|0|0
0.67539	0|0|0
0.557799	0|0|1
0.561412	0|0|0
0.581558	0|0|0
0.56328	0|1|1
0.558918	0|1|0
0.565364	0|1|0
0.585421	0|0|1
0.567716	0|0|0
0.563998	0|0|0
0.639641	0|0|1
0.641696	0|0|0
0.645164	0|0|0
0.638107	0|1|1
0.64704	0|1|0
0.649292	0|1|0
0.636008	0|0|1
0.634139	0|0|0
0.636869	0|0|0
0.150412	1|0|1
0.205026	1|0|0
0.220462	1|0|0
0.0911795	1|0|1
0.138591	1|0|0
0.211008	1|0|0
0.106664	1|1|1
0.16006	1|1|0
0.241244	1|1|0
0.627442	0|0|1
0.606923	0|0|0
0.609921	0|0|0
0.626395	0|0|1
0.612537	0|0|0
0.60949	0|0|0
0.63642	0|1|1
0.620305	0|1|0
0.608933	0|1|0
0.69895	0|0|1
0.693036	0|0|0
0.687554	0|0|0
0.697291	0|0|1
0.693052	0|0|0
0.668825	0|0|0
0.699818	0|1|1
0.689516	0|1|0
0.6882	0|1|0
0.498386	0|0|1
0.522817	0|0|0
0.540146	0|0|0
0.478861	0|0|1
0.502795	0|0|0
0.524856	0|0|0
0.482959	0|1|1
0.49526	0|1|0
0.493667	0|1|0
0.724853	0|0|1
0.728285	0|0|0
0.735699	0|0|0
0.729668	0|0|1
0.740217	0|0|0
0.741221	0|0|0
0.728645	0|1|1
0.73564	0|1|0
0.736193	0|1|0
0.628495	0|0|1
0.648627	0|0|0
0.669478	0|0|0
0.642185	0|0|1
0.656771	0|0|0
0.675889	0|0|0
0.638913	0|1|1
0.656177	0|1|0
0.671365	0|1|0
0.700943	0|0|1
0.686011	0|0|0
0.677907	0|0|0
0.701114	0|0|1
0.689755	0|0|0
0.682562	0|0|0
0.702187	0|1|1
0.69867	0|1|0
0.672174	0|1|0
0.539675	0|0|1
0.543655	0|0|0
0.566567	0|0|0
0.548592	0|0|1
0.542433	0|0|0
0.549711	0|0|0
0.573129	0|1|1
0.552111	0|1|0
0.549633	0|1|0
0.635697	0|0|1
0.636918	0|0|0
0.64028	0|0|0
0.635296	0|0|1
0.644253	0|0|0
0.646201	0|0|0
0.632581	0|1|1
0.629782	0|1|0
0.632789	0|1|0
0.211521	1|0|1
0.250218	1|0|0
0.250297	1|0|0
0.13646	1|0|1
0.183406	1|0|0
0.250541	1|0|0
0.144907	1|1|1
0.211912	1|1|0
0.270581	1|1|0
0.638763	0|0|1
0.618918	0|0|0
0.621497	0|0|0
0.637286	0|0|1
0.624375	0|0|0
0.621388	0|0|0
0.64724	0|1|1
0.631914	0|1|0
0.620105	0|1|0
0.707318	0|0|1
0.701737	0|0|0
0.696026	0|0|0
0.705949	0|0|1
0.70155	0|0|0
0.678836	0|0|0
0.708345	0|1|1
0.698461	0|1|0
0.696778	0|1|0
0.510124	0|0|1
0.535972	0|0|0
0.553699	0|0|0
0.493618	0|0|1
0.515569	0|0|0
0.536421	0|0|0
0.495145	0|1|1
0.509359	0|1|0
0.510021	0|1|0
0.731233	0|0|1
0.733502	0|0|0
0.740673	0|0|0
0.736503	0|0|1
0.745749	0|0|0
0.745879	0|0|0
0.735761	0|1|1
0.741818	0|1|0
0.740763	0|1|0
0.639184	0|0|1
0.658142	0|0|0
0.67648	0|0|0
0.650972	0|0|1
0.664952	0|0|0
0.682265	0|0|0
0.649025	0|1|1
0.664977	0|1|0
0.679112	0|1|0
0.708165	0|0|1
0.694566	0|0|0
0.687329	0|0|0
0.70844	0|0|1
0.697871	0|0|0
0.690942	0|0|0
0.708557	0|1|1
0.706184	0|1|0
0.6821	0|1|0
0.543393	0|0|1
0.552225	0|0|0
0.57649	0|0|0
0.552351	0|0|1
0.547939	0|0|0
0.554997	0|0|0
0.577406	0|1|1
0.558855	0|1|0
0.555596	0|1|0
0.63356	0|0|1
0.636044	0|0|0
0.639378	0|0|0
0.632787	0|0|1
0.642183	0|0|0
0.643637	0|0|0
0.629107	0|1|1
0.628225	0|1|0
0.630578	0|1|0
0.19609	1|0|1
0.24407	1|0|0
0.254491	1|0|0
0.115911	1|0|1
0.190418	1|0|0
0.261421	1|0|0
0.138708	1|1|1
0.207348	1|1|0
0.273276	1|1|0
0.634267	0|0|1
0.614426	0|0|0
0.617215	0|0|0
0.632904	0|0|1
0.619794	0|0|0
0.617457	0|0|0
0.64312	0|1|1
0.627505	0|1|0
0.61665	0|1|0
0.704188	0|0|1
0.698001	0|0|0
0.69224	0|0|0
0.702917	0|0|1
0.698529	0|0|0
0.675127	0|0|0
0.704874	0|1|1
0.694404	0|1|0
0.692902	0|1|0
0.500757	0|0|1
0.52822	0|0|0
0.544868	0|0|0
0.482616	0|0|1
0.506679	0|0|0
0.529044	0|0|0
0.484662	0|1|1
0.501512	0|1|0
0.50547	0|1|0
0.727087	0|0|1
0.729826	0|0|0
0.73729	0|0|0
0.732442	0|0|1
0.742246	0|0|0
0.742539	0|0|0
0.731644	0|1|1
0.738066	0|1|0
0.737462	0|1|0
0.637039	0|0|1
0.655581	0|0|0
0.674329	0|0|0
0.647361	0|0|1
0.66131	0|0|0
0.67889	0|0|0
0.644421	0|1|1
0.660021	0|1|0
0.673134	0|1|0
0.708417	0|0|1
0.693379	0|0|0
0.68523	0|0|0
0.708214	0|0|1
0.697066	0|0|0
0.689613	0|0|0
0.709308	0|1|1
0.705549	0|1|0
0.679674	0|1|0
0.545117	0|0|1
0.552333	0|0|0
0.575248	0|0|0
0.552156	0|0|1
0.548537	0|0|0
0.555929	0|0|0
0.575705	0|1|1
0.557574	0|1|0
0.554441	0|1|0
0.635092	0|0|1
0.638232	0|0|0
0.641782	0|0|0
0.635847	0|0|1
0.64486	0|0|0
0.646796	0|0|0
0.63257	0|1|1
0.63067	0|1|0
0.633797	0|1|0
0.143807	1|0|1
0.19576	1|0|0
0.211282	1|0|0
0.13375	1|0|1
0.141125	1|0|0
0.215586	1|0|0
0.119606	1|1|1
0.152784	1|1|0
0.229788	1|1|0
0.615369	0|0|1
0.593134	0|0|0
0.595871	0|0|0
0.614139	0|0|1
0.598774	0|0|0
0.596851	0|0|0
0.625727	0|1|1
0.607755	0|1|0
0.594713	0|1|0
0.693893	0|0|1
0.687182	0|0|0
0.680757	0|0|0
0.692368	0|0|1
0.688133	0|0|0
0.663386	0|0|0
0.694361	0|1|1
0.683594	0|1|0
0.681823	0|1|0
0.482746	0|0|1
0.510476	0|0|0
0.529256	0|0|0
0.468472	0|0|1
0.491756	0|0|0
0.517501	0|0|0
0.47157	0|1|1
0.488226	0|1|0
0.493889	0|1|0
0.719831	0|0|1
0.724236	0|0|0
0.732205	0|0|0
0.725332	0|0|1
0.736667	0|0|0
0.738278	0|0|0
0.724347	0|1|1
0.731286	0|1|0
0.731596	0|1|0
0.63229	0|0|1
0.651977	0|0|0
0.673352	0|0|0
0.643911	0|0|1
0.659277	0|0|0
0.679205	0|0|0
0.640909	0|1|1
0.657588	0|1|0
0.672092	0|1|0
0.700947	0|0|1
0.6833	0|0|0
0.674024	0|0|0
0.700495	0|0|1
0.687785	0|0|0
0.680035	0|0|0
0.703015	0|1|1
0.696656	0|1|0
0.667931	0|1|0
0.51527	0|0|1
0.517002	0|0|0
0.543971	0|0|0
0.527997	0|0|1
0.521287	0|0|0
0.532224	0|0|0
0.5535	0|1|1
0.530409	0|1|0
0.529052	0|1|0
0.631251	0|0|1
0.629221	0|0|0
0.631674	0|0|0
0.626763	0|0|1
0.635287	0|0|0
0.637888	0|0|0
0.624869	0|1|1
0.619905	0|1|0
0.62331	0|1|0
0.159427	1|0|1
0.216141	1|0|0
0.226514	1|0|0
0.0942461	1|0|1
0.144721	1|0|0
0.217175	1|0|0
0.103583	1|1|1
0.161924	1|1|0
0.242978	1|1|0
0.627241	0|0|1
0.606496	0|0|0
0.609285	0|0|0
0.625985	0|0|1
0.612024	0|0|0
0.609551	0|0|0
0.6365	0|1|1
0.620098	0|1|0
0.608347	0|1|0
0.700729	0|0|1
0.694554	0|0|0
0.688758	0|0|0
0.699119	0|0|1
0.694826	0|0|0
0.670739	0|0|0
0.70143	0|1|1
0.691105	0|1|0
0.68952	0|1|0
0.499986	0|0|1
0.526402	0|0|0
0.543454	0|0|0
0.482134	0|0|1
0.50592	0|0|0
0.527906	0|0|0
0.484488	0|1|1
0.499275	0|1|0
0.50154	0|1|0
0.723992	0|0|1
0.727608	0|0|0
0.735303	0|0|0
0.729265	0|0|1
0.739912	0|0|0
0.74092	0|0|0
0.728309	0|1|1
0.735167	0|1|0
0.735422	0|1|0
0.632163	0|0|1
0.651951	0|0|0
0.671999	0|0|0
0.645045	0|0|1
0.659699	0|0|0
0.678446	0|0|0
0.642241	0|1|1
0.658928	0|1|0
0.672678	0|1|0
0.703266	0|0|1
0.688231	0|0|0
0.680151	0|0|0
0.703381	0|0|1
0.692078	0|0|0
0.684903	0|0|0
0.704562	0|1|1
0.700787	0|1|0
0.674365	0|1|0
0.533777	0|0|1
0.53887	0|0|0
0.564204	0|0|0
0.542144	0|0|1
0.537693	0|0|0
0.54571	0|0|0
0.565733	0|1|1
0.546226	0|1|0
0.544287	0|1|0
0.636907	0|0|1
0.637499	0|0|0
0.640495	0|0|0
0.634298	0|0|1
0.643277	0|0|0
0.645469	0|0|0
0.632464	0|1|1
0.629675	0|1|0
0.632156	0|1|0
0.160448	1|0|1
0.213639	1|0|0
0.218826	1|0|0
0.112884	1|0|1
0.138181	1|0|0
0.209926	1|0|0
0.110943	1|1|1
0.153701	1|1|0
0.240586	1|1|0
0.623676	0|0|1
0.60275	0|0|0
0.605806	0|0|0
0.622695	0|0|1
0.608765	0|0|0
0.605387	0|0|0
0.63263	0|1|1
0.61648	0|1|0
0.604732	0|1|0
0.699011	0|0|1
0.693242	0|0|0
0.687748	0|0|0
0.697501	0|0|1
0.693524	0|0|0
0.669472	0|0|0
0.700103	0|1|1
0.690042	0|1|0
0.688517	0|1|0
0.512734	0|0|1
0.534901	0|0|0
0.550438	0|0|0
0.493929	0|0|1
0.516934	0|0|0
0.53757	0|0|0
0.498188	0|1|1
0.509349	0|1|0
0.507011	0|1|0
0.722772	0|0|1
0.725943	0|0|0
0.733642	0|0|0
0.727892	0|0|1
0.738414	0|0|0
0.739308	0|0|0
0.726889	0|1|1
0.733742	0|1|0
0.734136	0|1|0
0.632263	0|0|1
0.651152	0|0|0
0.670639	0|0|0
0.645317	0|0|1
0.65941	0|0|0
0.678125	0|0|0
0.641672	0|1|1
0.658572	0|1|0
0.672506	0|1|0
0.700421	0|0|1
0.685024	0|0|0
0.677252	0|0|0
0.700765	0|0|1
0.689193	0|0|0
0.682177	0|0|0
0.70186	0|1|1
0.697928	0|1|0
0.671415	0|1|0
0.539245	0|0|1
0.54221	0|0|0
0.564873	0|0|0
0.547523	0|0|1
0.541646	0|0|0
0.549134	0|0|0
0.570899	0|1|1
0.551195	0|1|0
0.547861	0|1|0
0.638282	0|0|1
0.637096	0|0|0
0.639311	0|0|0
0.631892	0|0|1
0.640369	0|0|0
0.642885	0|0|0
0.63101	0|1|1
0.627761	0|1|0
0.629535	0|1|0
0.202542	1|0|1
0.23785	1|0|0
0.206769	1|0|0
0.162868	1|0|1
0.124276	1|0|0
0.181054	1|0|0
0.151154	1|1|1
0.161316	1|1|0
0.221701	1|1|0
0.626365	0|0|1
0.605075	0|0|0
0.607423	0|0|0
0.625541	0|0|1
0.611821	0|0|0
0.606479	0|0|0
0.634639	0|1|1
0.618826	0|1|0
0.605027	0|1|0
0.702008	0|0|1
0.697436	0|0|0
0.691861	0|0|0
0.700599	0|0|1
0.696576	0|0|0
0.674434	0|0|0
0.703897	0|1|1
0.695137	0|1|0
0.69298	0|1|0
0.531781	0|0|1
0.551867	0|0|0
0.567934	0|0|0
0.516695	0|0|1
0.536345	0|0|0
0.55418	0|0|0
0.518164	0|1|1
0.526413	0|1|0
0.521581	0|1|0
0.727467	0|0|1
0.730525	0|0|0
0.737425	0|0|0
0.732636	0|0|1
0.742789	0|0|0
0.743307	0|0|0
0.73165	0|1|1
0.738191	0|1|0
0.738121	0|1|0
0.637445	0|0|1
0.655778	0|0|0
0.674838	0|0|0
0.651633	0|0|1
0.664061	0|0|0
0.683014	0|0|0
0.648729	0|1|1
0.665785	0|1|0
0.680737	0|1|0
0.696577	0|0|1
0.683207	0|0|0
0.677184	0|0|0
0.697752	0|0|1
0.686628	0|0|0
0.680659	0|0|0
0.696773	0|1|1
0.695154	0|1|0
0.67209	0|1|0
0.533407	0|0|1
0.53817	0|0|0
0.563638	0|0|0
0.543666	0|0|1
0.535044	0|0|0
0.541411	0|0|0
0.568339	0|1|1
0.545803	0|1|0
0.543624	0|1|0
0.64009	0|0|1
0.63318	0|0|0
0.633028	0|0|0
0.627351	0|0|1
0.634358	0|0|0
0.63668	0|0|0
0.627537	0|1|1
0.622157	0|1|0
0.622396	0|1|0
0.163713	1|0|1
0.202672	1|0|0
0.194088	1|0|0
0.194372	1|0|1
0.136962	1|0|0
0.187734	1|0|0
0.161929	1|1|1
0.145192	1|1|0
0.211741	1|1|0
0.603693	0|0|1
0.579694	0|0|0
0.582385	0|0|0
0.602367	0|0|1
0.586168	0|0|0
0.583529	0|0|0
0.614471	0|1|1
0.595586	0|1|0
0.58098	0|1|0
0.691107	0|0|1
0.684168	0|0|0
0.677302	0|0|0
0.690095	0|0|1
0.68584	0|0|0
0.660639	0|0|0
0.692144	0|1|1
0.681104	0|1|0
0.678827	0|1|0
0.4971	0|0|1
0.521341	0|0|0
0.538098	0|0|0
0.485684	0|0|1
0.506159	0|0|0
0.529837	0|0|0
0.488879	0|1|1
0.502613	0|1|0
0.50624	0|1|0
0.716849	0|0|1
0.721789	0|0|0
0.729701	0|0|0
0.72278	0|0|1
0.73455	0|0|0
0.736037	0|0|0
0.721949	0|1|1
0.728751	0|1|0
0.728639	0|1|0
0.63777	0|0|1
0.656577	0|0|0
0.677335	0|0|0
0.64965	0|0|1
0.664074	0|0|0
0.683495	0|0|0
0.646371	0|1|1
0.662802	0|1|0
0.67649	0|1|0
0.697707	0|0|1
0.679106	0|0|0
0.669901	0|0|0
0.697943	0|0|1
0.684279	0|0|0
0.67663	0|0|0
0.700021	0|1|1
0.693131	0|1|0
0.663531	0|1|0
0.502327	0|0|1
0.500554	0|0|0
0.528138	0|0|0
0.517776	0|0|1
0.507696	0|0|0
0.518046	0|0|0
0.543012	0|1|1
0.516175	0|1|0
0.515422	0|1|0
0.633307	0|0|1
0.624478	0|0|0
0.623198	0|0|0
0.619812	0|0|1
0.625124	0|0|0
0.628885	0|0|0
0.620683	0|1|1
0.610077	0|1|0
0.612512	0|1|0
0.126366	1|1|0
0.192956	1|1|1
0.199888	1|1|0
0.128269	1|0|0
0.12685	1|0|1
0.189075	1|0|0
0.121328	1|0|0
0.131428	1|0|1
0.219292	1|0|0
0.61779	0|1|0
0.596207	0|1|1
0.599228	0|1|0
0.617045	0|0|0
0.602447	0|0|1
0.598405	0|0|0
0.626794	0|0|0
0.610207	0|0|1
0.597772	0|0|0
0.693464	0|1|0
0.687791	0|1|1
0.682385	0|1|0
0.691778	0|0|0
0.687811	0|0|1
0.663364	0|0|0
0.694711	0|0|0
0.684683	0|0|1
0.683277	0|0|0
0.503309	0|1|0
0.523764	0|1|1
0.540521	0|1|0
0.485659	0|0|0
0.507386	0|0|1
0.529002	0|0|0
0.491465	0|0|0
0.499415	0|0|1
0.493266	0|0|0
0.720974	0|1|0
0.724925	0|1|1
0.732304	0|1|0
0.72573	0|0|0
0.736881	0|0|1
0.738229	0|0|0
0.724558	0|0|0
0.731826	0|0|1
0.732958	0|0|0
0.625071	0|1|0
0.645937	0|1|1
0.667845	0|1|0
0.640193	0|0|0
0.654405	0|0|1
0.674952	0|0|0
0.63587	0|0|0
0.653932	0|0|1
0.669858	0|0|0
0.695008	0|1|0
[truncated: 50,489 more rows]

## Sheet: 2h
(morph_index, which_prim)	(0, 'base1')	(1, 'base1')	(2, 'base1')	(3, 'base1')	(4, 'base1')	(4, 'base2')	(5, 'base2')	(99, 'base2')
(0, 'base1')	0.355329	0.381736	0.437377	0.424579	0.496294	0.716899	0.707609	0.707467
(1, 'base1')	0.381736	0.393325	0.420631	0.411126	0.475464	0.719666	0.70961	0.711616
(2, 'base1')	0.437377	0.420631	0.419595	0.425712	0.424832	0.71675	0.706225	0.712253
(3, 'base1')	0.424579	0.411126	0.425712	0.420917	0.468269	0.723893	0.712809	0.715224
(4, 'base1')	0.496294	0.475464	0.424832	0.468269	0.407076	0.705811	0.693957	0.701171
(4, 'base2')	0.716899	0.719666	0.71675	0.723893	0.705811	0.44161	0.410026	0.418169
(5, 'base2')	0.707609	0.70961	0.706225	0.712809	0.693957	0.410026	0.347663	0.348919
(99, 'base2')	0.707467	0.711616	0.712253	0.715224	0.701171	0.418169	0.348919	0.323096

## Sheet: 2i
morph_idxcode_within_set (0-99)	prim_alignment	version: drawing(beh) or image(task)	animal_date_morphset	behavior_matches_which_primitive
3	0.365246	beh	Pancho|240524|8	base1
3	0.293328	beh	Pancho|240524|8	base1
3	0.327554	beh	Pancho|240524|8	base1
3	0.329242	beh	Pancho|240524|8	base1
3	0.4116	beh	Pancho|240524|8	base1
3	0.330211	beh	Pancho|240524|8	base1
3	0.457619	beh	Pancho|240524|8	base1
3	0.320019	beh	Pancho|240524|8	base1
3	0.460685	beh	Pancho|240524|8	base1
3	0.312158	beh	Pancho|240524|8	base1
3	0.322423	beh	Pancho|240524|8	base1
3	0.460023	beh	Pancho|240524|8	base1
3	0.374163	beh	Pancho|240524|8	base1
3	0.452312	beh	Pancho|240524|8	base1
3	0.336319	beh	Pancho|240524|8	base1
3	0.323075	beh	Pancho|240524|8	base1
1	0.310789	beh	Pancho|240524|8	base1
1	0.315158	beh	Pancho|240524|8	base1
1	0.417899	beh	Pancho|240524|8	base1
1	0.285012	beh	Pancho|240524|8	base1
1	0.296741	beh	Pancho|240524|8	base1
1	0.312079	beh	Pancho|240524|8	base1
1	0.421881	beh	Pancho|240524|8	base1
1	0.316417	beh	Pancho|240524|8	base1
1	0.442787	beh	Pancho|240524|8	base1
1	0.311186	beh	Pancho|240524|8	base1
1	0.314937	beh	Pancho|240524|8	base1
1	0.447154	beh	Pancho|240524|8	base1
1	0.319682	beh	Pancho|240524|8	base1
1	0.310457	beh	Pancho|240524|8	base1
5	0.633684	beh	Pancho|240524|8	base2
5	0.662289	beh	Pancho|240524|8	base2
5	0.694142	beh	Pancho|240524|8	base2
5	0.665345	beh	Pancho|240524|8	base2
5	0.701624	beh	Pancho|240524|8	base2
5	0.682037	beh	Pancho|240524|8	base2
5	0.676794	beh	Pancho|240524|8	base2
5	0.654174	beh	Pancho|240524|8	base2
5	0.681465	beh	Pancho|240524|8	base2
5	0.642263	beh	Pancho|240524|8	base2
5	0.677997	beh	Pancho|240524|8	base2
5	0.648091	beh	Pancho|240524|8	base2
5	0.685942	beh	Pancho|240524|8	base2
5	0.679005	beh	Pancho|240524|8	base2
2	0.326255	beh	Pancho|240524|8	base1
2	0.378258	beh	Pancho|240524|8	base1
2	0.307007	beh	Pancho|240524|8	base1
2	0.435734	beh	Pancho|240524|8	base1
2	0.443028	beh	Pancho|240524|8	base1
2	0.294805	beh	Pancho|240524|8	base1
2	0.438172	beh	Pancho|240524|8	base1
2	0.315274	beh	Pancho|240524|8	base1
2	0.303566	beh	Pancho|240524|8	base1
2	0.438237	beh	Pancho|240524|8	base1
2	0.433116	beh	Pancho|240524|8	base1
2	0.351434	beh	Pancho|240524|8	base1
2	0.419888	beh	Pancho|240524|8	base1
4	0.41471	beh	Pancho|240524|8	base1
4	0.459309	beh	Pancho|240524|8	base1
4	0.639538	beh	Pancho|240524|8	base2
4	0.426289	beh	Pancho|240524|8	base1
4	0.58173	beh	Pancho|240524|8	base2
4	0.447066	beh	Pancho|240524|8	base1
4	0.348762	beh	Pancho|240524|8	base1
4	0.347147	beh	Pancho|240524|8	base1
4	0.411801	beh	Pancho|240524|8	base1
4	0.440856	beh	Pancho|240524|8	base1
4	0.420215	beh	Pancho|240524|8	base1
4	0.662527	beh	Pancho|240524|8	base2
4	0.634512	beh	Pancho|240524|8	base2
4	0.647232	beh	Pancho|240524|8	base2
0	0.366248	beh	Pancho|240524|8	base1
0	0.312577	beh	Pancho|240524|8	base1
0	0.359155	beh	Pancho|240524|8	base1
0	0.319304	beh	Pancho|240524|8	base1
0	0.311032	beh	Pancho|240524|8	base1
0	0.28684	beh	Pancho|240524|8	base1
0	0.305836	beh	Pancho|240524|8	base1
0	0.324475	beh	Pancho|240524|8	base1
0	0.294152	beh	Pancho|240524|8	base1
0	0.294247	beh	Pancho|240524|8	base1
0	0.328715	beh	Pancho|240524|8	base1
0	0.291889	beh	Pancho|240524|8	base1
0	0.370996	beh	Pancho|240524|8	base1
0	0.291579	beh	Pancho|240524|8	base1
0	0.301003	beh	Pancho|240524|8	base1
0	0.407594	beh	Pancho|240524|8	base1
0	0.293728	beh	Pancho|240524|8	base1
0	0.398279	beh	Pancho|240524|8	base1
0	0.418156	beh	Pancho|240524|8	base1
0	0.29665	beh	Pancho|240524|8	base1
0	0.307847	beh	Pancho|240524|8	base1
0	0.416718	beh	Pancho|240524|8	base1
0	0.394868	beh	Pancho|240524|8	base1
0	0.299175	beh	Pancho|240524|8	base1
0	0.352536	beh	Pancho|240524|8	base1
0	0.350878	beh	Pancho|240524|8	base1
0	0.310378	beh	Pancho|240524|8	base1
0	0.298353	beh	Pancho|240524|8	base1
99	0.671133	beh	Pancho|240524|8	base2
99	0.638449	beh	Pancho|240524|8	base2
99	0.706144	beh	Pancho|240524|8	base2
99	0.662338	beh	Pancho|240524|8	base2
99	0.698701	beh	Pancho|240524|8	base2
99	0.637999	beh	Pancho|240524|8	base2
99	0.621221	beh	Pancho|240524|8	base2
99	0.678923	beh	Pancho|240524|8	base2
99	0.66993	beh	Pancho|240524|8	base2
99	0.699411	beh	Pancho|240524|8	base2
99	0.694805	beh	Pancho|240524|8	base2
99	0.687516	beh	Pancho|240524|8	base2
99	0.679244	beh	Pancho|240524|8	base2
99	0.723128	beh	Pancho|240524|8	base2
99	0.695145	beh	Pancho|240524|8	base2
99	0.683536	beh	Pancho|240524|8	base2
99	0.682095	beh	Pancho|240524|8	base2
99	0.69292	beh	Pancho|240524|8	base2
99	0.680786	beh	Pancho|240524|8	base2
99	0.686373	beh	Pancho|240524|8	base2
99	0.701846	beh	Pancho|240524|8	base2
99	0.707272	beh	Pancho|240524|8	base2
99	0.693127	beh	Pancho|240524|8	base2
99	0.68394	beh	Pancho|240524|8	base2
99	0.695056	beh	Pancho|240524|8	base2
99	0.69844	beh	Pancho|240524|8	base2
99	0.696256	beh	Pancho|240524|8	base2
99	0.721659	beh	Pancho|240524|8	base2
99	0.712515	beh	Pancho|240524|8	base2
99	0.712344	beh	Pancho|240524|8	base2
3	0.516422	task	Pancho|240524|8	base1
3	0.516422	task	Pancho|240524|8	base1
3	0.516422	task	Pancho|240524|8	base1
3	0.516422	task	Pancho|240524|8	base1
3	0.516422	task	Pancho|240524|8	base1
3	0.516422	task	Pancho|240524|8	base1
3	0.516422	task	Pancho|240524|8	base1
3	0.516422	task	Pancho|240524|8	base1
3	0.516422	task	Pancho|240524|8	base1
3	0.516422	task	Pancho|240524|8	base1
3	0.516422	task	Pancho|240524|8	base1
3	0.516422	task	Pancho|240524|8	base1
3	0.516422	task	Pancho|240524|8	base1
3	0.516422	task	Pancho|240524|8	base1
3	0.516422	task	Pancho|240524|8	base1
3	0.516422	task	Pancho|240524|8	base1
1	0.176734	task	Pancho|240524|8	base1
1	0.176734	task	Pancho|240524|8	base1
1	0.176734	task	Pancho|240524|8	base1
1	0.176734	task	Pancho|240524|8	base1
1	0.176734	task	Pancho|240524|8	base1
1	0.176734	task	Pancho|240524|8	base1
1	0.176734	task	Pancho|240524|8	base1
1	0.176734	task	Pancho|240524|8	base1
1	0.176734	task	Pancho|240524|8	base1
1	0.176734	task	Pancho|240524|8	base1
1	0.176734	task	Pancho|240524|8	base1
1	0.176734	task	Pancho|240524|8	base1
1	0.176734	task	Pancho|240524|8	base1
1	0.176734	task	Pancho|240524|8	base1
5	0.827813	task	Pancho|240524|8	base2
5	0.827813	task	Pancho|240524|8	base2
5	0.827813	task	Pancho|240524|8	base2
5	0.827813	task	Pancho|240524|8	base2
5	0.827813	task	Pancho|240524|8	base2
5	0.827813	task	Pancho|240524|8	base2
5	0.827813	task	Pancho|240524|8	base2
5	0.827813	task	Pancho|240524|8	base2
5	0.827813	task	Pancho|240524|8	base2
5	0.827813	task	Pancho|240524|8	base2
5	0.827813	task	Pancho|240524|8	base2
5	0.827813	task	Pancho|240524|8	base2
5	0.827813	task	Pancho|240524|8	base2
5	0.827813	task	Pancho|240524|8	base2
2	0.344245	task	Pancho|240524|8	base1
2	0.344245	task	Pancho|240524|8	base1
2	0.344245	task	Pancho|240524|8	base1
2	0.344245	task	Pancho|240524|8	base1
2	0.344245	task	Pancho|240524|8	base1
2	0.344245	task	Pancho|240524|8	base1
2	0.344245	task	Pancho|240524|8	base1
2	0.344245	task	Pancho|240524|8	base1
2	0.344245	task	Pancho|240524|8	base1
2	0.344245	task	Pancho|240524|8	base1
2	0.344245	task	Pancho|240524|8	base1
2	0.344245	task	Pancho|240524|8	base1
2	0.344245	task	Pancho|240524|8	base1
4	0.687365	task	Pancho|240524|8	base1
4	0.687365	task	Pancho|240524|8	base1
4	0.687365	task	Pancho|240524|8	base2
4	0.687365	task	Pancho|240524|8	base1
4	0.687365	task	Pancho|240524|8	base2
4	0.687365	task	Pancho|240524|8	base1
4	0.687365	task	Pancho|240524|8	base1
4	0.687365	task	Pancho|240524|8	base1
4	0.687365	task	Pancho|240524|8	base1
4	0.687365	task	Pancho|240524|8	base1
4	0.687365	task	Pancho|240524|8	base1
4	0.687365	task	Pancho|240524|8	base2
4	0.687365	task	Pancho|240524|8	base2
4	0.687365	task	Pancho|240524|8	base2
0	1.48577e-15	task	Pancho|240524|8	base1
0	1.71435e-15	task	Pancho|240524|8	base1
0	1.48577e-15	task	Pancho|240524|8	base1
0	1.48577e-15	task	Pancho|240524|8	base1
0	1.71435e-15	task	Pancho|240524|8	base1
0	1.71435e-15	task	Pancho|240524|8	base1
0	1.48577e-15	task	Pancho|240524|8	base1
0	1.48577e-15	task	Pancho|240524|8	base1
0	1.71435e-15	task	Pancho|240524|8	base1
0	1.71435e-15	task	Pancho|240524|8	base1
0	1.48577e-15	task	Pancho|240524|8	base1
0	1.71435e-15	task	Pancho|240524|8	base1
0	1.48577e-15	task	Pancho|240524|8	base1
0	1.71435e-15	task	Pancho|240524|8	base1
0	1.71435e-15	task	Pancho|240524|8	base1
0	1.48577e-15	task	Pancho|240524|8	base1
0	1.71435e-15	task	Pancho|240524|8	base1
0	1.48577e-15	task	Pancho|240524|8	base1
0	1.48577e-15	task	Pancho|240524|8	base1
0	1.71435e-15	task	Pancho|240524|8	base1
0	1.71435e-15	task	Pancho|240524|8	base1
0	1.48577e-15	task	Pancho|240524|8	base1
0	1.48577e-15	task	Pancho|240524|8	base1
0	1.71435e-15	task	Pancho|240524|8	base1
0	1.48577e-15	task	Pancho|240524|8	base1
0	1.48577e-15	task	Pancho|240524|8	base1
0	1.71435e-15	task	Pancho|240524|8	base1
0	1.48577e-15	task	Pancho|240524|8	base1
99	1	task	Pancho|240524|8	base2
99	1	task	Pancho|240524|8	base2
99	1	task	Pancho|240524|8	base2
99	1	task	Pancho|240524|8	base2
99	1	task	Pancho|240524|8	base2
99	1	task	Pancho|240524|8	base2
99	1	task	Pancho|240524|8	base2
99	1	task	Pancho|240524|8	base2
99	1	task	Pancho|240524|8	base2
99	1	task	Pancho|240524|8	base2
99	1	task	Pancho|240524|8	base2
99	1	task	Pancho|240524|8	base2
99	1	task	Pancho|240524|8	base2
99	1	task	Pancho|240524|8	base2
99	1	task	Pancho|240524|8	base2
99	1	task	Pancho|240524|8	base2
99	1	task	Pancho|240524|8	base2
99	1	task	Pancho|240524|8	base2
99	1	task	Pancho|240524|8	base2
99	1	task	Pancho|240524|8	base2
99	1	task	Pancho|240524|8	base2
99	1	task	Pancho|240524|8	base2
99	1	task	Pancho|240524|8	base2
99	1	task	Pancho|240524|8	base2
99	1	task	Pancho|240524|8	base2
99	1	task	Pancho|240524|8	base2
99	1	task	Pancho|240524|8	base2
99	1	task	Pancho|240524|8	base2
99	1	task	Pancho|240524|8	base2
99	1	task	Pancho|240524|8	base2

## Sheet: 2j
label: P(base1_base2), U(not_ambig), A(ambig)	version: drawing(beh) or image(task)	PA	drawing matches prim1 or prim 2
ambig	beh	0.264474	base1
ambig	task	0.324876	base1
ambig	beh	0.510365	base2
ambig	task	0.324876	base2
ambig	beh	0.478861	base1
ambig	task	0.516992	base1
ambig	beh	0.567121	base2
ambig	task	0.516992	base2
ambig	beh	0.310953	base1
ambig	task	0.355178	base1
ambig	beh	0.517266	base2
ambig	task	0.355178	base2
ambig	beh	0.368414	base1
ambig	task	0.575907	base1
ambig	beh	0.6319	base2
ambig	task	0.575907	base2
ambig	beh	0.388686	base1
ambig	task	0.418127	base1
ambig	beh	0.565253	base2
ambig	task	0.418127	base2
ambig	beh	0.464287	base1
ambig	task	0.516992	base1
ambig	beh	0.586543	base2
ambig	task	0.516992	base2
ambig	beh	0.385128	base1
ambig	task	0.562921	base1
ambig	beh	0.595576	base2
ambig	task	0.562921	base2
ambig	beh	0.310191	base1
ambig	task	0.30858	base1
ambig	beh	0.63239	base2
ambig	task	0.308581	base2
ambig	beh	0.325881	base1
ambig	task	0.646057	base1
ambig	beh	0.660084	base2
ambig	task	0.646056	base2
ambig	beh	0.342058	base1
ambig	task	0.824896	base1
ambig	beh	0.730453	base2
ambig	task	0.824897	base2
ambig	beh	0.327941	base1
ambig	task	0.35292	base1
ambig	beh	0.605381	base2
ambig	task	0.352922	base2
ambig	beh	0.38798	base1
ambig	task	0.36393	base1
ambig	beh	0.636453	base2
ambig	task	0.363917	base2
ambig	beh	0.3414	base1
ambig	task	0.483257	base1
ambig	beh	0.696847	base2
ambig	task	0.483257	base2
ambig	beh	0.431529	base1
ambig	task	0.55189	base1
ambig	beh	0.581877	base2
ambig	task	0.55189	base2
ambig	beh	0.36454	base1
ambig	task	0.424097	base1
ambig	beh	0.591594	base2
ambig	task	0.424097	base2
ambig	beh	0.392015	base1
ambig	task	0.630683	base1
ambig	beh	0.591642	base2
ambig	task	0.630683	base2
ambig	beh	0.449589	base1
ambig	task	0.519081	base1
ambig	beh	0.564732	base2
ambig	task	0.519081	base2
ambig	beh	0.418135	base1
ambig	task	0.462051	base1
ambig	beh	0.639993	base2
ambig	task	0.462051	base2
ambig	beh	0.181964	base1
ambig	task	0.259714	base1
ambig	beh	0.543379	base2
ambig	task	0.259714	base2
ambig	beh	0.412906	base1
ambig	task	0.687365	base1
ambig	beh	0.633108	base2
ambig	task	0.687365	base2
base1	beh	0.228205	base1
base1	task	1.20659e-15	base1
base1	beh	0.254262	base1
base1	task	1.52091e-15	base1
base1	beh	0.261138	base1
base1	task	1.18957e-15	base1
base1	beh	0.283832	base1
base1	task	1.39571e-15	base1
base1	beh	0.308872	base1
base1	task	9.75634e-16	base1
base1	beh	0.294106	base1
base1	task	1.53967e-15	base1
base1	beh	0.288734	base1
base1	task	0.000163614	base1
base1	beh	0.256079	base1
base1	task	9.28747e-16	base1
base1	beh	0.279958	base1
base1	task	6.29039e-05	base1
base1	beh	0.282608	base1
base1	task	4.66604e-05	base1
base1	beh	0.292752	base1
base1	task	0.00023087	base1
base1	beh	0.282887	base1
base1	task	0.000232	base1
base1	beh	0.294055	base1
base1	task	1.31223e-15	base1
base1	beh	0.292299	base1
base1	task	9.91272e-16	base1
base1	beh	0.307707	base1
base1	task	1.09838e-15	base1
base1	beh	0.293337	base1
base1	task	9.03396e-16	base1
base1	beh	0.325351	base1
base1	task	9.89505e-16	base1
base1	beh	0.352332	base1
base1	task	1.10801e-15	base1
base1	beh	0.17463	base1
base1	task	1.20135e-15	base1
base1	beh	0.332257	base1
base1	task	1.59189e-15	base1
base2	beh	0.779962	base2
base2	task	0.98416	base2
base2	beh	0.728979	base2
base2	task	1	base2
base2	beh	0.740572	base2
base2	task	0.984454	base2
base2	beh	0.720758	base2
base2	task	1	base2
base2	beh	0.712088	base2
base2	task	1	base2
base2	beh	0.710769	base2
base2	task	1	base2
base2	beh	0.638303	base2
base2	task	0.999905	base2
base2	beh	0.720677	base2
base2	task	0.999951	base2
base2	beh	0.690301	base2
base2	task	1	base2
base2	beh	0.769399	base2
base2	task	0.999974	base2
base2	beh	0.671669	base2
base2	task	0.999863	base2
base2	beh	0.673832	base2
base2	task	0.999977	base2
base2	beh	0.764053	base2
base2	task	1	base2
base2	beh	0.68793	base2
base2	task	1	base2
base2	beh	0.675311	base2
base2	task	1	base2
base2	beh	0.689024	base2
base2	task	1	base2
base2	beh	0.700805	base2
base2	task	1	base2
base2	beh	0.67444	base2
base2	task	1	base2
base2	beh	0.644032	base2
base2	task	1	base2
base2	beh	0.687075	base2
base2	task	1	base2
not_ambig_base1	beh	0.253857	base1
not_ambig_base1	task	0.201102	base1
not_ambig_base1	beh	0.360086	base1
not_ambig_base1	task	0.386688	base1
not_ambig_base1	beh	0.274826	base1
not_ambig_base1	task	0.201651	base1
not_ambig_base1	beh	0.335955	base1
not_ambig_base1	task	0.345065	base1
not_ambig_base1	beh	0.334207	base1
not_ambig_base1	task	0.211297	base1
not_ambig_base1	beh	0.37686	base1
not_ambig_base1	task	0.386688	base1
not_ambig_base1	beh	0.3253	base1
not_ambig_base1	task	0.257734	base1
not_ambig_base1	beh	0.28476	base1
not_ambig_base1	task	0.109738	base1
not_ambig_base1	beh	0.294737	base1
not_ambig_base1	task	0.442466	base1
not_ambig_base1	beh	0.307686	base1
not_ambig_base1	task	0.647263	base1
not_ambig_base1	beh	0.297298	base1
not_ambig_base1	task	0.167227	base1
not_ambig_base1	beh	0.364697	base1
not_ambig_base1	task	0.386688	base1
not_ambig_base1	beh	0.316096	base1
not_ambig_base1	task	0.228085	base1
not_ambig_base1	beh	0.345201	base1
not_ambig_base1	task	0.304455	base1
not_ambig_base1	beh	0.418021	base1
not_ambig_base1	task	0.459756	base1
not_ambig_base1	beh	0.366079	base1
not_ambig_base1	task	0.229534	base1
not_ambig_base1	beh	0.362481	base1
not_ambig_base1	task	0.3458	base1
not_ambig_base2	beh	0.595769	base2
not_ambig_base2	task	0.618226	base2
not_ambig_base2	beh	0.667729	base2
not_ambig_base2	task	0.661472	base2
not_ambig_base2	beh	0.591548	base2
not_ambig_base2	task	0.576592	base2
not_ambig_base2	beh	0.681871	base2
not_ambig_base2	task	0.707681	base2
not_ambig_base2	beh	0.636245	base2
not_ambig_base2	task	0.685941	base2
not_ambig_base2	beh	0.636189	base2
not_ambig_base2	task	0.586779	base2
not_ambig_base2	beh	0.695976	base2
not_ambig_base2	task	0.57033	base2
not_ambig_base2	beh	0.681528	base2
not_ambig_base2	task	0.834035	base2
not_ambig_base2	beh	0.661447	base2
not_ambig_base2	task	0.684665	base2
not_ambig_base2	beh	0.659215	base2
not_ambig_base2	task	0.572862	base2
not_ambig_base2	beh	0.751649	base2
not_ambig_base2	task	0.823549	base2
not_ambig_base2	beh	0.642344	base2
not_ambig_base2	task	0.736177	base2
not_ambig_base2	beh	0.65177	base2
not_ambig_base2	task	0.706587	base2
not_ambig_base2	beh	0.636969	base2
not_ambig_base2	task	0.650656	base2
not_ambig_base2	beh	0.645161	base2
not_ambig_base2	task	0.644128	base2
not_ambig_base2	beh	0.616083	base2
not_ambig_base2	task	0.68458	base2
not_ambig_base2	beh	0.670346	base2
not_ambig_base2	task	0.827813	base2

## Sheet: 2o_monkey1
primitive	counts
line-8-4-0	2796
V-2-4-0	1777
line-8-1-0	1603
arcdeep-4-1-0	1303
line-8-2-0	969
Lcentered-4-2-0	918
arcdeep-4-4-0	814
squiggle3-3-2-1	607
Lcentered-4-3-0	562
line-8-3-0	255
squiggle3-3-1-0	202
arcdeep-4-2-0	167
circle-6-1-0	145
V-2-1-0	96
V-2-2-0	66
Lcentered-4-4-0	16
squiggle3-3-2-0	9

## Sheet: 2o_monkey2
primitive	counts
line-8-1-0	1116
line-8-4-0	1042
arcdeep-4-2-0	1001
line-8-2-0	807
arcdeep-4-3-0	688
arcdeep-4-4-0	677
Lcentered-4-1-0	655
circle-6-1-0	634
V-2-4-0	617
Lcentered-4-2-0	570
squiggle3-3-2-1	547
Lcentered-4-4-0	489
squiggle3-3-2-0	439
V-2-3-0	419
line-8-3-0	344
Lcentered-4-3-0	210
squiggle3-3-1-1	209
V-2-2-0	174
squiggle3-3-1-0	52

## Sheet: 2p
animal (stroke data)	fraction_strokes_match_a_primitive	char_is_novel	primitive_set (see comment for legend)
Diego	0.6	FALSE	('Diego', 'main_21', False, None)|0
Diego	1	TRUE	('Diego', 'main_21', False, None)|0
Diego	1	TRUE	('Diego', 'main_21', False, None)|0
Diego	0.25	FALSE	('Diego', 'main_21', False, None)|0
Diego	0.75	TRUE	('Diego', 'main_21', False, None)|0
Diego	0.75	TRUE	('Diego', 'main_21', False, None)|0
Diego	1	TRUE	('Diego', 'main_21', False, None)|0
Diego	1	FALSE	('Diego', 'main_21', False, None)|0
Diego	1	TRUE	('Diego', 'main_21', False, None)|0
Diego	1	TRUE	('Diego', 'main_21', False, None)|0
Diego	1	TRUE	('Diego', 'main_21', False, None)|0
Diego	0.5	FALSE	('Diego', 'main_21', False, None)|0
Diego	0.5	TRUE	('Diego', 'main_21', False, None)|0
Diego	1	TRUE	('Diego', 'main_21', False, None)|0
Diego	1	TRUE	('Diego', 'main_21', False, None)|0
Diego	1	FALSE	('Diego', 'main_21', False, None)|0
Diego	1	TRUE	('Diego', 'main_21', False, None)|0
Diego	0.5	TRUE	('Diego', 'main_21', False, None)|0
Diego	0.833333	FALSE	('Diego', 'main_21', False, None)|0
Diego	0.5	FALSE	('Diego', 'main_21', False, None)|0
Diego	0.5	TRUE	('Diego', 'main_21', False, None)|0
Diego	1	TRUE	('Diego', 'main_21', False, None)|0
Diego	0.5	TRUE	('Diego', 'main_21', False, None)|0
Diego	1	TRUE	('Diego', 'main_21', False, None)|0
Diego	1	TRUE	('Diego', 'main_21', False, None)|0
Diego	1	FALSE	('Diego', 'main_21', False, None)|0
Diego	0.666667	FALSE	('Diego', 'main_21', False, None)|0
Diego	1	TRUE	('Diego', 'main_21', False, None)|0
Diego	0.5	TRUE	('Diego', 'main_21', False, None)|0
Diego	1	FALSE	('Diego', 'main_21', False, None)|0
Diego	0.5	TRUE	('Diego', 'main_21', False, None)|0
Diego	1	TRUE	('Diego', 'main_21', False, None)|0
Diego	1	TRUE	('Diego', 'main_21', False, None)|0
Diego	1	TRUE	('Diego', 'main_21', False, None)|0
Diego	1	TRUE	('Diego', 'main_21', False, None)|0
Diego	0.5	FALSE	('Diego', 'main_21', False, None)|0
Diego	1	TRUE	('Diego', 'main_21', False, None)|0
Diego	1	TRUE	('Diego', 'main_21', False, None)|0
Diego	1	TRUE	('Diego', 'main_21', False, None)|0
Diego	1	TRUE	('Diego', 'main_21', False, None)|0
Diego	0.666667	TRUE	('Diego', 'main_21', False, None)|0
Diego	0.666667	TRUE	('Diego', 'main_21', False, None)|0
Diego	0.5	TRUE	('Diego', 'main_21', False, None)|0
Diego	1	TRUE	('Diego', 'main_21', False, None)|0
Diego	0.666667	FALSE	('Diego', 'main_21', False, None)|0
Diego	0.666667	TRUE	('Diego', 'main_21', False, None)|0
Diego	0.5	TRUE	('Diego', 'main_21', False, None)|0
Diego	1	TRUE	('Diego', 'main_21', False, None)|0
Diego	0	FALSE	('Diego', 'main_21', False, None)|0
Diego	1	TRUE	('Diego', 'main_21', False, None)|0
Diego	1	TRUE	('Diego', 'main_21', False, None)|0
Diego	1	FALSE	('Diego', 'main_21', False, None)|0
Diego	0.75	TRUE	('Diego', 'main_21', False, None)|0
Diego	1	TRUE	('Diego', 'main_21', False, None)|0
Diego	1	FALSE	('Diego', 'main_21', False, None)|0
Diego	1	TRUE	('Diego', 'main_21', False, None)|0
Diego	1	TRUE	('Diego', 'main_21', False, None)|0
Diego	1	TRUE	('Diego', 'main_21', False, None)|0
Diego	0.5	FALSE	('Diego', 'main_21', False, None)|0
Diego	0.5	TRUE	('Diego', 'main_21', False, None)|0
Diego	0.5	TRUE	('Diego', 'main_21', False, None)|0
Diego	0.5	TRUE	('Diego', 'main_21', False, None)|0
Diego	1	FALSE	('Diego', 'main_21', False, None)|0
Diego	1	TRUE	('Diego', 'main_21', False, None)|0
Diego	1	TRUE	('Diego', 'main_21', False, None)|0
Diego	0.5	TRUE	('Diego', 'main_21', False, None)|0
Diego	0.5	FALSE	('Diego', 'main_21', False, None)|0
Diego	0.5	TRUE	('Diego', 'main_21', False, None)|0
Diego	1	TRUE	('Diego', 'main_21', False, None)|0
Diego	1	FALSE	('Diego', 'main_21', False, None)|0
Diego	0	TRUE	('Diego', 'main_21', False, None)|0
Diego	1	FALSE	('Diego', 'main_21', False, None)|0
Diego	1	TRUE	('Diego', 'main_21', False, None)|0
Diego	0.75	TRUE	('Diego', 'main_21', False, None)|0
Diego	0.75	TRUE	('Diego', 'main_21', False, None)|0
Diego	1	TRUE	('Diego', 'main_21', False, None)|0
Diego	0.333333	TRUE	('Diego', 'main_21', False, None)|0
Diego	1	TRUE	('Diego', 'main_21', False, None)|0
Diego	1	FALSE	('Diego', 'main_21', False, None)|0
Diego	1	TRUE	('Diego', 'main_21', False, None)|0
Diego	0.75	FALSE	('Diego', 'main_21', False, None)|0
Diego	0.666667	TRUE	('Diego', 'main_21', False, None)|0
Diego	0.666667	TRUE	('Diego', 'main_21', False, None)|0
Diego	0.5	TRUE	('Diego', 'main_21', False, None)|0
Diego	1	FALSE	('Diego', 'main_21', False, None)|0
Diego	1	TRUE	('Diego', 'main_21', False, None)|0
Diego	0.666667	TRUE	('Diego', 'main_21', False, None)|0
Diego	1	TRUE	('Diego', 'main_21', False, None)|0
Diego	1	FALSE	('Diego', 'main_21', False, None)|0
Diego	0.5	TRUE	('Diego', 'main_21', False, None)|0
Diego	0.75	TRUE	('Diego', 'main_21', False, None)|0
Diego	0.666667	TRUE	('Diego', 'main_21', False, None)|0
Diego	0.666667	TRUE	('Diego', 'main_21', False, None)|0
Diego	0.666667	TRUE	('Diego', 'main_21', False, None)|0
Diego	1	TRUE	('Diego', 'main_21', False, None)|0
Diego	1	TRUE	('Diego', 'main_21', False, None)|0
Diego	0.75	TRUE	('Diego', 'main_21', False, None)|0
Diego	1	FALSE	('Diego', 'main_21', False, None)|0
Diego	1	TRUE	('Diego', 'main_21', False, None)|0
Diego	0.75	FALSE	('Diego', 'main_21', False, None)|0
Diego	1	TRUE	('Diego', 'main_21', False, None)|0
Diego	0	TRUE	('Diego', 'main_21', False, None)|0
Diego	1	FALSE	('Diego', 'main_21', False, None)|0
Diego	0.333333	TRUE	('Diego', 'main_21', False, None)|0
Diego	1	TRUE	('Diego', 'main_21', False, None)|0
Diego	0.5	TRUE	('Diego', 'main_21', False, None)|0
Diego	1	FALSE	('Diego', 'main_21', False, None)|0
Diego	0.5	TRUE	('Diego', 'main_21', False, None)|0
Diego	1	FALSE	('Diego', 'main_21', False, None)|0
Diego	1	TRUE	('Diego', 'main_21', False, None)|0
Diego	1	TRUE	('Diego', 'main_21', False, None)|0
Diego	0.666667	FALSE	('Diego', 'main_21', False, None)|0
Diego	0.666667	TRUE	('Diego', 'main_21', False, None)|0
Diego	1	FALSE	('Diego', 'main_21', False, None)|0
Diego	1	FALSE	('Diego', 'main_21', False, None)|0
Diego	0.8	TRUE	('Diego', 'main_21', False, None)|0
Diego	1	TRUE	('Diego', 'main_21', False, None)|0
Diego	0	TRUE	('Diego', 'main_21', False, None)|0
Diego	1	TRUE	('Diego', 'main_21', False, None)|0
Diego	1	TRUE	('Diego', 'main_21', False, None)|0
Diego	0.75	TRUE	('Diego', 'main_21', False, None)|0
Diego	0.333333	TRUE	('Diego', 'main_21', False, None)|0
Diego	1	TRUE	('Diego', 'main_21', False, None)|0
Diego	0.6	FALSE	('Diego', 'main_21', False, None)|0
Diego	0.8	TRUE	('Diego', 'main_21', False, None)|0
Diego	0.666667	TRUE	('Diego', 'main_21', False, None)|0
Diego	1	TRUE	('Diego', 'main_21', False, None)|0
Diego	1	TRUE	('Diego', 'main_21', False, None)|0
Diego	0.5	FALSE	('Diego', 'main_21', False, None)|0
Diego	0.5	TRUE	('Diego', 'main_21', False, None)|0
Diego	0.666667	TRUE	('Diego', 'main_21', False, None)|0
Diego	0.75	TRUE	('Diego', 'main_21', False, None)|0
Diego	0.5	FALSE	('Diego', 'main_21', False, None)|0
Diego	0.666667	TRUE	('Diego', 'main_21', False, None)|0
Diego	1	FALSE	('Diego', 'main_21', False, None)|0
Diego	1	TRUE	('Diego', 'main_21', False, None)|0
Diego	0.5	TRUE	('Diego', 'main_21', False, None)|0
Diego	0.666667	FALSE	('Diego', 'main_21', False, None)|0
Diego	1	TRUE	('Diego', 'main_21', False, None)|0
Diego	1	FALSE	('Diego', 'main_21', False, None)|0
Diego	0.666667	TRUE	('Diego', 'main_21', False, None)|0
Diego	1	FALSE	('Diego', 'main_21', False, None)|0
Diego	1	TRUE	('Diego', 'main_21', False, None)|0
Diego	1	FALSE	('Diego', 'main_21', False, None)|0
Diego	1	TRUE	('Diego', 'main_21', False, None)|0
Diego	0.5	FALSE	('Diego', 'main_21', False, None)|0
Diego	1	TRUE	('Diego', 'main_21', False, None)|0
Diego	1	FALSE	('Diego', 'main_21', False, None)|0
Diego	1	TRUE	('Diego', 'main_21', False, None)|0
Diego	0.692308	FALSE	('Diego', 'main_21', False, None)|0
Diego	0.8	TRUE	('Diego', 'main_21', False, None)|0
Diego	0.866667	FALSE	('Diego', 'main_21', False, None)|0
Diego	0.6	TRUE	('Diego', 'main_21', False, None)|0
Diego	1	FALSE	('Diego', 'main_21', False, None)|0
Diego	1	TRUE	('Diego', 'main_21', False, None)|0
Diego	1	FALSE	('Diego', 'main_21', False, None)|0
Diego	1	TRUE	('Diego', 'main_21', False, None)|0
Diego	1	FALSE	('Diego', 'main_21', False, None)|0
Diego	1	TRUE	('Diego', 'main_21', False, None)|0
Diego	1	FALSE	('Diego', 'main_21', False, None)|0
Diego	0.666667	TRUE	('Diego', 'main_21', False, None)|0
Diego	1	FALSE	('Diego', 'main_21', False, None)|0
Diego	1	TRUE	('Diego', 'main_21', False, None)|0
Diego	1	FALSE	('Diego', 'main_21', False, None)|0
Diego	0.5	TRUE	('Diego', 'main_21', False, None)|0
Diego	1	FALSE	('Diego', 'main_21', False, None)|0
Diego	1	TRUE	('Diego', 'main_21', False, None)|0
Diego	1	FALSE	('Diego', 'main_21', False, None)|0
Diego	1	TRUE	('Diego', 'main_21', False, None)|0
Diego	1	FALSE	('Diego', 'main_21', False, None)|0
Diego	1	TRUE	('Diego', 'main_21', False, None)|0
Diego	0.333333	FALSE	('Diego', 'main_21', False, None)|0
Diego	0.75	TRUE	('Diego', 'main_21', False, None)|0
Diego	1	FALSE	('Diego', 'main_21', False, None)|0
Diego	0.5	TRUE	('Diego', 'main_21', False, None)|0
Diego	1	FALSE	('Diego', 'main_21', False, None)|0
Diego	1	TRUE	('Diego', 'main_21', False, None)|0
Diego	1	FALSE	('Diego', 'main_21', False, None)|0
Diego	0.666667	TRUE	('Diego', 'main_21', False, None)|0
Diego	0.5	FALSE	('Diego', 'main_21', False, None)|0
Diego	0.5	TRUE	('Diego', 'main_21', False, None)|0
Diego	1	FALSE	('Diego', 'main_21', False, None)|0
Diego	1	TRUE	('Diego', 'main_21', False, None)|0
Diego	1	FALSE	('Diego', 'main_21', False, None)|0
Diego	1	TRUE	('Diego', 'main_21', False, None)|0
Diego	0.75	FALSE	('Diego', 'main_21', False, None)|0
Diego	0.5	TRUE	('Diego', 'main_21', False, None)|0
Diego	1	FALSE	('Diego', 'main_21', False, None)|0
Diego	1	TRUE	('Diego', 'main_21', False, None)|0
Diego	0.8	FALSE	('Diego', 'main_21', False, None)|0
Diego	0.5	TRUE	('Diego', 'main_21', False, None)|0
Diego	0.75	FALSE	('Diego', 'main_21', False, None)|0
Diego	0.75	TRUE	('Diego', 'main_21', False, None)|0
Diego	0.6	FALSE	('Diego', 'main_21', False, None)|0
Diego	0.833333	TRUE	('Diego', 'main_21', False, None)|0
Diego	1	FALSE	('Diego', 'main_21', False, None)|0
Diego	1	TRUE	('Diego', 'main_21', False, None)|0
Diego	0.5	FALSE	('Diego', 'main_21', False, None)|0
Diego	1	TRUE	('Diego', 'main_21', False, None)|0
Diego	0.666667	FALSE	('Diego', 'main_21', False, None)|0
Diego	0.666667	TRUE	('Diego', 'main_21', False, None)|0
Diego	1	FALSE	('Diego', 'main_21', False, None)|0
Diego	1	TRUE	('Diego', 'main_21', False, None)|0
Diego	1	FALSE	('Diego', 'main_21', False, None)|0
Diego	0.666667	TRUE	('Diego', 'main_21', False, None)|0
Diego	0.6	FALSE	('Pancho', None, False, None)|0
Diego	0.2	TRUE	('Pancho', None, False, None)|0
Diego	0.75	TRUE	('Pancho', None, False, None)|0
Diego	0.25	FALSE	('Pancho', None, False, None)|0
Diego	0.25	TRUE	('Pancho', None, False, None)|0
Diego	0.5	TRUE	('Pancho', None, False, None)|0
Diego	0	TRUE	('Pancho', None, False, None)|0
Diego	0	FALSE	('Pancho', None, False, None)|0
Diego	0	TRUE	('Pancho', None, False, None)|0
Diego	0	TRUE	('Pancho', None, False, None)|0
Diego	0	TRUE	('Pancho', None, False, None)|0
Diego	0	FALSE	('Pancho', None, False, None)|0
Diego	0	TRUE	('Pancho', None, False, None)|0
Diego	0	TRUE	('Pancho', None, False, None)|0
Diego	0.5	TRUE	('Pancho', None, False, None)|0
Diego	0.5	FALSE	('Pancho', None, False, None)|0
Diego	0.5	TRUE	('Pancho', None, False, None)|0
Diego	0	TRUE	('Pancho', None, False, None)|0
Diego	0	FALSE	('Pancho', None, False, None)|0
Diego	0	FALSE	('Pancho', None, False, None)|0
Diego	0.5	TRUE	('Pancho', None, False, None)|0
Diego	0.5	TRUE	('Pancho', None, False, None)|0
Diego	0.5	TRUE	('Pancho', None, False, None)|0
Diego	0	TRUE	('Pancho', None, False, None)|0
Diego	0	TRUE	('Pancho', None, False, None)|0
Diego	0	FALSE	('Pancho', None, False, None)|0
Diego	0	FALSE	('Pancho', None, False, None)|0
Diego	0	TRUE	('Pancho', None, False, None)|0
Diego	0.5	TRUE	('Pancho', None, False, None)|0
Diego	0.5	FALSE	('Pancho', None, False, None)|0
Diego	0.5	TRUE	('Pancho', None, False, None)|0
Diego	0.333333	TRUE	('Pancho', None, False, None)|0
Diego	0	TRUE	('Pancho', None, False, None)|0
Diego	0	TRUE	('Pancho', None, False, None)|0
Diego	0	TRUE	('Pancho', None, False, None)|0
Diego	0.5	FALSE	('Pancho', None, False, None)|0
Diego	0.5	TRUE	('Pancho', None, False, None)|0
Diego	0	TRUE	('Pancho', None, False, None)|0
Diego	0	TRUE	('Pancho', None, False, None)|0
Diego	0	TRUE	('Pancho', None, False, None)|0
Diego	0	TRUE	('Pancho', None, False, None)|0
Diego	0	TRUE	('Pancho', None, False, None)|0
Diego	0.5	TRUE	('Pancho', None, False, None)|0
Diego	0.5	TRUE	('Pancho', None, False, None)|0
Diego	0.666667	FALSE	('Pancho', None, False, None)|0
Diego	0.333333	TRUE	('Pancho', None, False, None)|0
Diego	0	TRUE	('Pancho', None, False, None)|0
Diego	0.333333	TRUE	('Pancho', None, False, None)|0
Diego	0.333333	FALSE	('Pancho', None, False, None)|0
Diego	0	TRUE	('Pancho', None, False, None)|0
Diego	0	TRUE	('Pancho', None, False, None)|0
Diego	0	FALSE	('Pancho', None, False, None)|0
Diego	0	TRUE	('Pancho', None, False, None)|0
Diego	0	TRUE	('Pancho', None, False, None)|0
Diego	0	FALSE	('Pancho', None, False, None)|0
Diego	0	TRUE	('Pancho', None, False, None)|0
Diego	0.666667	TRUE	('Pancho', None, False, None)|0
Diego	0	TRUE	('Pancho', None, False, None)|0
Diego	0	FALSE	('Pancho', None, False, None)|0
Diego	0	TRUE	('Pancho', None, False, None)|0
Diego	0	TRUE	('Pancho', None, False, None)|0
Diego	0	TRUE	('Pancho', None, False, None)|0
Diego	0	FALSE	('Pancho', None, False, None)|0
Diego	0	TRUE	('Pancho', None, False, None)|0
Diego	0	TRUE	('Pancho', None, False, None)|0
Diego	0.5	TRUE	('Pancho', None, False, None)|0
Diego	0	FALSE	('Pancho', None, False, None)|0
Diego	0	TRUE	('Pancho', None, False, None)|0
Diego	0	TRUE	('Pancho', None, False, None)|0
Diego	0.2	FALSE	('Pancho', None, False, None)|0
Diego	0	TRUE	('Pancho', None, False, None)|0
Diego	0	FALSE	('Pancho', None, False, None)|0
Diego	0	TRUE	('Pancho', None, False, None)|0
Diego	0.25	TRUE	('Pancho', None, False, None)|0
Diego	0	TRUE	('Pancho', None, False, None)|0
Diego	0	TRUE	('Pancho', None, False, None)|0
Diego	0	TRUE	('Pancho', None, False, None)|0
Diego	0.5	TRUE	('Pancho', None, False, None)|0
Diego	0	FALSE	('Pancho', None, False, None)|0
Diego	0	TRUE	('Pancho', None, False, None)|0
Diego	0.25	FALSE	('Pancho', None, False, None)|0
Diego	0	TRUE	('Pancho', None, False, None)|0
Diego	0.666667	TRUE	('Pancho', None, False, None)|0
Diego	0	TRUE	('Pancho', None, False, None)|0
Diego	0	FALSE	('Pancho', None, False, None)|0
Diego	0.333333	TRUE	('Pancho', None, False, None)|0
Diego	0.333333	TRUE	('Pancho', None, False, None)|0
Diego	0	TRUE	('Pancho', None, False, None)|0
Diego	0.333333	FALSE	('Pancho', None, False, None)|0
Diego	0	TRUE	('Pancho', None, False, None)|0
Diego	0.5	TRUE	('Pancho', None, False, None)|0
Diego	0	TRUE	('Pancho', None, False, None)|0
Diego	0.333333	TRUE	('Pancho', None, False, None)|0
Diego	0.333333	TRUE	('Pancho', None, False, None)|0
Diego	0.333333	TRUE	('Pancho', None, False, None)|0
Diego	0.333333	TRUE	('Pancho', None, False, None)|0
Diego	0	TRUE	('Pancho', None, False, None)|0
Diego	0.25	FALSE	('Pancho', None, False, None)|0
Diego	0	TRUE	('Pancho', None, False, None)|0
Diego	0.25	FALSE	('Pancho', None, False, None)|0
Diego	0	TRUE	('Pancho', None, False, None)|0
Diego	0	TRUE	('Pancho', None, False, None)|0
Diego	0	FALSE	('Pancho', None, False, None)|0
Diego	0	TRUE	('Pancho', None, False, None)|0
Diego	0	TRUE	('Pancho', None, False, None)|0
Diego	0.5	TRUE	('Pancho', None, False, None)|0
Diego	0	FALSE	('Pancho', None, False, None)|0
Diego	0	TRUE	('Pancho', None, False, None)|0
Diego	0.25	FALSE	('Pancho', None, False, None)|0
Diego	0	TRUE	('Pancho', None, False, None)|0
Diego	0.25	TRUE	('Pancho', None, False, None)|0
Diego	0.333333	FALSE	('Pancho', None, False, None)|0
Diego	0	TRUE	('Pancho', None, False, None)|0
Diego	0	FALSE	('Pancho', None, False, None)|0
Diego	0	FALSE	('Pancho', None, False, None)|0
Diego	0.2	TRUE	('Pancho', None, False, None)|0
Diego	0.25	TRUE	('Pancho', None, False, None)|0
Diego	0.5	TRUE	('Pancho', None, False, None)|0
Diego	0	TRUE	('Pancho', None, False, None)|0
Diego	0	TRUE	('Pancho', None, False, None)|0
Diego	0.25	TRUE	('Pancho', None, False, None)|0
Diego	0	TRUE	('Pancho', None, False, None)|0
Diego	0	TRUE	('Pancho', None, False, None)|0
Diego	0.6	FALSE	('Pancho', None, False, None)|0
Diego	0.2	TRUE	('Pancho', None, False, None)|0
Diego	0	TRUE	('Pancho', None, False, None)|0
Diego	0	TRUE	('Pancho', None, False, None)|0
Diego	0	TRUE	('Pancho', None, False, None)|0
Diego	0	FALSE	('Pancho', None, False, None)|0
Diego	0	TRUE	('Pancho', None, False, None)|0
Diego	0	TRUE	('Pancho', None, False, None)|0
Diego	0.25	TRUE	('Pancho', None, False, None)|0
Diego	0	FALSE	('Pancho', None, False, None)|0
Diego	0	TRUE	('Pancho', None, False, None)|0
Diego	0.5	FALSE	('Pancho', None, False, None)|0
Diego	0.5	TRUE	('Pancho', None, False, None)|0
Diego	0.5	TRUE	('Pancho', None, False, None)|0
Diego	0.333333	FALSE	('Pancho', None, False, None)|0
Diego	0	TRUE	('Pancho', None, False, None)|0
Diego	0	FALSE	('Pancho', None, False, None)|0
Diego	0.333333	TRUE	('Pancho', None, False, None)|0
Diego	0.333333	FALSE	('Pancho', None, False, None)|0
Diego	0.4	TRUE	('Pancho', None, False, None)|0
Diego	0.333333	FALSE	('Pancho', None, False, None)|0
Diego	0.25	TRUE	('Pancho', None, False, None)|0
Diego	0	FALSE	('Pancho', None, False, None)|0
Diego	0.333333	TRUE	('Pancho', None, False, None)|0
Diego	0.333333	FALSE	('Pancho', None, False, None)|0
Diego	0	TRUE	('Pancho', None, False, None)|0
Diego	0.307692	FALSE	('Pancho', None, False, None)|0
Diego	0	TRUE	('Pancho', None, False, None)|0
Diego	0.2	FALSE	('Pancho', None, False, None)|0
Diego	0.6	TRUE	('Pancho', None, False, None)|0
Diego	0	FALSE	('Pancho', None, False, None)|0
Diego	0	TRUE	('Pancho', None, False, None)|0
Diego	0	FALSE	('Pancho', None, False, None)|0
Diego	0	TRUE	('Pancho', None, False, None)|0
Diego	0	FALSE	('Pancho', None, False, None)|0
Diego	0	TRUE	('Pancho', None, False, None)|0
Diego	0	FALSE	('Pancho', None, False, None)|0
Diego	0	TRUE	('Pancho', None, False, None)|0
Diego	0	FALSE	('Pancho', None, False, None)|0
Diego	0.333333	TRUE	('Pancho', None, False, None)|0
Diego	0.333333	FALSE	('Pancho', None, False, None)|0
Diego	0	TRUE	('Pancho', None, False, None)|0
Diego	0.5	FALSE	('Pancho', None, False, None)|0
Diego	0.5	TRUE	('Pancho', None, False, None)|0
Diego	0.333333	FALSE	('Pancho', None, False, None)|0
Diego	0.666667	TRUE	('Pancho', None, False, None)|0
Diego	0	FALSE	('Pancho', None, False, None)|0
Diego	0	TRUE	('Pancho', None, False, None)|0
Diego	0.333333	FALSE	('Pancho', None, False, None)|0
Diego	0.5	TRUE	('Pancho', None, False, None)|0
Diego	0	FALSE	('Pancho', None, False, None)|0
Diego	0.5	TRUE	('Pancho', None, False, None)|0
Diego	0.25	FALSE	('Pancho', None, False, None)|0
Diego	0.5	TRUE	('Pancho', None, False, None)|0
Diego	0	FALSE	('Pancho', None, False, None)|0
Diego	0	TRUE	('Pancho', None, False, None)|0
Diego	0	FALSE	('Pancho', None, False, None)|0
Diego	0	TRUE	('Pancho', None, False, None)|0
Diego	0.25	FALSE	('Pancho', None, False, None)|0
Diego	0	TRUE	('Pancho', None, False, None)|0
Diego	0	FALSE	('Pancho', None, False, None)|0
Diego	0	TRUE	('Pancho', None, False, None)|0
Diego	0.25	FALSE	('Pancho', None, False, None)|0
Diego	0.5	TRUE	('Pancho', None, False, None)|0
Diego	0.333333	FALSE	('Pancho', None, False, None)|0
Diego	0.5	TRUE	('Pancho', None, False, None)|0
Diego	0	FALSE	('Pancho', None, False, None)|0
Diego	0.25	TRUE	('Pancho', None, False, None)|0
Diego	0	FALSE	('Pancho', None, False, None)|0
Diego	0.25	TRUE	('Pancho', None, False, None)|0
Diego	0	FALSE	('Pancho', None, False, None)|0
Diego	0.166667	TRUE	('Pancho', None, False, None)|0
Diego	0.333333	FALSE	('Pancho', None, False, None)|0
Diego	0.4	TRUE	('Pancho', None, False, None)|0
Diego	0.5	FALSE	('Pancho', None, False, None)|0
Diego	0.25	TRUE	('Pancho', None, False, None)|0
Diego	0.666667	FALSE	('Pancho', None, False, None)|0
Diego	0.666667	TRUE	('Pancho', None, False, None)|0
Diego	0.333333	FALSE	('Pancho', None, False, None)|0
Diego	0	TRUE	('Pancho', None, False, None)|0
Diego	0.333333	FALSE	('Pancho', None, False, None)|0
Diego	0.333333	TRUE	('Pancho', None, False, None)|0
Pancho	0.4	FALSE	('Diego', 'main_21', False, None)|0
Pancho	0.4	TRUE	('Diego', 'main_21', False, None)|0
Pancho	0.5	FALSE	('Diego', 'main_21', False, None)|0
Pancho	0	TRUE	('Diego', 'main_21', False, None)|0
Pancho	0.25	FALSE	('Diego', 'main_21', False, None)|0
Pancho	0.25	TRUE	('Diego', 'main_21', False, None)|0
Pancho	0.5	FALSE	('Diego', 'main_21', False, None)|0
Pancho	0.5	TRUE	('Diego', 'main_21', False, None)|0
Pancho	0.117647	FALSE	('Diego', 'main_21', False, None)|0
Pancho	0.25	FALSE	('Diego', 'main_21', False, None)|0
Pancho	0.375	FALSE	('Diego', 'main_21', False, None)|0
Pancho	0.133333	FALSE	('Diego', 'main_21', False, None)|0
Pancho	0.333333	TRUE	('Diego', 'main_21', False, None)|0
Pancho	0	FALSE	('Diego', 'main_21', False, None)|0
Pancho	0.1	FALSE	('Diego', 'main_21', False, None)|0
Pancho	0.266667	FALSE	('Diego', 'main_21', False, None)|0
Pancho	0.428571	FALSE	('Diego', 'main_21', False, None)|0
Pancho	0	FALSE	('Diego', 'main_21', False, None)|0
Pancho	0	FALSE	('Diego', 'main_21', False, None)|0
Pancho	0.4	FALSE	('Diego', 'main_21', False, None)|0
Pancho	0	TRUE	('Diego', 'main_21', False, None)|0
Pancho	0	FALSE	('Diego', 'main_21', False, None)|0
Pancho	0.428571	FALSE	('Diego', 'main_21', False, None)|0
Pancho	0.3	FALSE	('Diego', 'main_21', False, None)|0
Pancho	0.0714286	FALSE	('Diego', 'main_21', False, None)|0
Pancho	0.333333	TRUE	('Diego', 'main_21', False, None)|0
Pancho	0	TRUE	('Diego', 'main_21', False, None)|0
Pancho	0.25	FALSE	('Diego', 'main_21', False, None)|0
Pancho	0.125	FALSE	('Diego', 'main_21', False, None)|0
Pancho	0.15	FALSE	('Diego', 'main_21', False, None)|0
Pancho	0.0714286	FALSE	('Diego', 'main_21', False, None)|0
Pancho	0.333333	FALSE	('Diego', 'main_21', False, None)|0
Pancho	0.666667	TRUE	('Diego', 'main_21', False, None)|0
Pancho	0.533333	FALSE	('Diego', 'main_21', False, None)|0
Pancho	0.08	FALSE	('Diego', 'main_21', False, None)|0
Pancho	0.0714286	FALSE	('Diego', 'main_21', False, None)|0
Pancho	0.333333	TRUE	('Diego', 'main_21', False, None)|0
Pancho	0.125	FALSE	('Diego', 'main_21', False, None)|0
Pancho	0.5	TRUE	('Diego', 'main_21', False, None)|0
Pancho	0	FALSE	('Diego', 'main_21', False, None)|0
Pancho	0.428571	FALSE	('Diego', 'main_21', False, None)|0
Pancho	0	TRUE	('Diego', 'main_21', False, None)|0
Pancho	0.142857	FALSE	('Diego', 'main_21', False, None)|0
Pancho	0.375	FALSE	('Diego', 'main_21', False, None)|0
Pancho	0.2	FALSE	('Diego', 'main_21', False, None)|0
Pancho	0	TRUE	('Diego', 'main_21', False, None)|0
Pancho	0.333333	FALSE	('Diego', 'main_21', False, None)|0
Pancho	0.333333	TRUE	('Diego', 'main_21', False, None)|0
Pancho	0.222222	FALSE	('Diego', 'main_21', False, None)|0
Pancho	0.333333	TRUE	('Diego', 'main_21', False, None)|0
Pancho	0	FALSE	('Diego', 'main_21', False, None)|0
Pancho	0	TRUE	('Diego', 'main_21', False, None)|0
Pancho	0.4	FALSE	('Diego', 'main_21', False, None)|0
Pancho	0	TRUE	('Diego', 'main_21', False, None)|0
Pancho	0.25	FALSE	('Diego', 'main_21', False, None)|0
Pancho	0	TRUE	('Diego', 'main_21', False, None)|0
Pancho	0.4	FALSE	('Diego', 'main_21', False, None)|0
Pancho	0.5	TRUE	('Diego', 'main_21', False, None)|0
Pancho	0.2	FALSE	('Diego', 'main_21', False, None)|0
Pancho	0	TRUE	('Diego', 'main_21', False, None)|0
Pancho	0.333333	FALSE	('Diego', 'main_21', False, None)|0
Pancho	0	TRUE	('Diego', 'main_21', False, None)|0
Pancho	0	FALSE	('Diego', 'main_21', False, None)|0
Pancho	0	TRUE	('Diego', 'main_21', False, None)|0
Pancho	0	FALSE	('Diego', 'main_21', False, None)|0
Pancho	0.333333	TRUE	('Diego', 'main_21', False, None)|0
Pancho	0.5	FALSE	('Diego', 'main_21', False, None)|0
Pancho	0	TRUE	('Diego', 'main_21', False, None)|0
Pancho	0.2	FALSE	('Diego', 'main_21', False, None)|0
Pancho	0	TRUE	('Diego', 'main_21', False, None)|0
Pancho	0.2	FALSE	('Diego', 'main_21', False, None)|0
Pancho	0.4	FALSE	('Diego', 'main_21', False, None)|0
Pancho	0.333333	TRUE	('Diego', 'main_21', False, None)|0
Pancho	0.25	FALSE	('Diego', 'main_21', False, None)|0
Pancho	0	TRUE	('Diego', 'main_21', False, None)|0
Pancho	0.4	FALSE	('Diego', 'main_21', False, None)|0
Pancho	0	TRUE	('Diego', 'main_21', False, None)|0
Pancho	0.333333	FALSE	('Diego', 'main_21', False, None)|0
Pancho	0	TRUE	('Diego', 'main_21', False, None)|0
Pancho	0	TRUE	('Diego', 'main_21', False, None)|0
Pancho	0.222222	FALSE	('Diego', 'main_21', False, None)|0
Pancho	0	TRUE	('Diego', 'main_21', False, None)|0
Pancho	0.2	FALSE	('Diego', 'main_21', False, None)|0
Pancho	0	TRUE	('Diego', 'main_21', False, None)|0
Pancho	0.3	FALSE	('Diego', 'main_21', False, None)|0
Pancho	0.0833333	FALSE	('Diego', 'main_21', False, None)|0
Pancho	0.142857	FALSE	('Diego', 'main_21', False, None)|0
Pancho	0.0625	FALSE	('Diego', 'main_21', False, None)|0
Pancho	0.2	FALSE	('Diego', 'main_21', False, None)|0
Pancho	0.307692	FALSE	('Diego', 'main_21', False, None)|0
Pancho	0.333333	FALSE	('Diego', 'main_21', False, None)|0
Pancho	0.333333	TRUE	('Diego', 'main_21', False, None)|0
Pancho	0.125	FALSE	('Diego', 'main_21', False, None)|0
Pancho	0.5	TRUE	('Diego', 'main_21', False, None)|0
Pancho	0.125	FALSE	('Diego', 'main_21', False, None)|0
Pancho	0.142857	FALSE	('Diego', 'main_21', False, None)|0
Pancho	0.307692	FALSE	('Diego', 'main_21', False, None)|0
Pancho	0.4	FALSE	('Diego', 'main_21', False, None)|0
Pancho	0.235294	FALSE	('Diego', 'main_21', False, None)|0
Pancho	0.333333	FALSE	('Diego', 'main_21', False, None)|0
Pancho	0.333333	FALSE	('Diego', 'main_21', False, None)|0
Pancho	0.333333	FALSE	('Diego', 'main_21', False, None)|0
Pancho	0.333333	FALSE	('Diego', 'main_21', False, None)|0
Pancho	0	FALSE	('Diego', 'main_21', False, None)|0
Pancho	0.428571	FALSE	('Diego', 'main_21', False, None)|0
Pancho	0.3	FALSE	('Diego', 'main_21', False, None)|0
Pancho	0.333333	FALSE	('Diego', 'main_21', False, None)|0
Pancho	0	FALSE	('Diego', 'main_21', False, None)|0
Pancho	0.636364	FALSE	('Diego', 'main_21', False, None)|0
Pancho	0.0833333	FALSE	('Diego', 'main_21', False, None)|0
Pancho	0.222222	FALSE	('Diego', 'main_21', False, None)|0
Pancho	0.3	FALSE	('Diego', 'main_21', False, None)|0
Pancho	0.25	TRUE	('Diego', 'main_21', False, None)|0
Pancho	0.142857	FALSE	('Diego', 'main_21', False, None)|0
Pancho	0	TRUE	('Diego', 'main_21', False, None)|0
Pancho	0.125	FALSE	('Diego', 'main_21', False, None)|0
Pancho	0	TRUE	('Diego', 'main_21', False, None)|0
Pancho	0.166667	FALSE	('Diego', 'main_21', False, None)|0
Pancho	0	TRUE	('Diego', 'main_21', False, None)|0
Pancho	0.375	FALSE	('Diego', 'main_21', False, None)|0
Pancho	0	TRUE	('Diego', 'main_21', False, None)|0
Pancho	0.2	FALSE	('Diego', 'main_21', False, None)|0
Pancho	0	TRUE	('Diego', 'main_21', False, None)|0
Pancho	0.333333	FALSE	('Diego', 'main_21', False, None)|0
Pancho	0	TRUE	('Diego', 'main_21', False, None)|0
Pancho	0.166667	FALSE	('Diego', 'main_21', False, None)|0
Pancho	0	TRUE	('Diego', 'main_21', False, None)|0
Pancho	0.142857	FALSE	('Diego', 'main_21', False, None)|0
Pancho	0.333333	TRUE	('Diego', 'main_21', False, None)|0
Pancho	0.25	FALSE	('Diego', 'main_21', False, None)|0
Pancho	0.333333	TRUE	('Diego', 'main_21', False, None)|0
Pancho	0.166667	FALSE	('Diego', 'main_21', False, None)|0
Pancho	0	TRUE	('Diego', 'main_21', False, None)|0
Pancho	0.5	FALSE	('Diego', 'main_21', False, None)|0
Pancho	0.4	TRUE	('Diego', 'main_21', False, None)|0
Pancho	0.333333	FALSE	('Diego', 'main_21', False, None)|0
Pancho	0	TRUE	('Diego', 'main_21', False, None)|0
Pancho	0.333333	FALSE	('Diego', 'main_21', False, None)|0
Pancho	0	TRUE	('Diego', 'main_21', False, None)|0
Pancho	0.166667	FALSE	('Diego', 'main_21', False, None)|0
Pancho	0	TRUE	('Diego', 'main_21', False, None)|0
Pancho	0.333333	FALSE	('Diego', 'main_21', False, None)|0
Pancho	0.333333	TRUE	('Diego', 'main_21', False, None)|0
Pancho	0.25	FALSE	('Diego', 'main_21', False, None)|0
Pancho	0.333333	TRUE	('Diego', 'main_21', False, None)|0
Pancho	0.166667	FALSE	('Diego', 'main_21', False, None)|0
Pancho	0.333333	TRUE	('Diego', 'main_21', False, None)|0
Pancho	0.142857	FALSE	('Diego', 'main_21', False, None)|0
Pancho	0	TRUE	('Diego', 'main_21', False, None)|0
Pancho	0.375	FALSE	('Diego', 'main_21', False, None)|0
Pancho	0	TRUE	('Diego', 'main_21', False, None)|0
Pancho	0.5	FALSE	('Diego', 'main_21', False, None)|0
Pancho	0.5	TRUE	('Diego', 'main_21', False, None)|0
Pancho	0	FALSE	('Diego', 'main_21', False, None)|0
Pancho	0.5	TRUE	('Diego', 'main_21', False, None)|0
Pancho	0	FALSE	('Diego', 'main_21', False, None)|0
Pancho	0	TRUE	('Diego', 'main_21', False, None)|0
Pancho	0	FALSE	('Diego', 'main_21', False, None)|0
Pancho	0	TRUE	('Diego', 'main_21', False, None)|0
Pancho	0	FALSE	('Diego', 'main_21', False, None)|0
Pancho	0	TRUE	('Diego', 'main_21', False, None)|0
Pancho	0.5	FALSE	('Diego', 'main_21', False, None)|0
Pancho	0	TRUE	('Diego', 'main_21', False, None)|0
Pancho	0	FALSE	('Diego', 'main_21', False, None)|0
Pancho	0.333333	TRUE	('Diego', 'main_21', False, None)|0
Pancho	0.333333	FALSE	('Diego', 'main_21', False, None)|0
Pancho	0.333333	TRUE	('Diego', 'main_21', False, None)|0
Pancho	0.75	FALSE	('Diego', 'main_21', False, None)|0
Pancho	0	TRUE	('Diego', 'main_21', False, None)|0
Pancho	0.25	FALSE	('Diego', 'main_21', False, None)|0
Pancho	0.5	TRUE	('Diego', 'main_21', False, None)|0
Pancho	0.4	FALSE	('Diego', 'main_21', False, None)|0
Pancho	0	TRUE	('Diego', 'main_21', False, None)|0
Pancho	0.333333	FALSE	('Diego', 'main_21', False, None)|0
Pancho	0	TRUE	('Diego', 'main_21', False, None)|0
Pancho	0	FALSE	('Diego', 'main_21', False, None)|0
Pancho	1	TRUE	('Diego', 'main_21', False, None)|0
Pancho	0	FALSE	('Diego', 'main_21', False, None)|0
Pancho	0	TRUE	('Diego', 'main_21', False, None)|0
Pancho	0	FALSE	('Diego', 'main_21', False, None)|0
Pancho	0	TRUE	('Diego', 'main_21', False, None)|0
Pancho	0	FALSE	('Diego', 'main_21', False, None)|0
Pancho	0	TRUE	('Diego', 'main_21', False, None)|0
Pancho	0.5	FALSE	('Diego', 'main_21', False, None)|0
Pancho	0	TRUE	('Diego', 'main_21', False, None)|0
Pancho	0	FALSE	('Diego', 'main_21', False, None)|0
Pancho	0.666667	TRUE	('Diego', 'main_21', False, None)|0
Pancho	0.5	FALSE	('Diego', 'main_21', False, None)|0
Pancho	0.5	TRUE	('Diego', 'main_21', False, None)|0
Pancho	0.5	FALSE	('Diego', 'main_21', False, None)|0
Pancho	0.5	TRUE	('Diego', 'main_21', False, None)|0
Pancho	0.333333	FALSE	('Diego', 'main_21', False, None)|0
Pancho	0.5	TRUE	('Diego', 'main_21', False, None)|0
Pancho	0.5	FALSE	('Diego', 'main_21', False, None)|0
Pancho	0	TRUE	('Diego', 'main_21', False, None)|0
Pancho	0	FALSE	('Diego', 'main_21', False, None)|0
Pancho	0	TRUE	('Diego', 'main_21', False, None)|0
Pancho	0.333333	FALSE	('Diego', 'main_21', False, None)|0
Pancho	0.333333	TRUE	('Diego', 'main_21', False, None)|0
Pancho	0	FALSE	('Diego', 'main_21', False, None)|0
Pancho	0.333333	TRUE	('Diego', 'main_21', False, None)|0
Pancho	0.333333	FALSE	('Diego', 'main_21', False, None)|0
Pancho	0.333333	TRUE	('Diego', 'main_21', False, None)|0
Pancho	0.375	FALSE	('Diego', 'main_21', False, None)|0
Pancho	0	TRUE	('Diego', 'main_21', False, None)|0
Pancho	0.333333	FALSE	('Diego', 'main_21', False, None)|0
Pancho	0.333333	TRUE	('Diego', 'main_21', False, None)|0
Pancho	0	FALSE	('Diego', 'main_21', False, None)|0
Pancho	0	TRUE	('Diego', 'main_21', False, None)|0
Pancho	0.2	FALSE	('Diego', 'main_21', False, None)|0
Pancho	0	TRUE	('Diego', 'main_21', False, None)|0
Pancho	0	FALSE	('Diego', 'main_21', False, None)|0
Pancho	0	TRUE	('Diego', 'main_21', False, None)|0
Pancho	0.5	FALSE	('Diego', 'main_21', False, None)|0
Pancho	0.333333	TRUE	('Diego', 'main_21', False, None)|0
Pancho	0.2	FALSE	('Diego', 'main_21', False, None)|0
Pancho	0.5	TRUE	('Diego', 'main_21', False, None)|0
Pancho	0.5	FALSE	('Diego', 'main_21', False, None)|0
Pancho	0.5	TRUE	('Diego', 'main_21', False, None)|0
Pancho	0.25	FALSE	('Diego', 'main_21', False, None)|0
Pancho	0.5	TRUE	('Diego', 'main_21', False, None)|0
Pancho	0.333333	FALSE	('Diego', 'main_21', False, None)|0
Pancho	0.333333	TRUE	('Diego', 'main_21', False, None)|0
Pancho	1	FALSE	('Pancho', None, False, None)|0
Pancho	1	TRUE	('Pancho', None, False, None)|0
Pancho	1	FALSE	('Pancho', None, False, None)|0
Pancho	1	TRUE	('Pancho', None, False, None)|0
Pancho	1	FALSE	('Pancho', None, False, None)|0
Pancho	1	TRUE	('Pancho', None, False, None)|0
Pancho	0.75	FALSE	('Pancho', None, False, None)|0
Pancho	0.75	TRUE	('Pancho', None, False, None)|0
Pancho	0.529412	FALSE	('Pancho', None, False, None)|0
Pancho	0.7	FALSE	('Pancho', None, False, None)|0
Pancho	0.875	FALSE	('Pancho', None, False, None)|0
Pancho	0.866667	FALSE	('Pancho', None, False, None)|0
Pancho	1	TRUE	('Pancho', None, False, None)|0
Pancho	1	FALSE	('Pancho', None, False, None)|0
Pancho	1	FALSE	('Pancho', None, False, None)|0
Pancho	0.933333	FALSE	('Pancho', None, False, None)|0
Pancho	0.928571	FALSE	('Pancho', None, False, None)|0
Pancho	0.833333	FALSE	('Pancho', None, False, None)|0
Pancho	1	FALSE	('Pancho', None, False, None)|0
Pancho	0.88	FALSE	('Pancho', None, False, None)|0
Pancho	1	TRUE	('Pancho', None, False, None)|0
Pancho	0.75	FALSE	('Pancho', None, False, None)|0
Pancho	1	FALSE	('Pancho', None, False, None)|0
Pancho	0.9	FALSE	('Pancho', None, False, None)|0
Pancho	0.785714	FALSE	('Pancho', None, False, None)|0
Pancho	1	TRUE	('Pancho', None, False, None)|0
Pancho	1	TRUE	('Pancho', None, False, None)|0
Pancho	0.9375	FALSE	('Pancho', None, False, None)|0
Pancho	0.9375	FALSE	('Pancho', None, False, None)|0
Pancho	0.6	FALSE	('Pancho', None, False, None)|0
Pancho	0.928571	FALSE	('Pancho', None, False, None)|0
Pancho	1	FALSE	('Pancho', None, False, None)|0
Pancho	0.666667	TRUE	('Pancho', None, False, None)|0
Pancho	0.933333	FALSE	('Pancho', None, False, None)|0
Pancho	0.72	FALSE	('Pancho', None, False, None)|0
Pancho	1	FALSE	('Pancho', None, False, None)|0
Pancho	1	TRUE	('Pancho', None, False, None)|0
Pancho	1	FALSE	('Pancho', None, False, None)|0
Pancho	1	TRUE	('Pancho', None, False, None)|0
Pancho	0.916667	FALSE	('Pancho', None, False, None)|0
Pancho	0.714286	FALSE	('Pancho', None, False, None)|0
Pancho	0.666667	TRUE	('Pancho', None, False, None)|0
Pancho	0.785714	FALSE	('Pancho', None, False, None)|0
Pancho	1	FALSE	('Pancho', None, False, None)|0
Pancho	1	FALSE	('Pancho', None, False, None)|0
Pancho	0	TRUE	('Pancho', None, False, None)|0
Pancho	0.833333	FALSE	('Pancho', None, False, None)|0
Pancho	1	TRUE	('Pancho', None, False, None)|0
Pancho	1	FALSE	('Pancho', None, False, None)|0
Pancho	0.666667	TRUE	('Pancho', None, False, None)|0
Pancho	0.5	FALSE	('Pancho', None, False, None)|0
Pancho	1	TRUE	('Pancho', None, False, None)|0
Pancho	0.8	FALSE	('Pancho', None, False, None)|0
Pancho	1	TRUE	('Pancho', None, False, None)|0
Pancho	1	FALSE	('Pancho', None, False, None)|0
Pancho	0.5	TRUE	('Pancho', None, False, None)|0
Pancho	0.8	FALSE	('Pancho', None, False, None)|0
Pancho	1	TRUE	('Pancho', None, False, None)|0
Pancho	1	FALSE	('Pancho', None, False, None)|0
Pancho	1	TRUE	('Pancho', None, False, None)|0
Pancho	0.777778	FALSE	('Pancho', None, False, None)|0
Pancho	0.5	TRUE	('Pancho', None, False, None)|0
Pancho	1	FALSE	('Pancho', None, False, None)|0
Pancho	0	TRUE	('Pancho', None, False, None)|0
Pancho	1	FALSE	('Pancho', None, False, None)|0
Pancho	0.666667	TRUE	('Pancho', None, False, None)|0
Pancho	1	FALSE	('Pancho', None, False, None)|0
Pancho	1	TRUE	('Pancho', None, False, None)|0
Pancho	0.8	FALSE	('Pancho', None, False, None)|0
Pancho	1	TRUE	('Pancho', None, False, None)|0
Pancho	0.7	FALSE	('Pancho', None, False, None)|0
Pancho	0.8	FALSE	('Pancho', None, False, None)|0
Pancho	0.333333	TRUE	('Pancho', None, False, None)|0
Pancho	0.5	FALSE	('Pancho', None, False, None)|0
Pancho	0	TRUE	('Pancho', None, False, None)|0
Pancho	0.8	FALSE	('Pancho', None, False, None)|0
Pancho	0	TRUE	('Pancho', None, False, None)|0
Pancho	0.5	FALSE	('Pancho', None, False, None)|0
Pancho	0	TRUE	('Pancho', None, False, None)|0
Pancho	1	TRUE	('Pancho', None, False, None)|0
Pancho	0.777778	FALSE	('Pancho', None, False, None)|0
Pancho	0	TRUE	('Pancho', None, False, None)|0
Pancho	0.8	FALSE	('Pancho', None, False, None)|0
Pancho	0.5	TRUE	('Pancho', None, False, None)|0
Pancho	0.8	FALSE	('Pancho', None, False, None)|0
Pancho	0.833333	FALSE	('Pancho', None, False, None)|0
Pancho	0.857143	FALSE	('Pancho', None, False, None)|0
Pancho	0.5	FALSE	('Pancho', None, False, None)|0
Pancho	0.866667	FALSE	('Pancho', None, False, None)|0
Pancho	0.692308	FALSE	('Pancho', None, False, None)|0
Pancho	1	FALSE	('Pancho', None, False, None)|0
Pancho	1	TRUE	('Pancho', None, False, None)|0
Pancho	0.75	FALSE	('Pancho', None, False, None)|0
Pancho	0.75	TRUE	('Pancho', None, False, None)|0
Pancho	0.9375	FALSE	('Pancho', None, False, None)|0
Pancho	0.857143	FALSE	('Pancho', None, False, None)|0
Pancho	0.769231	FALSE	('Pancho', None, False, None)|0
Pancho	0.933333	FALSE	('Pancho', None, False, None)|0
Pancho	0.823529	FALSE	('Pancho', None, False, None)|0
Pancho	0.777778	FALSE	('Pancho', None, False, None)|0
Pancho	1	FALSE	('Pancho', None, False, None)|0
Pancho	0.666667	FALSE	('Pancho', None, False, None)|0
Pancho	1	FALSE	('Pancho', None, False, None)|0
Pancho	0.833333	FALSE	('Pancho', None, False, None)|0
Pancho	0.971429	FALSE	('Pancho', None, False, None)|0
Pancho	0.85	FALSE	('Pancho', None, False, None)|0
Pancho	1	FALSE	('Pancho', None, False, None)|0
Pancho	0.666667	FALSE	('Pancho', None, False, None)|0
Pancho	0.969697	FALSE	('Pancho', None, False, None)|0
Pancho	0.75	FALSE	('Pancho', None, False, None)|0
Pancho	1	FALSE	('Pancho', None, False, None)|0
Pancho	0.9	FALSE	('Pancho', None, False, None)|0
Pancho	0.5	TRUE	('Pancho', None, False, None)|0
Pancho	0.714286	FALSE	('Pancho', None, False, None)|0
Pancho	0.333333	TRUE	('Pancho', None, False, None)|0
Pancho	1	FALSE	('Pancho', None, False, None)|0
Pancho	1	TRUE	('Pancho', None, False, None)|0
Pancho	0.666667	FALSE	('Pancho', None, False, None)|0
Pancho	0.333333	TRUE	('Pancho', None, False, None)|0
Pancho	0.875	FALSE	('Pancho', None, False, None)|0
Pancho	0.666667	TRUE	('Pancho', None, False, None)|0
Pancho	1	FALSE	('Pancho', None, False, None)|0
Pancho	0.5	TRUE	('Pancho', None, False, None)|0
Pancho	0.833333	FALSE	('Pancho', None, False, None)|0
Pancho	0	TRUE	('Pancho', None, False, None)|0
Pancho	0.666667	FALSE	('Pancho', None, False, None)|0
Pancho	0	TRUE	('Pancho', None, False, None)|0
Pancho	0.714286	FALSE	('Pancho', None, False, None)|0
Pancho	0.666667	TRUE	('Pancho', None, False, None)|0
Pancho	0.75	FALSE	('Pancho', None, False, None)|0
Pancho	0.666667	TRUE	('Pancho', None, False, None)|0
Pancho	0.833333	FALSE	('Pancho', None, False, None)|0
Pancho	0.5	TRUE	('Pancho', None, False, None)|0
Pancho	0.8	FALSE	('Pancho', None, False, None)|0
Pancho	0.8	TRUE	('Pancho', None, False, None)|0
Pancho	0.75	FALSE	('Pancho', None, False, None)|0
Pancho	0.666667	TRUE	('Pancho', None, False, None)|0
Pancho	0.833333	FALSE	('Pancho', None, False, None)|0
Pancho	0.5	TRUE	('Pancho', None, False, None)|0
Pancho	0.666667	FALSE	('Pancho', None, False, None)|0
Pancho	0.5	TRUE	('Pancho', None, False, None)|0
Pancho	0.833333	FALSE	('Pancho', None, False, None)|0
Pancho	0.666667	TRUE	('Pancho', None, False, None)|0
Pancho	0.75	FALSE	('Pancho', None, False, None)|0
Pancho	0.666667	TRUE	('Pancho', None, False, None)|0
Pancho	1	FALSE	('Pancho', None, False, None)|0
Pancho	1	TRUE	('Pancho', None, False, None)|0
Pancho	0.857143	FALSE	('Pancho', None, False, None)|0
Pancho	1	TRUE	('Pancho', None, False, None)|0
Pancho	0.875	FALSE	('Pancho', None, False, None)|0
Pancho	0.666667	TRUE	('Pancho', None, False, None)|0
Pancho	0.5	FALSE	('Pancho', None, False, None)|0
Pancho	1	TRUE	('Pancho', None, False, None)|0
Pancho	1	FALSE	('Pancho', None, False, None)|0
Pancho	1	TRUE	('Pancho', None, False, None)|0
Pancho	0.5	FALSE	('Pancho', None, False, None)|0
Pancho	0.666667	TRUE	('Pancho', None, False, None)|0
Pancho	1	FALSE	('Pancho', None, False, None)|0
Pancho	1	TRUE	('Pancho', None, False, None)|0
Pancho	1	FALSE	('Pancho', None, False, None)|0
Pancho	1	TRUE	('Pancho', None, False, None)|0
Pancho	0.75	FALSE	('Pancho', None, False, None)|0
Pancho	1	TRUE	('Pancho', None, False, None)|0
Pancho	0.666667	FALSE	('Pancho', None, False, None)|0
Pancho	1	TRUE	('Pancho', None, False, None)|0
Pancho	0.666667	FALSE	('Pancho', None, False, None)|0
Pancho	0.666667	TRUE	('Pancho', None, False, None)|0
Pancho	1	FALSE	('Pancho', None, False, None)|0
Pancho	1	TRUE	('Pancho', None, False, None)|0
Pancho	1	FALSE	('Pancho', None, False, None)|0
Pancho	1	TRUE	('Pancho', None, False, None)|0
Pancho	1	FALSE	('Pancho', None, False, None)|0
Pancho	1	TRUE	('Pancho', None, False, None)|0
Pancho	1	FALSE	('Pancho', None, False, None)|0
Pancho	1	TRUE	('Pancho', None, False, None)|0
Pancho	1	FALSE	('Pancho', None, False, None)|0
Pancho	1	TRUE	('Pancho', None, False, None)|0
Pancho	0.5	FALSE	('Pancho', None, False, None)|0
Pancho	1	TRUE	('Pancho', None, False, None)|0
Pancho	0.666667	FALSE	('Pancho', None, False, None)|0
Pancho	0.5	TRUE	('Pancho', None, False, None)|0
Pancho	0.5	FALSE	('Pancho', None, False, None)|0
Pancho	1	TRUE	('Pancho', None, False, None)|0
Pancho	1	FALSE	('Pancho', None, False, None)|0
Pancho	0	TRUE	('Pancho', None, False, None)|0
Pancho	1	FALSE	('Pancho', None, False, None)|0
Pancho	1	TRUE	('Pancho', None, False, None)|0
Pancho	1	FALSE	('Pancho', None, False, None)|0
Pancho	1	TRUE	('Pancho', None, False, None)|0
Pancho	1	FALSE	('Pancho', None, False, None)|0
Pancho	1	TRUE	('Pancho', None, False, None)|0
Pancho	1	FALSE	('Pancho', None, False, None)|0
Pancho	1	TRUE	('Pancho', None, False, None)|0
Pancho	1	FALSE	('Pancho', None, False, None)|0
Pancho	1	TRUE	('Pancho', None, False, None)|0
Pancho	1	FALSE	('Pancho', None, False, None)|0
Pancho	1	TRUE	('Pancho', None, False, None)|0
Pancho	0.666667	FALSE	('Pancho', None, False, None)|0
Pancho	1	TRUE	('Pancho', None, False, None)|0
Pancho	1	FALSE	('Pancho', None, False, None)|0
Pancho	0.666667	TRUE	('Pancho', None, False, None)|0
Pancho	1	FALSE	('Pancho', None, False, None)|0
Pancho	1	TRUE	('Pancho', None, False, None)|0
Pancho	0.875	FALSE	('Pancho', None, False, None)|0
Pancho	0.5	TRUE	('Pancho', None, False, None)|0
Pancho	0	FALSE	('Pancho', None, False, None)|0
Pancho	1	TRUE	('Pancho', None, False, None)|0
Pancho	1	FALSE	('Pancho', None, False, None)|0
Pancho	1	TRUE	('Pancho', None, False, None)|0
Pancho	0.9	FALSE	('Pancho', None, False, None)|0
Pancho	0.666667	TRUE	('Pancho', None, False, None)|0
Pancho	1	FALSE	('Pancho', None, False, None)|0
Pancho	1	TRUE	('Pancho', None, False, None)|0
Pancho	1	FALSE	('Pancho', None, False, None)|0
Pancho	1	TRUE	('Pancho', None, False, None)|0
Pancho	1	FALSE	('Pancho', None, False, None)|0
Pancho	1	TRUE	('Pancho', None, False, None)|0
Pancho	1	FALSE	('Pancho', None, False, None)|0
Pancho	1	TRUE	('Pancho', None, False, None)|0
Pancho	1	FALSE	('Pancho', None, False, None)|0
Pancho	1	TRUE	('Pancho', None, False, None)|0
Pancho	0.833333	FALSE	('Pancho', None, False, None)|0
Pancho	0.666667	TRUE	('Pancho', None, False, None)|0
Diego	0.4	FALSE	('Diego', None, True, 0)|1
Diego	0.6	TRUE	('Diego', None, True, 0)|1
Diego	0.75	TRUE	('Diego', None, True, 0)|1
Diego	0.75	FALSE	('Diego', None, True, 0)|1
Diego	0.25	TRUE	('Diego', None, True, 0)|1
Diego	0.5	TRUE	('Diego', None, True, 0)|1
Diego	0	TRUE	('Diego', None, True, 0)|1
Diego	0	FALSE	('Diego', None, True, 0)|1
Diego	0.5	TRUE	('Diego', None, True, 0)|1
Diego	0.5	TRUE	('Diego', None, True, 0)|1
Diego	0.333333	TRUE	('Diego', None, True, 0)|1
Diego	0.5	FALSE	('Diego', None, True, 0)|1
Diego	0	TRUE	('Diego', None, True, 0)|1
Diego	0	TRUE	('Diego', None, True, 0)|1
Diego	0.5	TRUE	('Diego', None, True, 0)|1
Diego	0.5	FALSE	('Diego', None, True, 0)|1
Diego	0.5	TRUE	('Diego', None, True, 0)|1
Diego	0	TRUE	('Diego', None, True, 0)|1
Diego	0.166667	FALSE	('Diego', None, True, 0)|1
Diego	0.5	FALSE	('Diego', None, True, 0)|1
Diego	0.5	TRUE	('Diego', None, True, 0)|1
Diego	0	TRUE	('Diego', None, True, 0)|1
Diego	0	TRUE	('Diego', None, True, 0)|1
Diego	0	TRUE	('Diego', None, True, 0)|1
Diego	0.5	TRUE	('Diego', None, True, 0)|1
Diego	0.5	FALSE	('Diego', None, True, 0)|1
Diego	0.333333	FALSE	('Diego', None, True, 0)|1
Diego	0.666667	TRUE	('Diego', None, True, 0)|1
Diego	0	TRUE	('Diego', None, True, 0)|1
Diego	0	FALSE	('Diego', None, True, 0)|1
Diego	0.5	TRUE	('Diego', None, True, 0)|1
Diego	0.666667	TRUE	('Diego', None, True, 0)|1
Diego	0.5	TRUE	('Diego', None, True, 0)|1
Diego	0.5	TRUE	('Diego', None, True, 0)|1
Diego	1	TRUE	('Diego', None, True, 0)|1
Diego	0.5	FALSE	('Diego', None, True, 0)|1
Diego	1	TRUE	('Diego', None, True, 0)|1
Diego	0.5	TRUE	('Diego', None, True, 0)|1
Diego	0	TRUE	('Diego', None, True, 0)|1
Diego	1	TRUE	('Diego', None, True, 0)|1
Diego	0	TRUE	('Diego', None, True, 0)|1
Diego	0.333333	TRUE	('Diego', None, True, 0)|1
Diego	0.5	TRUE	('Diego', None, True, 0)|1
Diego	0.5	TRUE	('Diego', None, True, 0)|1
Diego	1	FALSE	('Diego', None, True, 0)|1
Diego	1	TRUE	('Diego', None, True, 0)|1
Diego	1	TRUE	('Diego', None, True, 0)|1
Diego	0	TRUE	('Diego', None, True, 0)|1
Diego	0.333333	FALSE	('Diego', None, True, 0)|1
Diego	1	TRUE	('Diego', None, True, 0)|1
Diego	0	TRUE	('Diego', None, True, 0)|1
Diego	0.5	FALSE	('Diego', None, True, 0)|1
Diego	0.5	TRUE	('Diego', None, True, 0)|1
Diego	0.5	TRUE	('Diego', None, True, 0)|1
Diego	0	FALSE	('Diego', None, True, 0)|1
Diego	0	TRUE	('Diego', None, True, 0)|1
Diego	0.333333	TRUE	('Diego', None, True, 0)|1
Diego	0.5	TRUE	('Diego', None, True, 0)|1
Diego	0.5	FALSE	('Diego', None, True, 0)|1
Diego	0.5	TRUE	('Diego', None, True, 0)|1
Diego	0.5	TRUE	('Diego', None, True, 0)|1
Diego	0.5	TRUE	('Diego', None, True, 0)|1
Diego	0.5	FALSE	('Diego', None, True, 0)|1
Diego	0.5	TRUE	('Diego', None, True, 0)|1
Diego	0.333333	TRUE	('Diego', None, True, 0)|1
Diego	0.5	TRUE	('Diego', None, True, 0)|1
Diego	0.5	FALSE	('Diego', None, True, 0)|1
Diego	1	TRUE	('Diego', None, True, 0)|1
Diego	0.5	TRUE	('Diego', None, True, 0)|1
Diego	0.4	FALSE	('Diego', None, True, 0)|1
Diego	0	TRUE	('Diego', None, True, 0)|1
Diego	0	FALSE	('Diego', None, True, 0)|1
Diego	1	TRUE	('Diego', None, True, 0)|1
Diego	0.25	TRUE	('Diego', None, True, 0)|1
Diego	0	TRUE	('Diego', None, True, 0)|1
Diego	0.333333	TRUE	('Diego', None, True, 0)|1
Diego	0.333333	TRUE	('Diego', None, True, 0)|1
Diego	0.75	TRUE	('Diego', None, True, 0)|1
Diego	0	FALSE	('Diego', None, True, 0)|1
Diego	0.25	TRUE	('Diego', None, True, 0)|1
Diego	0.25	FALSE	('Diego', None, True, 0)|1
Diego	0.333333	TRUE	('Diego', None, True, 0)|1
Diego	0.333333	TRUE	('Diego', None, True, 0)|1
Diego	0.5	TRUE	('Diego', None, True, 0)|1
Diego	0.333333	FALSE	('Diego', None, True, 0)|1
Diego	1	TRUE	('Diego', None, True, 0)|1
Diego	0.5	TRUE	('Diego', None, True, 0)|1
Diego	0.333333	TRUE	('Diego', None, True, 0)|1
Diego	0.333333	FALSE	('Diego', None, True, 0)|1
Diego	0.25	TRUE	('Diego', None, True, 0)|1
Diego	0.75	TRUE	('Diego', None, True, 0)|1
Diego	0	TRUE	('Diego', None, True, 0)|1
Diego	1	TRUE	('Diego', None, True, 0)|1
Diego	0.666667	TRUE	('Diego', None, True, 0)|1
Diego	0.666667	TRUE	('Diego', None, True, 0)|1
Diego	0.666667	TRUE	('Diego', None, True, 0)|1
Diego	0.5	TRUE	('Diego', None, True, 0)|1
Diego	0.75	FALSE	('Diego', None, True, 0)|1
Diego	0.666667	TRUE	('Diego', None, True, 0)|1
Diego	0.5	FALSE	('Diego', None, True, 0)|1
Diego	0.333333	TRUE	('Diego', None, True, 0)|1
Diego	0	TRUE	('Diego', None, True, 0)|1
Diego	0.333333	FALSE	('Diego', None, True, 0)|1
Diego	0.666667	TRUE	('Diego', None, True, 0)|1
Diego	0.666667	TRUE	('Diego', None, True, 0)|1
Diego	0.5	TRUE	('Diego', None, True, 0)|1
Diego	0	FALSE	('Diego', None, True, 0)|1
Diego	0.5	TRUE	('Diego', None, True, 0)|1
Diego	0.5	FALSE	('Diego', None, True, 0)|1
Diego	0.25	TRUE	('Diego', None, True, 0)|1
Diego	0.25	TRUE	('Diego', None, True, 0)|1
Diego	0.666667	FALSE	('Diego', None, True, 0)|1
Diego	0.333333	TRUE	('Diego', None, True, 0)|1
Diego	0.5	FALSE	('Diego', None, True, 0)|1
Diego	0.666667	FALSE	('Diego', None, True, 0)|1
Diego	0.4	TRUE	('Diego', None, True, 0)|1
Diego	0.75	TRUE	('Diego', None, True, 0)|1
Diego	0	TRUE	('Diego', None, True, 0)|1
Diego	0.5	TRUE	('Diego', None, True, 0)|1
Diego	1	TRUE	('Diego', None, True, 0)|1
Diego	0.25	TRUE	('Diego', None, True, 0)|1
Diego	0.666667	TRUE	('Diego', None, True, 0)|1
Diego	0.333333	TRUE	('Diego', None, True, 0)|1
Diego	0.8	FALSE	('Diego', None, True, 0)|1
Diego	0.4	TRUE	('Diego', None, True, 0)|1
Diego	0.333333	TRUE	('Diego', None, True, 0)|1
Diego	0.333333	TRUE	('Diego', None, True, 0)|1
Diego	0	TRUE	('Diego', None, True, 0)|1
Diego	1	FALSE	('Diego', None, True, 0)|1
Diego	0.5	TRUE	('Diego', None, True, 0)|1
Diego	0.333333	TRUE	('Diego', None, True, 0)|1
Diego	0.5	TRUE	('Diego', None, True, 0)|1
Diego	0	FALSE	('Diego', None, True, 0)|1
Diego	0	TRUE	('Diego', None, True, 0)|1
Diego	0	FALSE	('Diego', None, True, 0)|1
Diego	1	TRUE	('Diego', None, True, 0)|1
Diego	0.5	TRUE	('Diego', None, True, 0)|1
Diego	1	FALSE	('Diego', None, True, 0)|1
Diego	0.25	TRUE	('Diego', None, True, 0)|1
Diego	0.333333	FALSE	('Diego', None, True, 0)|1
Diego	0.333333	TRUE	('Diego', None, True, 0)|1
Diego	0.666667	FALSE	('Diego', None, True, 0)|1
Diego	0.8	TRUE	('Diego', None, True, 0)|1
Diego	1	FALSE	('Diego', None, True, 0)|1
Diego	0.75	TRUE	('Diego', None, True, 0)|1
Diego	0.5	FALSE	('Diego', None, True, 0)|1
Diego	1	TRUE	('Diego', None, True, 0)|1
Diego	0.666667	FALSE	('Diego', None, True, 0)|1
Diego	1	TRUE	('Diego', None, True, 0)|1
Diego	0.384615	FALSE	('Diego', None, True, 0)|1
Diego	0	TRUE	('Diego', None, True, 0)|1
Diego	0.2	FALSE	('Diego', None, True, 0)|1
Diego	0.2	TRUE	('Diego', None, True, 0)|1
Diego	0.666667	FALSE	('Diego', None, True, 0)|1
Diego	1	TRUE	('Diego', None, True, 0)|1
Diego	1	FALSE	('Diego', None, True, 0)|1
Diego	1	TRUE	('Diego', None, True, 0)|1
Diego	0.5	FALSE	('Diego', None, True, 0)|1
Diego	0	TRUE	('Diego', None, True, 0)|1
Diego	1	FALSE	('Diego', None, True, 0)|1
Diego	0.333333	TRUE	('Diego', None, True, 0)|1
Diego	0	FALSE	('Diego', None, True, 0)|1
Diego	0.666667	TRUE	('Diego', None, True, 0)|1
Diego	0.666667	FALSE	('Diego', None, True, 0)|1
Diego	0.5	TRUE	('Diego', None, True, 0)|1
Diego	0	FALSE	('Diego', None, True, 0)|1
Diego	0.5	TRUE	('Diego', None, True, 0)|1
Diego	0.666667	FALSE	('Diego', None, True, 0)|1
Diego	0.333333	TRUE	('Diego', None, True, 0)|1
Diego	0	FALSE	('Diego', None, True, 0)|1
Diego	0.333333	TRUE	('Diego', None, True, 0)|1
Diego	0.333333	FALSE	('Diego', None, True, 0)|1
Diego	0.25	TRUE	('Diego', None, True, 0)|1
Diego	0.5	FALSE	('Diego', None, True, 0)|1
Diego	0	TRUE	('Diego', None, True, 0)|1
Diego	0.25	FALSE	('Diego', None, True, 0)|1
Diego	1	TRUE	('Diego', None, True, 0)|1
Diego	1	FALSE	('Diego', None, True, 0)|1
Diego	0.333333	TRUE	('Diego', None, True, 0)|1
Diego	1	FALSE	('Diego', None, True, 0)|1
Diego	1	TRUE	('Diego', None, True, 0)|1
Diego	0.25	FALSE	('Diego', None, True, 0)|1
Diego	0.5	TRUE	('Diego', None, True, 0)|1
Diego	1	FALSE	('Diego', None, True, 0)|1
Diego	0.666667	TRUE	('Diego', None, True, 0)|1
Diego	0.5	FALSE	('Diego', None, True, 0)|1
Diego	0.5	TRUE	('Diego', None, True, 0)|1
Diego	0.666667	FALSE	('Diego', None, True, 0)|1
Diego	0.5	TRUE	('Diego', None, True, 0)|1
Diego	0.2	FALSE	('Diego', None, True, 0)|1
Diego	0.5	TRUE	('Diego', None, True, 0)|1
Diego	0.5	FALSE	('Diego', None, True, 0)|1
Diego	0.5	TRUE	('Diego', None, True, 0)|1
Diego	0.6	FALSE	('Diego', None, True, 0)|1
Diego	0	TRUE	('Diego', None, True, 0)|1
Diego	1	FALSE	('Diego', None, True, 0)|1
Diego	0.8	TRUE	('Diego', None, True, 0)|1
Diego	0.5	FALSE	('Diego', None, True, 0)|1
Diego	0.25	TRUE	('Diego', None, True, 0)|1
Diego	0	FALSE	('Diego', None, True, 0)|1
Diego	0.666667	TRUE	('Diego', None, True, 0)|1
Diego	0.666667	FALSE	('Diego', None, True, 0)|1
Diego	0.5	TRUE	('Diego', None, True, 0)|1
Diego	0.666667	FALSE	('Diego', None, True, 0)|1
Diego	0.666667	TRUE	('Diego', None, True, 0)|1
Diego	0.2	FALSE	('Pancho', None, True, 0)|1
Diego	0	TRUE	('Pancho', None, True, 0)|1
Diego	0	TRUE	('Pancho', None, True, 0)|1
Diego	0	FALSE	('Pancho', None, True, 0)|1
Diego	0	TRUE	('Pancho', None, True, 0)|1
Diego	0	TRUE	('Pancho', None, True, 0)|1
Diego	0	TRUE	('Pancho', None, True, 0)|1
Diego	0	FALSE	('Pancho', None, True, 0)|1
Diego	0	TRUE	('Pancho', None, True, 0)|1
Diego	0	TRUE	('Pancho', None, True, 0)|1
Diego	0	TRUE	('Pancho', None, True, 0)|1
Diego	0	FALSE	('Pancho', None, True, 0)|1
Diego	0	TRUE	('Pancho', None, True, 0)|1
Diego	0	TRUE	('Pancho', None, True, 0)|1
Diego	0	TRUE	('Pancho', None, True, 0)|1
Diego	0	FALSE	('Pancho', None, True, 0)|1
Diego	0	TRUE	('Pancho', None, True, 0)|1
Diego	0	TRUE	('Pancho', None, True, 0)|1
Diego	0	FALSE	('Pancho', None, True, 0)|1
Diego	0	FALSE	('Pancho', None, True, 0)|1
Diego	0	TRUE	('Pancho', None, True, 0)|1
Diego	0	TRUE	('Pancho', None, True, 0)|1
Diego	0	TRUE	('Pancho', None, True, 0)|1
Diego	0	TRUE	('Pancho', None, True, 0)|1
Diego	0	TRUE	('Pancho', None, True, 0)|1
Diego	0	FALSE	('Pancho', None, True, 0)|1
Diego	0	FALSE	('Pancho', None, True, 0)|1
Diego	0	TRUE	('Pancho', None, True, 0)|1
Diego	0	TRUE	('Pancho', None, True, 0)|1
Diego	0	FALSE	('Pancho', None, True, 0)|1
Diego	0	TRUE	('Pancho', None, True, 0)|1
Diego	0	TRUE	('Pancho', None, True, 0)|1
Diego	0	TRUE	('Pancho', None, True, 0)|1
Diego	0	TRUE	('Pancho', None, True, 0)|1
Diego	0	TRUE	('Pancho', None, True, 0)|1
Diego	0	FALSE	('Pancho', None, True, 0)|1
Diego	0	TRUE	('Pancho', None, True, 0)|1
Diego	0	TRUE	('Pancho', None, True, 0)|1
Diego	0	TRUE	('Pancho', None, True, 0)|1
Diego	0	TRUE	('Pancho', None, True, 0)|1
Diego	0	TRUE	('Pancho', None, True, 0)|1
Diego	0	TRUE	('Pancho', None, True, 0)|1
Diego	0	TRUE	('Pancho', None, True, 0)|1
Diego	0	TRUE	('Pancho', None, True, 0)|1
Diego	0	FALSE	('Pancho', None, True, 0)|1
Diego	0	TRUE	('Pancho', None, True, 0)|1
Diego	0	TRUE	('Pancho', None, True, 0)|1
Diego	0	TRUE	('Pancho', None, True, 0)|1
Diego	0	FALSE	('Pancho', None, True, 0)|1
Diego	0	TRUE	('Pancho', None, True, 0)|1
Diego	0	TRUE	('Pancho', None, True, 0)|1
Diego	0	FALSE	('Pancho', None, True, 0)|1
Diego	0	TRUE	('Pancho', None, True, 0)|1
Diego	0	TRUE	('Pancho', None, True, 0)|1
Diego	0	FALSE	('Pancho', None, True, 0)|1
Diego	0	TRUE	('Pancho', None, True, 0)|1
Diego	0	TRUE	('Pancho', None, True, 0)|1
Diego	0	TRUE	('Pancho', None, True, 0)|1
Diego	0	FALSE	('Pancho', None, True, 0)|1
Diego	0	TRUE	('Pancho', None, True, 0)|1
Diego	0	TRUE	('Pancho', None, True, 0)|1
Diego	0	TRUE	('Pancho', None, True, 0)|1
Diego	0	FALSE	('Pancho', None, True, 0)|1
Diego	0	TRUE	('Pancho', None, True, 0)|1
Diego	0	TRUE	('Pancho', None, True, 0)|1
Diego	0	TRUE	('Pancho', None, True, 0)|1
Diego	0	FALSE	('Pancho', None, True, 0)|1
Diego	0	TRUE	('Pancho', None, True, 0)|1
Diego	0	TRUE	('Pancho', None, True, 0)|1
Diego	0	FALSE	('Pancho', None, True, 0)|1
Diego	0	TRUE	('Pancho', None, True, 0)|1
Diego	0	FALSE	('Pancho', None, True, 0)|1
Diego	0	TRUE	('Pancho', None, True, 0)|1
Diego	0	TRUE	('Pancho', None, True, 0)|1
Diego	0	TRUE	('Pancho', None, True, 0)|1
Diego	0	TRUE	('Pancho', None, True, 0)|1
Diego	0	TRUE	('Pancho', None, True, 0)|1
Diego	0	TRUE	('Pancho', None, True, 0)|1
Diego	0	FALSE	('Pancho', None, True, 0)|1
Diego	0	TRUE	('Pancho', None, True, 0)|1
Diego	0	FALSE	('Pancho', None, True, 0)|1
Diego	0	TRUE	('Pancho', None, True, 0)|1
Diego	0	TRUE	('Pancho', None, True, 0)|1
Diego	0	TRUE	('Pancho', None, True, 0)|1
Diego	0	FALSE	('Pancho', None, True, 0)|1
Diego	0	TRUE	('Pancho', None, True, 0)|1
Diego	0	TRUE	('Pancho', None, True, 0)|1
Diego	0	TRUE	('Pancho', None, True, 0)|1
Diego	0	FALSE	('Pancho', None, True, 0)|1
Diego	0	TRUE	('Pancho', None, True, 0)|1
Diego	0	TRUE	('Pancho', None, True, 0)|1
Diego	0	TRUE	('Pancho', None, True, 0)|1
Diego	0	TRUE	('Pancho', None, True, 0)|1
Diego	0	TRUE	('Pancho', None, True, 0)|1
Diego	0	TRUE	('Pancho', None, True, 0)|1
Diego	0	TRUE	('Pancho', None, True, 0)|1
Diego	0	TRUE	('Pancho', None, True, 0)|1
Diego	0	FALSE	('Pancho', None, True, 0)|1
Diego	0	TRUE	('Pancho', None, True, 0)|1
Diego	0	FALSE	('Pancho', None, True, 0)|1
Diego	0	TRUE	('Pancho', None, True, 0)|1
Diego	0	TRUE	('Pancho', None, True, 0)|1
Diego	0	FALSE	('Pancho', None, True, 0)|1
Diego	0	TRUE	('Pancho', None, True, 0)|1
Diego	0	TRUE	('Pancho', None, True, 0)|1
Diego	0	TRUE	('Pancho', None, True, 0)|1
Diego	0	FALSE	('Pancho', None, True, 0)|1
Diego	0	TRUE	('Pancho', None, True, 0)|1
Diego	0	FALSE	('Pancho', None, True, 0)|1
Diego	0	TRUE	('Pancho', None, True, 0)|1
Diego	0	TRUE	('Pancho', None, True, 0)|1
Diego	0	FALSE	('Pancho', None, True, 0)|1
Diego	0	TRUE	('Pancho', None, True, 0)|1
Diego	0	FALSE	('Pancho', None, True, 0)|1
Diego	0	FALSE	('Pancho', None, True, 0)|1
Diego	0	TRUE	('Pancho', None, True, 0)|1
Diego	0	TRUE	('Pancho', None, True, 0)|1
Diego	0	TRUE	('Pancho', None, True, 0)|1
Diego	0	TRUE	('Pancho', None, True, 0)|1
Diego	0	TRUE	('Pancho', None, True, 0)|1
Diego	0	TRUE	('Pancho', None, True, 0)|1
Diego	0	TRUE	('Pancho', None, True, 0)|1
Diego	0	TRUE	('Pancho', None, True, 0)|1
Diego	0	FALSE	('Pancho', None, True, 0)|1
Diego	0	TRUE	('Pancho', None, True, 0)|1
Diego	0	TRUE	('Pancho', None, True, 0)|1
Diego	0	TRUE	('Pancho', None, True, 0)|1
Diego	0	TRUE	('Pancho', None, True, 0)|1
Diego	0	FALSE	('Pancho', None, True, 0)|1
Diego	0	TRUE	('Pancho', None, True, 0)|1
Diego	0	TRUE	('Pancho', None, True, 0)|1
Diego	0	TRUE	('Pancho', None, True, 0)|1
Diego	0	FALSE	('Pancho', None, True, 0)|1
Diego	0	TRUE	('Pancho', None, True, 0)|1
Diego	0	FALSE	('Pancho', None, True, 0)|1
Diego	0	TRUE	('Pancho', None, True, 0)|1
Diego	0	TRUE	('Pancho', None, True, 0)|1
Diego	0	FALSE	('Pancho', None, True, 0)|1
Diego	0	TRUE	('Pancho', None, True, 0)|1
Diego	0	FALSE	('Pancho', None, True, 0)|1
Diego	0	TRUE	('Pancho', None, True, 0)|1
Diego	0	FALSE	('Pancho', None, True, 0)|1
Diego	0	TRUE	('Pancho', None, True, 0)|1
Diego	0	FALSE	('Pancho', None, True, 0)|1
Diego	0	TRUE	('Pancho', None, True, 0)|1
Diego	0	FALSE	('Pancho', None, True, 0)|1
Diego	0	TRUE	('Pancho', None, True, 0)|1
Diego	0	FALSE	('Pancho', None, True, 0)|1
Diego	0	TRUE	('Pancho', None, True, 0)|1
Diego	0.153846	FALSE	('Pancho', None, True, 0)|1
Diego	0	TRUE	('Pancho', None, True, 0)|1
Diego	0.0666667	FALSE	('Pancho', None, True, 0)|1
Diego	0.2	TRUE	('Pancho', None, True, 0)|1
Diego	0	FALSE	('Pancho', None, True, 0)|1
Diego	0	TRUE	('Pancho', None, True, 0)|1
Diego	0	FALSE	('Pancho', None, True, 0)|1
Diego	0	TRUE	('Pancho', None, True, 0)|1
Diego	0	FALSE	('Pancho', None, True, 0)|1
Diego	0	TRUE	('Pancho', None, True, 0)|1
Diego	0	FALSE	('Pancho', None, True, 0)|1
Diego	0	TRUE	('Pancho', None, True, 0)|1
Diego	0	FALSE	('Pancho', None, True, 0)|1
Diego	0	TRUE	('Pancho', None, True, 0)|1
Diego	0	FALSE	('Pancho', None, True, 0)|1
Diego	0	TRUE	('Pancho', None, True, 0)|1
Diego	0	FALSE	('Pancho', None, True, 0)|1
Diego	0	TRUE	('Pancho', None, True, 0)|1
Diego	0	FALSE	('Pancho', None, True, 0)|1
Diego	0	TRUE	('Pancho', None, True, 0)|1
Diego	0	FALSE	('Pancho', None, True, 0)|1
Diego	0	TRUE	('Pancho', None, True, 0)|1
Diego	0	FALSE	('Pancho', None, True, 0)|1
Diego	0	TRUE	('Pancho', None, True, 0)|1
Diego	0	FALSE	('Pancho', None, True, 0)|1
Diego	0	TRUE	('Pancho', None, True, 0)|1
Diego	0	FALSE	('Pancho', None, True, 0)|1
Diego	0	TRUE	('Pancho', None, True, 0)|1
Diego	0	FALSE	('Pancho', None, True, 0)|1
Diego	0	TRUE	('Pancho', None, True, 0)|1
Diego	0	FALSE	('Pancho', None, True, 0)|1
Diego	0	TRUE	('Pancho', None, True, 0)|1
Diego	0	FALSE	('Pancho', None, True, 0)|1
Diego	0	TRUE	('Pancho', None, True, 0)|1
Diego	0	FALSE	('Pancho', None, True, 0)|1
Diego	0	TRUE	('Pancho', None, True, 0)|1
Diego	0.25	FALSE	('Pancho', None, True, 0)|1
Diego	0.25	TRUE	('Pancho', None, True, 0)|1
Diego	0	FALSE	('Pancho', None, True, 0)|1
Diego	0	TRUE	('Pancho', None, True, 0)|1
Diego	0	FALSE	('Pancho', None, True, 0)|1
Diego	0	TRUE	('Pancho', None, True, 0)|1
Diego	0	FALSE	('Pancho', None, True, 0)|1
Diego	0	TRUE	('Pancho', None, True, 0)|1
Diego	0	FALSE	('Pancho', None, True, 0)|1
Diego	0	TRUE	('Pancho', None, True, 0)|1
Diego	0	FALSE	('Pancho', None, True, 0)|1
Diego	0	TRUE	('Pancho', None, True, 0)|1
Diego	0	FALSE	('Pancho', None, True, 0)|1
Diego	0	TRUE	('Pancho', None, True, 0)|1
Diego	0	FALSE	('Pancho', None, True, 0)|1
Diego	0	TRUE	('Pancho', None, True, 0)|1
Diego	0	FALSE	('Pancho', None, True, 0)|1
Diego	0	TRUE	('Pancho', None, True, 0)|1
Diego	0	FALSE	('Pancho', None, True, 0)|1
Diego	0	TRUE	('Pancho', None, True, 0)|1
Pancho	0	FALSE	('Diego', None, True, 0)|1
Pancho	0	TRUE	('Diego', None, True, 0)|1
Pancho	0	FALSE	('Diego', None, True, 0)|1
Pancho	0	TRUE	('Diego', None, True, 0)|1
Pancho	0.25	FALSE	('Diego', None, True, 0)|1
Pancho	0.25	TRUE	('Diego', None, True, 0)|1
Pancho	0.25	FALSE	('Diego', None, True, 0)|1
Pancho	0.25	TRUE	('Diego', None, True, 0)|1
Pancho	0.117647	FALSE	('Diego', None, True, 0)|1
Pancho	0.1	FALSE	('Diego', None, True, 0)|1
Pancho	0.25	FALSE	('Diego', None, True, 0)|1
Pancho	0	FALSE	('Diego', None, True, 0)|1
Pancho	0	TRUE	('Diego', None, True, 0)|1
Pancho	0	FALSE	('Diego', None, True, 0)|1
Pancho	0.4	FALSE	('Diego', None, True, 0)|1
Pancho	0.0666667	FALSE	('Diego', None, True, 0)|1
Pancho	0	FALSE	('Diego', None, True, 0)|1
Pancho	0	FALSE	('Diego', None, True, 0)|1
Pancho	0	FALSE	('Diego', None, True, 0)|1
Pancho	0.28	FALSE	('Diego', None, True, 0)|1
Pancho	0.5	TRUE	('Diego', None, True, 0)|1
Pancho	0.1	FALSE	('Diego', None, True, 0)|1
Pancho	0	FALSE	('Diego', None, True, 0)|1
Pancho	0	FALSE	('Diego', None, True, 0)|1
Pancho	0	FALSE	('Diego', None, True, 0)|1
Pancho	0.333333	TRUE	('Diego', None, True, 0)|1
Pancho	0	TRUE	('Diego', None, True, 0)|1
Pancho	0.25	FALSE	('Diego', None, True, 0)|1
Pancho	0	FALSE	('Diego', None, True, 0)|1
Pancho	0.1	FALSE	('Diego', None, True, 0)|1
Pancho	0.0714286	FALSE	('Diego', None, True, 0)|1
Pancho	0	FALSE	('Diego', None, True, 0)|1
Pancho	0.333333	TRUE	('Diego', None, True, 0)|1
Pancho	0.133333	FALSE	('Diego', None, True, 0)|1
Pancho	0.12	FALSE	('Diego', None, True, 0)|1
Pancho	0	FALSE	('Diego', None, True, 0)|1
Pancho	0	TRUE	('Diego', None, True, 0)|1
Pancho	0.25	FALSE	('Diego', None, True, 0)|1
Pancho	0	TRUE	('Diego', None, True, 0)|1
Pancho	0	FALSE	('Diego', None, True, 0)|1
Pancho	0.142857	FALSE	('Diego', None, True, 0)|1
Pancho	0.333333	TRUE	('Diego', None, True, 0)|1
Pancho	0	FALSE	('Diego', None, True, 0)|1
Pancho	0	FALSE	('Diego', None, True, 0)|1
Pancho	0	FALSE	('Diego', None, True, 0)|1
Pancho	0	TRUE	('Diego', None, True, 0)|1
Pancho	0	FALSE	('Diego', None, True, 0)|1
Pancho	0	TRUE	('Diego', None, True, 0)|1
Pancho	0	FALSE	('Diego', None, True, 0)|1
Pancho	0	TRUE	('Diego', None, True, 0)|1
Pancho	0	FALSE	('Diego', None, True, 0)|1
Pancho	0	TRUE	('Diego', None, True, 0)|1
Pancho	0.2	FALSE	('Diego', None, True, 0)|1
Pancho	0	TRUE	('Diego', None, True, 0)|1
Pancho	0	FALSE	('Diego', None, True, 0)|1
Pancho	0	TRUE	('Diego', None, True, 0)|1
Pancho	0.2	FALSE	('Diego', None, True, 0)|1
Pancho	0	TRUE	('Diego', None, True, 0)|1
Pancho	0.2	FALSE	('Diego', None, True, 0)|1
Pancho	0	TRUE	('Diego', None, True, 0)|1
Pancho	0	FALSE	('Diego', None, True, 0)|1
Pancho	0	TRUE	('Diego', None, True, 0)|1
Pancho	0	FALSE	('Diego', None, True, 0)|1
Pancho	0	TRUE	('Diego', None, True, 0)|1
Pancho	0.25	FALSE	('Diego', None, True, 0)|1
Pancho	0	TRUE	('Diego', None, True, 0)|1
Pancho	0	FALSE	('Diego', None, True, 0)|1
Pancho	0	TRUE	('Diego', None, True, 0)|1
Pancho	0	FALSE	('Diego', None, True, 0)|1
Pancho	0	TRUE	('Diego', None, True, 0)|1
Pancho	0.3	FALSE	('Diego', None, True, 0)|1
Pancho	0	FALSE	('Diego', None, True, 0)|1
Pancho	0	TRUE	('Diego', None, True, 0)|1
Pancho	0.5	FALSE	('Diego', None, True, 0)|1
Pancho	0	TRUE	('Diego', None, True, 0)|1
Pancho	0.2	FALSE	('Diego', None, True, 0)|1
Pancho	0	TRUE	('Diego', None, True, 0)|1
Pancho	0.333333	FALSE	('Diego', None, True, 0)|1
Pancho	0	TRUE	('Diego', None, True, 0)|1
Pancho	0	TRUE	('Diego', None, True, 0)|1
Pancho	0	FALSE	('Diego', None, True, 0)|1
Pancho	0	TRUE	('Diego', None, True, 0)|1
Pancho	0	FALSE	('Diego', None, True, 0)|1
Pancho	0	TRUE	('Diego', None, True, 0)|1
Pancho	0.1	FALSE	('Diego', None, True, 0)|1
Pancho	0	FALSE	('Diego', None, True, 0)|1
Pancho	0.214286	FALSE	('Diego', None, True, 0)|1
Pancho	0.0625	FALSE	('Diego', None, True, 0)|1
Pancho	0.2	FALSE	('Diego', None, True, 0)|1
Pancho	0	FALSE	('Diego', None, True, 0)|1
Pancho	0	FALSE	('Diego', None, True, 0)|1
Pancho	0	TRUE	('Diego', None, True, 0)|1
Pancho	0.125	FALSE	('Diego', None, True, 0)|1
Pancho	0	TRUE	('Diego', None, True, 0)|1
Pancho	0.1875	FALSE	('Diego', None, True, 0)|1
Pancho	0	FALSE	('Diego', None, True, 0)|1
Pancho	0.0769231	FALSE	('Diego', None, True, 0)|1
Pancho	0.0666667	FALSE	('Diego', None, True, 0)|1
Pancho	0.235294	FALSE	('Diego', None, True, 0)|1
Pancho	0.111111	FALSE	('Diego', None, True, 0)|1
Pancho	0	FALSE	('Diego', None, True, 0)|1
Pancho	0	FALSE	('Diego', None, True, 0)|1
Pancho	0.166667	FALSE	('Diego', None, True, 0)|1
Pancho	0	FALSE	('Diego', None, True, 0)|1
Pancho	0.228571	FALSE	('Diego', None, True, 0)|1
Pancho	0.15	FALSE	('Diego', None, True, 0)|1
Pancho	0	FALSE	('Diego', None, True, 0)|1
Pancho	0	FALSE	('Diego', None, True, 0)|1
Pancho	0.181818	FALSE	('Diego', None, True, 0)|1
Pancho	0	FALSE	('Diego', None, True, 0)|1
Pancho	0	FALSE	('Diego', None, True, 0)|1
Pancho	0.2	FALSE	('Diego', None, True, 0)|1
Pancho	0.5	TRUE	('Diego', None, True, 0)|1
Pancho	0.285714	FALSE	('Diego', None, True, 0)|1
Pancho	0.333333	TRUE	('Diego', None, True, 0)|1
Pancho	0.125	FALSE	('Diego', None, True, 0)|1
Pancho	0	TRUE	('Diego', None, True, 0)|1
Pancho	0.166667	FALSE	('Diego', None, True, 0)|1
Pancho	0	TRUE	('Diego', None, True, 0)|1
Pancho	0.125	FALSE	('Diego', None, True, 0)|1
Pancho	0	TRUE	('Diego', None, True, 0)|1
Pancho	0	FALSE	('Diego', None, True, 0)|1
Pancho	0	TRUE	('Diego', None, True, 0)|1
Pancho	0.333333	FALSE	('Diego', None, True, 0)|1
Pancho	0.5	TRUE	('Diego', None, True, 0)|1
Pancho	0.166667	FALSE	('Diego', None, True, 0)|1
Pancho	0	TRUE	('Diego', None, True, 0)|1
Pancho	0.285714	FALSE	('Diego', None, True, 0)|1
Pancho	0.333333	TRUE	('Diego', None, True, 0)|1
Pancho	0.125	FALSE	('Diego', None, True, 0)|1
Pancho	0	TRUE	('Diego', None, True, 0)|1
Pancho	0.333333	FALSE	('Diego', None, True, 0)|1
Pancho	0	TRUE	('Diego', None, True, 0)|1
Pancho	0.3	FALSE	('Diego', None, True, 0)|1
Pancho	0.2	TRUE	('Diego', None, True, 0)|1
Pancho	0.25	FALSE	('Diego', None, True, 0)|1
Pancho	0	TRUE	('Diego', None, True, 0)|1
Pancho	0	FALSE	('Diego', None, True, 0)|1
Pancho	0.25	TRUE	('Diego', None, True, 0)|1
Pancho	0	FALSE	('Diego', None, True, 0)|1
Pancho	0	TRUE	('Diego', None, True, 0)|1
Pancho	0	FALSE	('Diego', None, True, 0)|1
Pancho	0.333333	TRUE	('Diego', None, True, 0)|1
Pancho	0.25	FALSE	('Diego', None, True, 0)|1
Pancho	0	TRUE	('Diego', None, True, 0)|1
Pancho	0.333333	FALSE	('Diego', None, True, 0)|1
Pancho	0.333333	TRUE	('Diego', None, True, 0)|1
Pancho	0.142857	FALSE	('Diego', None, True, 0)|1
Pancho	0.333333	TRUE	('Diego', None, True, 0)|1
Pancho	0.25	FALSE	('Diego', None, True, 0)|1
Pancho	0	TRUE	('Diego', None, True, 0)|1
Pancho	0	FALSE	('Diego', None, True, 0)|1
Pancho	0	TRUE	('Diego', None, True, 0)|1
Pancho	0	FALSE	('Diego', None, True, 0)|1
Pancho	0	TRUE	('Diego', None, True, 0)|1
Pancho	0.5	FALSE	('Diego', None, True, 0)|1
Pancho	0	TRUE	('Diego', None, True, 0)|1
Pancho	0	FALSE	('Diego', None, True, 0)|1
Pancho	0	TRUE	('Diego', None, True, 0)|1
Pancho	0	FALSE	('Diego', None, True, 0)|1
Pancho	0	TRUE	('Diego', None, True, 0)|1
Pancho	0.25	FALSE	('Diego', None, True, 0)|1
Pancho	0	TRUE	('Diego', None, True, 0)|1
Pancho	0	FALSE	('Diego', None, True, 0)|1
Pancho	0	TRUE	('Diego', None, True, 0)|1
Pancho	0.166667	FALSE	('Diego', None, True, 0)|1
Pancho	0	TRUE	('Diego', None, True, 0)|1
Pancho	0	FALSE	('Diego', None, True, 0)|1
Pancho	0	TRUE	('Diego', None, True, 0)|1
Pancho	0.25	FALSE	('Diego', None, True, 0)|1
Pancho	0	TRUE	('Diego', None, True, 0)|1
Pancho	0	FALSE	('Diego', None, True, 0)|1
Pancho	0	TRUE	('Diego', None, True, 0)|1
Pancho	0	FALSE	('Diego', None, True, 0)|1
Pancho	0	TRUE	('Diego', None, True, 0)|1
Pancho	0	FALSE	('Diego', None, True, 0)|1
Pancho	0	TRUE	('Diego', None, True, 0)|1
Pancho	0	FALSE	('Diego', None, True, 0)|1
Pancho	0	TRUE	('Diego', None, True, 0)|1
Pancho	0	FALSE	('Diego', None, True, 0)|1
Pancho	0	TRUE	('Diego', None, True, 0)|1
Pancho	0	FALSE	('Diego', None, True, 0)|1
Pancho	0	TRUE	('Diego', None, True, 0)|1
Pancho	0.5	FALSE	('Diego', None, True, 0)|1
Pancho	0	TRUE	('Diego', None, True, 0)|1
Pancho	0	FALSE	('Diego', None, True, 0)|1
Pancho	0.333333	TRUE	('Diego', None, True, 0)|1
Pancho	0	FALSE	('Diego', None, True, 0)|1
Pancho	0	TRUE	('Diego', None, True, 0)|1
Pancho	0	FALSE	('Diego', None, True, 0)|1
Pancho	0	TRUE	('Diego', None, True, 0)|1
Pancho	0	FALSE	('Diego', None, True, 0)|1
Pancho	0.25	TRUE	('Diego', None, True, 0)|1
Pancho	0	FALSE	('Diego', None, True, 0)|1
Pancho	0	TRUE	('Diego', None, True, 0)|1
Pancho	0.5	FALSE	('Diego', None, True, 0)|1
Pancho	0.333333	TRUE	('Diego', None, True, 0)|1
Pancho	0.333333	FALSE	('Diego', None, True, 0)|1
Pancho	0	TRUE	('Diego', None, True, 0)|1
Pancho	0	FALSE	('Diego', None, True, 0)|1
Pancho	0	TRUE	('Diego', None, True, 0)|1
Pancho	0	FALSE	('Diego', None, True, 0)|1
Pancho	0	TRUE	('Diego', None, True, 0)|1
Pancho	0	FALSE	('Diego', None, True, 0)|1
Pancho	0	TRUE	('Diego', None, True, 0)|1
Pancho	0	FALSE	('Diego', None, True, 0)|1
Pancho	0	TRUE	('Diego', None, True, 0)|1
Pancho	0.333333	FALSE	('Diego', None, True, 0)|1
Pancho	0.666667	TRUE	('Diego', None, True, 0)|1
Pancho	0.1	FALSE	('Diego', None, True, 0)|1
Pancho	0.333333	TRUE	('Diego', None, True, 0)|1
Pancho	0.222222	FALSE	('Diego', None, True, 0)|1
Pancho	0.333333	TRUE	('Diego', None, True, 0)|1
Pancho	0.25	FALSE	('Diego', None, True, 0)|1
Pancho	0	TRUE	('Diego', None, True, 0)|1
Pancho	0	FALSE	('Diego', None, True, 0)|1
Pancho	0	TRUE	('Diego', None, True, 0)|1
Pancho	0.25	FALSE	('Diego', None, True, 0)|1
Pancho	0	TRUE	('Diego', None, True, 0)|1
Pancho	0	FALSE	('Diego', None, True, 0)|1
Pancho	0	TRUE	('Diego', None, True, 0)|1
Pancho	0	FALSE	('Diego', None, True, 0)|1
Pancho	0	TRUE	('Diego', None, True, 0)|1
Pancho	0	FALSE	('Pancho', None, True, 0)|1
Pancho	0.2	TRUE	('Pancho', None, True, 0)|1
Pancho	0	FALSE	('Pancho', None, True, 0)|1
Pancho	0.333333	TRUE	('Pancho', None, True, 0)|1
Pancho	0.75	FALSE	('Pancho', None, True, 0)|1
Pancho	0.5	TRUE	('Pancho', None, True, 0)|1
Pancho	0.5	FALSE	('Pancho', None, True, 0)|1
Pancho	0.25	TRUE	('Pancho', None, True, 0)|1
Pancho	0.352941	FALSE	('Pancho', None, True, 0)|1
Pancho	0.45	FALSE	('Pancho', None, True, 0)|1
Pancho	0.75	FALSE	('Pancho', None, True, 0)|1
Pancho	0.6	FALSE	('Pancho', None, True, 0)|1
Pancho	0.333333	TRUE	('Pancho', None, True, 0)|1
Pancho	0.0625	FALSE	('Pancho', None, True, 0)|1
Pancho	0.4	FALSE	('Pancho', None, True, 0)|1
Pancho	0.6	FALSE	('Pancho', None, True, 0)|1
Pancho	0.357143	FALSE	('Pancho', None, True, 0)|1
Pancho	0.75	FALSE	('Pancho', None, True, 0)|1
Pancho	0.5	FALSE	('Pancho', None, True, 0)|1
Pancho	0.36	FALSE	('Pancho', None, True, 0)|1
Pancho	0	TRUE	('Pancho', None, True, 0)|1
Pancho	0.35	FALSE	('Pancho', None, True, 0)|1
Pancho	0.571429	FALSE	('Pancho', None, True, 0)|1
Pancho	0.7	FALSE	('Pancho', None, True, 0)|1
Pancho	0.428571	FALSE	('Pancho', None, True, 0)|1
Pancho	1	TRUE	('Pancho', None, True, 0)|1
Pancho	0.5	TRUE	('Pancho', None, True, 0)|1
Pancho	0.4375	FALSE	('Pancho', None, True, 0)|1
Pancho	0.5	FALSE	('Pancho', None, True, 0)|1
Pancho	0.45	FALSE	('Pancho', None, True, 0)|1
Pancho	0.5	FALSE	('Pancho', None, True, 0)|1
Pancho	0.333333	FALSE	('Pancho', None, True, 0)|1
Pancho	0.333333	TRUE	('Pancho', None, True, 0)|1
Pancho	0.466667	FALSE	('Pancho', None, True, 0)|1
Pancho	0.68	FALSE	('Pancho', None, True, 0)|1
Pancho	0.357143	FALSE	('Pancho', None, True, 0)|1
Pancho	0.666667	TRUE	('Pancho', None, True, 0)|1
Pancho	0.375	FALSE	('Pancho', None, True, 0)|1
Pancho	0.5	TRUE	('Pancho', None, True, 0)|1
Pancho	0.75	FALSE	('Pancho', None, True, 0)|1
Pancho	0.428571	FALSE	('Pancho', None, True, 0)|1
Pancho	0.666667	TRUE	('Pancho', None, True, 0)|1
Pancho	0.214286	FALSE	('Pancho', None, True, 0)|1
Pancho	0.75	FALSE	('Pancho', None, True, 0)|1
Pancho	0.8	FALSE	('Pancho', None, True, 0)|1
Pancho	0	TRUE	('Pancho', None, True, 0)|1
Pancho	0.333333	FALSE	('Pancho', None, True, 0)|1
Pancho	0.666667	TRUE	('Pancho', None, True, 0)|1
Pancho	0.333333	FALSE	('Pancho', None, True, 0)|1
Pancho	0.333333	TRUE	('Pancho', None, True, 0)|1
Pancho	0.25	FALSE	('Pancho', None, True, 0)|1
Pancho	0	TRUE	('Pancho', None, True, 0)|1
Pancho	0.2	FALSE	('Pancho', None, True, 0)|1
Pancho	0.5	TRUE	('Pancho', None, True, 0)|1
Pancho	0.75	FALSE	('Pancho', None, True, 0)|1
Pancho	0.5	TRUE	('Pancho', None, True, 0)|1
Pancho	0.4	FALSE	('Pancho', None, True, 0)|1
Pancho	0.5	TRUE	('Pancho', None, True, 0)|1
Pancho	0.4	FALSE	('Pancho', None, True, 0)|1
Pancho	0.5	TRUE	('Pancho', None, True, 0)|1
Pancho	0.444444	FALSE	('Pancho', None, True, 0)|1
Pancho	0	TRUE	('Pancho', None, True, 0)|1
Pancho	0.75	FALSE	('Pancho', None, True, 0)|1
Pancho	0	TRUE	('Pancho', None, True, 0)|1
Pancho	0.5	FALSE	('Pancho', None, True, 0)|1
Pancho	0.333333	TRUE	('Pancho', None, True, 0)|1
Pancho	0	FALSE	('Pancho', None, True, 0)|1
Pancho	0.5	TRUE	('Pancho', None, True, 0)|1
Pancho	0.2	FALSE	('Pancho', None, True, 0)|1
Pancho	0.5	TRUE	('Pancho', None, True, 0)|1
Pancho	0.8	FALSE	('Pancho', None, True, 0)|1
Pancho	0.4	FALSE	('Pancho', None, True, 0)|1
Pancho	0.333333	TRUE	('Pancho', None, True, 0)|1
Pancho	0.75	FALSE	('Pancho', None, True, 0)|1
Pancho	0	TRUE	('Pancho', None, True, 0)|1
Pancho	0.4	FALSE	('Pancho', None, True, 0)|1
Pancho	0	TRUE	('Pancho', None, True, 0)|1
Pancho	0.166667	FALSE	('Pancho', None, True, 0)|1
Pancho	0	TRUE	('Pancho', None, True, 0)|1
Pancho	0.5	TRUE	('Pancho', None, True, 0)|1
Pancho	0.666667	FALSE	('Pancho', None, True, 0)|1
Pancho	0	TRUE	('Pancho', None, True, 0)|1
Pancho	0.6	FALSE	('Pancho', None, True, 0)|1
Pancho	0.5	TRUE	('Pancho', None, True, 0)|1
Pancho	0.5	FALSE	('Pancho', None, True, 0)|1
Pancho	0.416667	FALSE	('Pancho', None, True, 0)|1
Pancho	0.285714	FALSE	('Pancho', None, True, 0)|1
Pancho	0.6875	FALSE	('Pancho', None, True, 0)|1
Pancho	0.6	FALSE	('Pancho', None, True, 0)|1
Pancho	0.230769	FALSE	('Pancho', None, True, 0)|1
Pancho	1	FALSE	('Pancho', None, True, 0)|1
Pancho	0.666667	TRUE	('Pancho', None, True, 0)|1
Pancho	0.4375	FALSE	('Pancho', None, True, 0)|1
Pancho	0.5	TRUE	('Pancho', None, True, 0)|1
Pancho	0.4375	FALSE	('Pancho', None, True, 0)|1
Pancho	0.380952	FALSE	('Pancho', None, True, 0)|1
Pancho	0.461538	FALSE	('Pancho', None, True, 0)|1
Pancho	0.133333	FALSE	('Pancho', None, True, 0)|1
Pancho	0.352941	FALSE	('Pancho', None, True, 0)|1
Pancho	0.333333	FALSE	('Pancho', None, True, 0)|1
Pancho	0.666667	FALSE	('Pancho', None, True, 0)|1
Pancho	0	FALSE	('Pancho', None, True, 0)|1
Pancho	0.666667	FALSE	('Pancho', None, True, 0)|1
Pancho	0.333333	FALSE	('Pancho', None, True, 0)|1
Pancho	0.314286	FALSE	('Pancho', None, True, 0)|1
Pancho	0.35	FALSE	('Pancho', None, True, 0)|1
Pancho	0.444444	FALSE	('Pancho', None, True, 0)|1
Pancho	0	FALSE	('Pancho', None, True, 0)|1
Pancho	0.575758	FALSE	('Pancho', None, True, 0)|1
Pancho	0.5	FALSE	('Pancho', None, True, 0)|1
Pancho	0.333333	FALSE	('Pancho', None, True, 0)|1
Pancho	0.6	FALSE	('Pancho', None, True, 0)|1
Pancho	0.5	TRUE	('Pancho', None, True, 0)|1
Pancho	0.285714	FALSE	('Pancho', None, True, 0)|1
Pancho	0	TRUE	('Pancho', None, True, 0)|1
Pancho	0.5	FALSE	('Pancho', None, True, 0)|1
Pancho	0.5	TRUE	('Pancho', None, True, 0)|1
Pancho	0.666667	FALSE	('Pancho', None, True, 0)|1
Pancho	0.333333	TRUE	('Pancho', None, True, 0)|1
Pancho	0.25	FALSE	('Pancho', None, True, 0)|1
Pancho	0.333333	TRUE	('Pancho', None, True, 0)|1
Pancho	0.4	FALSE	('Pancho', None, True, 0)|1
Pancho	0.5	TRUE	('Pancho', None, True, 0)|1
Pancho	0.833333	FALSE	('Pancho', None, True, 0)|1
Pancho	1	TRUE	('Pancho', None, True, 0)|1
Pancho	0.5	FALSE	('Pancho', None, True, 0)|1
Pancho	0	TRUE	('Pancho', None, True, 0)|1
Pancho	0.285714	FALSE	('Pancho', None, True, 0)|1
Pancho	0.333333	TRUE	('Pancho', None, True, 0)|1
Pancho	0.625	FALSE	('Pancho', None, True, 0)|1
Pancho	0.333333	TRUE	('Pancho', None, True, 0)|1
Pancho	0.333333	FALSE	('Pancho', None, True, 0)|1
Pancho	0.25	TRUE	('Pancho', None, True, 0)|1
Pancho	0.2	FALSE	('Pancho', None, True, 0)|1
Pancho	0.2	TRUE	('Pancho', None, True, 0)|1
Pancho	0.25	FALSE	('Pancho', None, True, 0)|1
Pancho	0	TRUE	('Pancho', None, True, 0)|1
Pancho	0	FALSE	('Pancho', None, True, 0)|1
Pancho	0.5	TRUE	('Pancho', None, True, 0)|1
Pancho	0.5	FALSE	('Pancho', None, True, 0)|1
Pancho	0.5	TRUE	('Pancho', None, True, 0)|1
Pancho	0.5	FALSE	('Pancho', None, True, 0)|1
Pancho	0.333333	TRUE	('Pancho', None, True, 0)|1
Pancho	0.5	FALSE	('Pancho', None, True, 0)|1
Pancho	0.333333	TRUE	('Pancho', None, True, 0)|1
Pancho	0.666667	FALSE	('Pancho', None, True, 0)|1
Pancho	0.666667	TRUE	('Pancho', None, True, 0)|1
Pancho	0.428571	FALSE	('Pancho', None, True, 0)|1
Pancho	0.666667	TRUE	('Pancho', None, True, 0)|1
Pancho	0.5	FALSE	('Pancho', None, True, 0)|1
Pancho	0.666667	TRUE	('Pancho', None, True, 0)|1
Pancho	0.5	FALSE	('Pancho', None, True, 0)|1
Pancho	0.5	TRUE	('Pancho', None, True, 0)|1
Pancho	0	FALSE	('Pancho', None, True, 0)|1
Pancho	0	TRUE	('Pancho', None, True, 0)|1
Pancho	0.5	FALSE	('Pancho', None, True, 0)|1
Pancho	0.333333	TRUE	('Pancho', None, True, 0)|1
Pancho	0.333333	FALSE	('Pancho', None, True, 0)|1
Pancho	0.333333	TRUE	('Pancho', None, True, 0)|1
Pancho	1	FALSE	('Pancho', None, True, 0)|1
Pancho	1	TRUE	('Pancho', None, True, 0)|1
Pancho	0.25	FALSE	('Pancho', None, True, 0)|1
Pancho	0.333333	TRUE	('Pancho', None, True, 0)|1
Pancho	0.333333	FALSE	('Pancho', None, True, 0)|1
Pancho	0.666667	TRUE	('Pancho', None, True, 0)|1
Pancho	0.166667	FALSE	('Pancho', None, True, 0)|1
Pancho	0.333333	TRUE	('Pancho', None, True, 0)|1
Pancho	0	FALSE	('Pancho', None, True, 0)|1
Pancho	0	TRUE	('Pancho', None, True, 0)|1
Pancho	0.5	FALSE	('Pancho', None, True, 0)|1
Pancho	0.5	TRUE	('Pancho', None, True, 0)|1
Pancho	0.4	FALSE	('Pancho', None, True, 0)|1
Pancho	0.333333	TRUE	('Pancho', None, True, 0)|1
Pancho	0	FALSE	('Pancho', None, True, 0)|1
Pancho	1	TRUE	('Pancho', None, True, 0)|1
Pancho	1	FALSE	('Pancho', None, True, 0)|1
Pancho	1	TRUE	('Pancho', None, True, 0)|1
Pancho	0	FALSE	('Pancho', None, True, 0)|1
Pancho	0	TRUE	('Pancho', None, True, 0)|1
Pancho	0.333333	FALSE	('Pancho', None, True, 0)|1
Pancho	0	TRUE	('Pancho', None, True, 0)|1
Pancho	0.5	FALSE	('Pancho', None, True, 0)|1
Pancho	0.5	TRUE	('Pancho', None, True, 0)|1
Pancho	1	FALSE	('Pancho', None, True, 0)|1
Pancho	0	TRUE	('Pancho', None, True, 0)|1
Pancho	0	FALSE	('Pancho', None, True, 0)|1
Pancho	0.333333	TRUE	('Pancho', None, True, 0)|1
Pancho	0.5	FALSE	('Pancho', None, True, 0)|1
Pancho	0.5	TRUE	('Pancho', None, True, 0)|1
Pancho	0.5	FALSE	('Pancho', None, True, 0)|1
Pancho	0.5	TRUE	('Pancho', None, True, 0)|1
Pancho	0	FALSE	('Pancho', None, True, 0)|1
Pancho	0.25	TRUE	('Pancho', None, True, 0)|1
Pancho	0.5	FALSE	('Pancho', None, True, 0)|1
Pancho	0	TRUE	('Pancho', None, True, 0)|1
Pancho	0.5	FALSE	('Pancho', None, True, 0)|1
Pancho	0	TRUE	('Pancho', None, True, 0)|1
Pancho	0.333333	FALSE	('Pancho', None, True, 0)|1
Pancho	0.333333	TRUE	('Pancho', None, True, 0)|1
Pancho	0.666667	FALSE	('Pancho', None, True, 0)|1
Pancho	1	TRUE	('Pancho', None, True, 0)|1
Pancho	0.666667	FALSE	('Pancho', None, True, 0)|1
Pancho	0.333333	TRUE	('Pancho', None, True, 0)|1
Pancho	0.625	FALSE	('Pancho', None, True, 0)|1
Pancho	1	TRUE	('Pancho', None, True, 0)|1
Pancho	0	FALSE	('Pancho', None, True, 0)|1
Pancho	0	TRUE	('Pancho', None, True, 0)|1
Pancho	0.666667	FALSE	('Pancho', None, True, 0)|1
Pancho	0.333333	TRUE	('Pancho', None, True, 0)|1
Pancho	0.4	FALSE	('Pancho', None, True, 0)|1
Pancho	0.333333	TRUE	('Pancho', None, True, 0)|1
Pancho	0.555556	FALSE	('Pancho', None, True, 0)|1
Pancho	0.666667	TRUE	('Pancho', None, True, 0)|1
Pancho	0.25	FALSE	('Pancho', None, True, 0)|1
Pancho	0.666667	TRUE	('Pancho', None, True, 0)|1
Pancho	0.6	FALSE	('Pancho', None, True, 0)|1
Pancho	0.25	TRUE	('Pancho', None, True, 0)|1
Pancho	0.25	FALSE	('Pancho', None, True, 0)|1
Pancho	0.25	TRUE	('Pancho', None, True, 0)|1
Pancho	0.75	FALSE	('Pancho', None, True, 0)|1
Pancho	0.5	TRUE	('Pancho', None, True, 0)|1
Pancho	0.333333	FALSE	('Pancho', None, True, 0)|1
Pancho	0.333333	TRUE	('Pancho', None, True, 0)|1
Diego	0.4	FALSE	('Diego', None, True, 1)|1
Diego	0.2	TRUE	('Diego', None, True, 1)|1
Diego	0.25	TRUE	('Diego', None, True, 1)|1
Diego	0.25	FALSE	('Diego', None, True, 1)|1
Diego	0.25	TRUE	('Diego', None, True, 1)|1
Diego	0.5	TRUE	('Diego', None, True, 1)|1
Diego	0.5	TRUE	('Diego', None, True, 1)|1
Diego	0	FALSE	('Diego', None, True, 1)|1
Diego	0	TRUE	('Diego', None, True, 1)|1
Diego	0	TRUE	('Diego', None, True, 1)|1
Diego	0	TRUE	('Diego', None, True, 1)|1
Diego	0.5	FALSE	('Diego', None, True, 1)|1
Diego	0	TRUE	('Diego', None, True, 1)|1
Diego	0.5	TRUE	('Diego', None, True, 1)|1
Diego	0.5	TRUE	('Diego', None, True, 1)|1
Diego	0.5	FALSE	('Diego', None, True, 1)|1
Diego	0.5	TRUE	('Diego', None, True, 1)|1
Diego	0.5	TRUE	('Diego', None, True, 1)|1
Diego	0	FALSE	('Diego', None, True, 1)|1
Diego	0.5	FALSE	('Diego', None, True, 1)|1
Diego	0.5	TRUE	('Diego', None, True, 1)|1
Diego	0	TRUE	('Diego', None, True, 1)|1
Diego	0	TRUE	('Diego', None, True, 1)|1
Diego	0.5	TRUE	('Diego', None, True, 1)|1
Diego	0.5	TRUE	('Diego', None, True, 1)|1
Diego	0.5	FALSE	('Diego', None, True, 1)|1
Diego	0.333333	FALSE	('Diego', None, True, 1)|1
Diego	0.666667	TRUE	('Diego', None, True, 1)|1
Diego	0	TRUE	('Diego', None, True, 1)|1
Diego	0	FALSE	('Diego', None, True, 1)|1
Diego	0.5	TRUE	('Diego', None, True, 1)|1
Diego	0.333333	TRUE	('Diego', None, True, 1)|1
Diego	0.5	TRUE	('Diego', None, True, 1)|1
Diego	0	TRUE	('Diego', None, True, 1)|1
Diego	1	TRUE	('Diego', None, True, 1)|1
Diego	0.5	FALSE	('Diego', None, True, 1)|1
Diego	1	TRUE	('Diego', None, True, 1)|1
Diego	0.5	TRUE	('Diego', None, True, 1)|1
Diego	0.5	TRUE	('Diego', None, True, 1)|1
Diego	1	TRUE	('Diego', None, True, 1)|1
Diego	0.333333	TRUE	('Diego', None, True, 1)|1
Diego	0.666667	TRUE	('Diego', None, True, 1)|1
Diego	0.5	TRUE	('Diego', None, True, 1)|1
Diego	0	TRUE	('Diego', None, True, 1)|1
Diego	0.666667	FALSE	('Diego', None, True, 1)|1
Diego	0.666667	TRUE	('Diego', None, True, 1)|1
Diego	1	TRUE	('Diego', None, True, 1)|1
Diego	0.333333	TRUE	('Diego', None, True, 1)|1
Diego	1	FALSE	('Diego', None, True, 1)|1
Diego	1	TRUE	('Diego', None, True, 1)|1
Diego	0	TRUE	('Diego', None, True, 1)|1
Diego	0.75	FALSE	('Diego', None, True, 1)|1
Diego	0.75	TRUE	('Diego', None, True, 1)|1
Diego	0.5	TRUE	('Diego', None, True, 1)|1
Diego	0.5	FALSE	('Diego', None, True, 1)|1
Diego	0	TRUE	('Diego', None, True, 1)|1
Diego	0.333333	TRUE	('Diego', None, True, 1)|1
Diego	0.5	TRUE	('Diego', None, True, 1)|1
Diego	0.25	FALSE	('Diego', None, True, 1)|1
Diego	0.5	TRUE	('Diego', None, True, 1)|1
Diego	0.5	TRUE	('Diego', None, True, 1)|1
Diego	0.5	TRUE	('Diego', None, True, 1)|1
Diego	1	FALSE	('Diego', None, True, 1)|1
Diego	0.5	TRUE	('Diego', None, True, 1)|1
Diego	0.333333	TRUE	('Diego', None, True, 1)|1
Diego	0.5	TRUE	('Diego', None, True, 1)|1
Diego	0.5	FALSE	('Diego', None, True, 1)|1
Diego	0.5	TRUE	('Diego', None, True, 1)|1
Diego	1	TRUE	('Diego', None, True, 1)|1
Diego	0.4	FALSE	('Diego', None, True, 1)|1
Diego	0	TRUE	('Diego', None, True, 1)|1
Diego	0.5	FALSE	('Diego', None, True, 1)|1
Diego	1	TRUE	('Diego', None, True, 1)|1
Diego	0.5	TRUE	('Diego', None, True, 1)|1
Diego	0	TRUE	('Diego', None, True, 1)|1
Diego	0	TRUE	('Diego', None, True, 1)|1
Diego	0.333333	TRUE	('Diego', None, True, 1)|1
Diego	1	TRUE	('Diego', None, True, 1)|1
Diego	0	FALSE	('Diego', None, True, 1)|1
Diego	0	TRUE	('Diego', None, True, 1)|1
Diego	0	FALSE	('Diego', None, True, 1)|1
Diego	0	TRUE	('Diego', None, True, 1)|1
Diego	0.333333	TRUE	('Diego', None, True, 1)|1
Diego	0	TRUE	('Diego', None, True, 1)|1
Diego	0	FALSE	('Diego', None, True, 1)|1
Diego	1	TRUE	('Diego', None, True, 1)|1
Diego	0.5	TRUE	('Diego', None, True, 1)|1
Diego	0.333333	TRUE	('Diego', None, True, 1)|1
Diego	0.666667	FALSE	('Diego', None, True, 1)|1
Diego	0	TRUE	('Diego', None, True, 1)|1
Diego	0.5	TRUE	('Diego', None, True, 1)|1
Diego	0.333333	TRUE	('Diego', None, True, 1)|1
Diego	1	TRUE	('Diego', None, True, 1)|1
Diego	0.666667	TRUE	('Diego', None, True, 1)|1
Diego	0.333333	TRUE	('Diego', None, True, 1)|1
Diego	0.666667	TRUE	('Diego', None, True, 1)|1
Diego	0.25	TRUE	('Diego', None, True, 1)|1
Diego	0.5	FALSE	('Diego', None, True, 1)|1
Diego	0.333333	TRUE	('Diego', None, True, 1)|1
Diego	0.25	FALSE	('Diego', None, True, 1)|1
Diego	0.333333	TRUE	('Diego', None, True, 1)|1
Diego	0.5	TRUE	('Diego', None, True, 1)|1
Diego	0.666667	FALSE	('Diego', None, True, 1)|1
Diego	0.666667	TRUE	('Diego', None, True, 1)|1
Diego	0.666667	TRUE	('Diego', None, True, 1)|1
Diego	0.5	TRUE	('Diego', None, True, 1)|1
Diego	1	FALSE	('Diego', None, True, 1)|1
Diego	0.5	TRUE	('Diego', None, True, 1)|1
Diego	0.25	FALSE	('Diego', None, True, 1)|1
Diego	0.25	TRUE	('Diego', None, True, 1)|1
Diego	0.25	TRUE	('Diego', None, True, 1)|1
Diego	0.333333	FALSE	('Diego', None, True, 1)|1
Diego	0	TRUE	('Diego', None, True, 1)|1
Diego	0.5	FALSE	('Diego', None, True, 1)|1
Diego	0.333333	FALSE	('Diego', None, True, 1)|1
Diego	0.4	TRUE	('Diego', None, True, 1)|1
Diego	1	TRUE	('Diego', None, True, 1)|1
Diego	0.5	TRUE	('Diego', None, True, 1)|1
Diego	0.5	TRUE	('Diego', None, True, 1)|1
Diego	0.333333	TRUE	('Diego', None, True, 1)|1
Diego	0.25	TRUE	('Diego', None, True, 1)|1
Diego	0.666667	TRUE	('Diego', None, True, 1)|1
Diego	0	TRUE	('Diego', None, True, 1)|1
Diego	0.4	FALSE	('Diego', None, True, 1)|1
Diego	0.2	TRUE	('Diego', None, True, 1)|1
Diego	0.666667	TRUE	('Diego', None, True, 1)|1
Diego	0	TRUE	('Diego', None, True, 1)|1
Diego	0	TRUE	('Diego', None, True, 1)|1
Diego	0.5	FALSE	('Diego', None, True, 1)|1
Diego	0	TRUE	('Diego', None, True, 1)|1
Diego	0.333333	TRUE	('Diego', None, True, 1)|1
Diego	1	TRUE	('Diego', None, True, 1)|1
Diego	0	FALSE	('Diego', None, True, 1)|1
Diego	0	TRUE	('Diego', None, True, 1)|1
Diego	0	FALSE	('Diego', None, True, 1)|1
Diego	0	TRUE	('Diego', None, True, 1)|1
Diego	1	TRUE	('Diego', None, True, 1)|1
Diego	0.666667	FALSE	('Diego', None, True, 1)|1
Diego	0.25	TRUE	('Diego', None, True, 1)|1
Diego	0.333333	FALSE	('Diego', None, True, 1)|1
Diego	0.333333	TRUE	('Diego', None, True, 1)|1
Diego	0.333333	FALSE	('Diego', None, True, 1)|1
Diego	0.4	TRUE	('Diego', None, True, 1)|1
Diego	1	FALSE	('Diego', None, True, 1)|1
Diego	0.5	TRUE	('Diego', None, True, 1)|1
Diego	1	FALSE	('Diego', None, True, 1)|1
Diego	1	TRUE	('Diego', None, True, 1)|1
Diego	0.666667	FALSE	('Diego', None, True, 1)|1
Diego	1	TRUE	('Diego', None, True, 1)|1
Diego	0.153846	FALSE	('Diego', None, True, 1)|1
Diego	0.2	TRUE	('Diego', None, True, 1)|1
Diego	0.266667	FALSE	('Diego', None, True, 1)|1
Diego	0.2	TRUE	('Diego', None, True, 1)|1
Diego	0.444444	FALSE	('Diego', None, True, 1)|1
Diego	0.333333	TRUE	('Diego', None, True, 1)|1
Diego	1	FALSE	('Diego', None, True, 1)|1
Diego	1	TRUE	('Diego', None, True, 1)|1
Diego	0.5	FALSE	('Diego', None, True, 1)|1
Diego	0	TRUE	('Diego', None, True, 1)|1
Diego	1	FALSE	('Diego', None, True, 1)|1
Diego	0.666667	TRUE	('Diego', None, True, 1)|1
Diego	0.333333	FALSE	('Diego', None, True, 1)|1
Diego	0.666667	TRUE	('Diego', None, True, 1)|1
Diego	0.333333	FALSE	('Diego', None, True, 1)|1
Diego	0.5	TRUE	('Diego', None, True, 1)|1
Diego	0	FALSE	('Diego', None, True, 1)|1
Diego	0.5	TRUE	('Diego', None, True, 1)|1
Diego	0.333333	FALSE	('Diego', None, True, 1)|1
Diego	0	TRUE	('Diego', None, True, 1)|1
Diego	0	FALSE	('Diego', None, True, 1)|1
Diego	0	TRUE	('Diego', None, True, 1)|1
Diego	0.666667	FALSE	('Diego', None, True, 1)|1
Diego	0.5	TRUE	('Diego', None, True, 1)|1
Diego	0.5	FALSE	('Diego', None, True, 1)|1
Diego	0	TRUE	('Diego', None, True, 1)|1
Diego	0.5	FALSE	('Diego', None, True, 1)|1
Diego	0.5	TRUE	('Diego', None, True, 1)|1
Diego	0.5	FALSE	('Diego', None, True, 1)|1
Diego	0.333333	TRUE	('Diego', None, True, 1)|1
Diego	0.5	FALSE	('Diego', None, True, 1)|1
Diego	1	TRUE	('Diego', None, True, 1)|1
Diego	0.25	FALSE	('Diego', None, True, 1)|1
Diego	0.25	TRUE	('Diego', None, True, 1)|1
Diego	1	FALSE	('Diego', None, True, 1)|1
Diego	0.666667	TRUE	('Diego', None, True, 1)|1
Diego	0.25	FALSE	('Diego', None, True, 1)|1
Diego	0.25	TRUE	('Diego', None, True, 1)|1
Diego	0.333333	FALSE	('Diego', None, True, 1)|1
Diego	0	TRUE	('Diego', None, True, 1)|1
Diego	0.4	FALSE	('Diego', None, True, 1)|1
Diego	0.25	TRUE	('Diego', None, True, 1)|1
Diego	0.5	FALSE	('Diego', None, True, 1)|1
Diego	0.5	TRUE	('Diego', None, True, 1)|1
Diego	0.6	FALSE	('Diego', None, True, 1)|1
Diego	0.166667	TRUE	('Diego', None, True, 1)|1
Diego	0.666667	FALSE	('Diego', None, True, 1)|1
Diego	0.2	TRUE	('Diego', None, True, 1)|1
Diego	0.5	FALSE	('Diego', None, True, 1)|1
Diego	0	TRUE	('Diego', None, True, 1)|1
Diego	0	FALSE	('Diego', None, True, 1)|1
Diego	0.333333	TRUE	('Diego', None, True, 1)|1
Diego	0.333333	FALSE	('Diego', None, True, 1)|1
Diego	0.5	TRUE	('Diego', None, True, 1)|1
Diego	0.666667	FALSE	('Diego', None, True, 1)|1
Diego	0.666667	TRUE	('Diego', None, True, 1)|1
Diego	0.2	FALSE	('Pancho', None, True, 1)|1
Diego	0	TRUE	('Pancho', None, True, 1)|1
Diego	0	TRUE	('Pancho', None, True, 1)|1
Diego	0	FALSE	('Pancho', None, True, 1)|1
Diego	0	TRUE	('Pancho', None, True, 1)|1
Diego	0	TRUE	('Pancho', None, True, 1)|1
Diego	0	TRUE	('Pancho', None, True, 1)|1
Diego	0	FALSE	('Pancho', None, True, 1)|1
Diego	0	TRUE	('Pancho', None, True, 1)|1
Diego	0	TRUE	('Pancho', None, True, 1)|1
Diego	0	TRUE	('Pancho', None, True, 1)|1
Diego	0	FALSE	('Pancho', None, True, 1)|1
Diego	0	TRUE	('Pancho', None, True, 1)|1
Diego	0	TRUE	('Pancho', None, True, 1)|1
Diego	0	TRUE	('Pancho', None, True, 1)|1
Diego	0	FALSE	('Pancho', None, True, 1)|1
Diego	0	TRUE	('Pancho', None, True, 1)|1
Diego	0	TRUE	('Pancho', None, True, 1)|1
Diego	0	FALSE	('Pancho', None, True, 1)|1
Diego	0	FALSE	('Pancho', None, True, 1)|1
Diego	0	TRUE	('Pancho', None, True, 1)|1
Diego	0	TRUE	('Pancho', None, True, 1)|1
Diego	0	TRUE	('Pancho', None, True, 1)|1
Diego	0	TRUE	('Pancho', None, True, 1)|1
Diego	0	TRUE	('Pancho', None, True, 1)|1
Diego	0	FALSE	('Pancho', None, True, 1)|1
Diego	0	FALSE	('Pancho', None, True, 1)|1
Diego	0	TRUE	('Pancho', None, True, 1)|1
Diego	0	TRUE	('Pancho', None, True, 1)|1
Diego	0	FALSE	('Pancho', None, True, 1)|1
Diego	0	TRUE	('Pancho', None, True, 1)|1
Diego	0	TRUE	('Pancho', None, True, 1)|1
Diego	0	TRUE	('Pancho', None, True, 1)|1
Diego	0	TRUE	('Pancho', None, True, 1)|1
Diego	0	TRUE	('Pancho', None, True, 1)|1
Diego	0	FALSE	('Pancho', None, True, 1)|1
Diego	0	TRUE	('Pancho', None, True, 1)|1
Diego	0	TRUE	('Pancho', None, True, 1)|1
Diego	0	TRUE	('Pancho', None, True, 1)|1
Diego	0	TRUE	('Pancho', None, True, 1)|1
Diego	0	TRUE	('Pancho', None, True, 1)|1
Diego	0	TRUE	('Pancho', None, True, 1)|1
Diego	0	TRUE	('Pancho', None, True, 1)|1
Diego	0	TRUE	('Pancho', None, True, 1)|1
Diego	0	FALSE	('Pancho', None, True, 1)|1
Diego	0	TRUE	('Pancho', None, True, 1)|1
Diego	0	TRUE	('Pancho', None, True, 1)|1
Diego	0	TRUE	('Pancho', None, True, 1)|1
Diego	0	FALSE	('Pancho', None, True, 1)|1
Diego	0	TRUE	('Pancho', None, True, 1)|1
Diego	0	TRUE	('Pancho', None, True, 1)|1
Diego	0	FALSE	('Pancho', None, True, 1)|1
Diego	0	TRUE	('Pancho', None, True, 1)|1
Diego	0	TRUE	('Pancho', None, True, 1)|1
Diego	0	FALSE	('Pancho', None, True, 1)|1
Diego	0	TRUE	('Pancho', None, True, 1)|1
Diego	0	TRUE	('Pancho', None, True, 1)|1
Diego	0	TRUE	('Pancho', None, True, 1)|1
Diego	0	FALSE	('Pancho', None, True, 1)|1
Diego	0	TRUE	('Pancho', None, True, 1)|1
Diego	0	TRUE	('Pancho', None, True, 1)|1
Diego	0	TRUE	('Pancho', None, True, 1)|1
Diego	0	FALSE	('Pancho', None, True, 1)|1
Diego	0	TRUE	('Pancho', None, True, 1)|1
Diego	0	TRUE	('Pancho', None, True, 1)|1
Diego	0	TRUE	('Pancho', None, True, 1)|1
Diego	0	FALSE	('Pancho', None, True, 1)|1
Diego	0	TRUE	('Pancho', None, True, 1)|1
Diego	0	TRUE	('Pancho', None, True, 1)|1
Diego	0	FALSE	('Pancho', None, True, 1)|1
Diego	0	TRUE	('Pancho', None, True, 1)|1
Diego	0	FALSE	('Pancho', None, True, 1)|1
Diego	0	TRUE	('Pancho', None, True, 1)|1
Diego	0	TRUE	('Pancho', None, True, 1)|1
Diego	0	TRUE	('Pancho', None, True, 1)|1
Diego	0	TRUE	('Pancho', None, True, 1)|1
Diego	0	TRUE	('Pancho', None, True, 1)|1
Diego	0	TRUE	('Pancho', None, True, 1)|1
Diego	0	FALSE	('Pancho', None, True, 1)|1
Diego	0	TRUE	('Pancho', None, True, 1)|1
Diego	0	FALSE	('Pancho', None, True, 1)|1
Diego	0	TRUE	('Pancho', None, True, 1)|1
[truncated: 1,425 more rows]
