# Supplementary material for: Neural representation of action symbols in primate frontal cortex
Source: Nature. 2026 May 20;654(8117):152–62. doi: 10.1038/s41586-026-10297-x (PMC13233313; doi:10.1038/s41586-026-10297-x)
Supplement: Supplementary file 15 — Source Data Fig. 4 [file 41586_2026_10297_MOESM15_ESM.xlsx]

## Sheet: 4i_PMv
(primitive, location)	('Lcentered-4-1-0', (0, 0))	('Lcentered-4-1-0', (0, 1))	('Lcentered-4-1-0', (1, 0))	('Lcentered-4-1-0', (1, 1))	('V-2-3-0', (0, 0))	('V-2-3-0', (0, 1))	('V-2-3-0', (1, 0))	('V-2-3-0', (1, 1))	('arcdeep-4-2-0', (0, 0))	('arcdeep-4-2-0', (0, 1))	('arcdeep-4-2-0', (1, 0))	('arcdeep-4-2-0', (1, 1))	('circle-6-1-0', (0, 0))	('circle-6-1-0', (0, 1))	('circle-6-1-0', (1, 0))	('circle-6-1-0', (1, 1))	('squiggle3-3-2-0', (0, 0))	('squiggle3-3-2-0', (0, 1))	('squiggle3-3-2-0', (1, 0))	('squiggle3-3-2-0', (1, 1))	('zigzagSq-1-1-1', (0, 0))	('zigzagSq-1-1-1', (0, 1))	('zigzagSq-1-1-1', (1, 0))	('zigzagSq-1-1-1', (1, 1))
('Lcentered-4-1-0', (0, 0))	0	0.0231158	0.102503	0.0878364	0.373849	0.384026	0.331374	0.393636	0.293134	0.315425	0.291744	0.310324	0.337356	0.31293	0.355203	0.250502	0.227662	0.275432	0.356658	0.28472	0.206016	0.202248	0.209427	0.189572
('Lcentered-4-1-0', (0, 1))	0.0231158	0	0.0537296	0.0473889	0.374662	0.382608	0.305722	0.376885	0.272707	0.289856	0.261199	0.27186	0.363741	0.31612	0.351976	0.24334	0.223839	0.245993	0.317307	0.243859	0.205665	0.201714	0.201357	0.180211
('Lcentered-4-1-0', (1, 0))	0.102503	0.0537296	0	0.00429524	0.393862	0.396601	0.263421	0.373992	0.203348	0.205818	0.181799	0.18923	0.456515	0.391668	0.400829	0.31566	0.169754	0.175718	0.210294	0.163383	0.259511	0.25113	0.226621	0.222167
('Lcentered-4-1-0', (1, 1))	0.0878364	0.0473889	0.00429524	0	0.351036	0.349207	0.231825	0.322801	0.234316	0.23691	0.210137	0.222258	0.429572	0.371896	0.379106	0.292994	0.199686	0.21504	0.242518	0.189107	0.242482	0.227405	0.207898	0.206316
('V-2-3-0', (0, 0))	0.373849	0.374662	0.393862	0.351036	0	0.0179226	0.0676639	0.0418387	0.433161	0.46643	0.425817	0.449502	0.20673	0.213502	0.18683	0.205177	0.39013	0.407568	0.44646	0.366168	0.192115	0.223885	0.206126	0.231961
('V-2-3-0', (0, 1))	0.384026	0.382608	0.396601	0.349207	0.0179226	0	0.0812213	0.0273871	0.479451	0.50822	0.475906	0.49837	0.250881	0.251268	0.240642	0.23937	0.437736	0.456342	0.495013	0.412717	0.235829	0.262264	0.250607	0.278314
('V-2-3-0', (1, 0))	0.331374	0.305722	0.263421	0.231825	0.0676639	0.0812213	0	0.0407936	0.363571	0.380969	0.335937	0.358778	0.324229	0.292363	0.254825	0.242187	0.34012	0.343495	0.355075	0.29452	0.24407	0.261632	0.225903	0.256453
('V-2-3-0', (1, 1))	0.393636	0.376885	0.373992	0.322801	0.0418387	0.0273871	0.0407936	0	0.477231	0.496783	0.453507	0.477224	0.315538	0.301958	0.264465	0.259745	0.448543	0.455511	0.474158	0.393416	0.268597	0.289776	0.263721	0.296414
('arcdeep-4-2-0', (0, 0))	0.293134	0.272707	0.203348	0.234316	0.433161	0.479451	0.363571	0.477231	0	0.0101275	0.0206132	0.0218675	0.446381	0.398887	0.374844	0.3851	0.0235212	0.0261095	0.0359862	0.0337916	0.254391	0.257447	0.185395	0.188087
('arcdeep-4-2-0', (0, 1))	0.315425	0.289856	0.205818	0.23691	0.46643	0.50822	0.380969	0.496783	0.0101275	0	0.0204286	0.0185056	0.493434	0.437784	0.41209	0.417916	0.0535166	0.0395412	0.0530108	0.0435448	0.288643	0.285317	0.208849	0.210468
('arcdeep-4-2-0', (1, 0))	0.291744	0.261199	0.181799	0.210137	0.425817	0.475906	0.335937	0.453507	0.0206132	0.0204286	0	0.00463588	0.444546	0.381784	0.347878	0.348284	0.0586941	0.0464852	0.0382241	0.036407	0.286271	0.272963	0.208552	0.21073
('arcdeep-4-2-0', (1, 1))	0.310324	0.27186	0.18923	0.222258	0.449502	0.49837	0.358778	0.477224	0.0218675	0.0185056	0.00463588	0	0.463592	0.398575	0.366891	0.365311	0.0692767	0.0474037	0.0449846	0.0298653	0.300165	0.295675	0.22219	0.221386
('circle-6-1-0', (0, 0))	0.337356	0.363741	0.456515	0.429572	0.20673	0.250881	0.324229	0.315538	0.446381	0.493434	0.444546	0.463592	0	0.0244267	0.0508407	0.0717913	0.394763	0.41685	0.500668	0.408138	0.207558	0.220328	0.232187	0.225902
('circle-6-1-0', (0, 1))	0.31293	0.31612	0.391668	0.371896	0.213502	0.251268	0.292363	0.301958	0.398887	0.437784	0.381784	0.398575	0.0244267	0	0.0182837	0.0245375	0.354105	0.361078	0.438207	0.352416	0.218296	0.214482	0.219521	0.212096
('circle-6-1-0', (1, 0))	0.355203	0.351976	0.400829	0.379106	0.18683	0.240642	0.254825	0.264465	0.374844	0.41209	0.347878	0.366891	0.0508407	0.0182837	0	0.0416901	0.339134	0.340499	0.395859	0.315041	0.227902	0.224569	0.212543	0.217957
('circle-6-1-0', (1, 1))	0.250502	0.24334	0.31566	0.292994	0.205177	0.23937	0.242187	0.259745	0.3851	0.417916	0.348284	0.365311	0.0717913	0.0245375	0.0416901	0	0.346418	0.352644	0.418269	0.333126	0.241025	0.232134	0.230318	0.221983
('squiggle3-3-2-0', (0, 0))	0.227662	0.223839	0.169754	0.199686	0.39013	0.437736	0.34012	0.448543	0.0235212	0.0535166	0.0586941	0.0692767	0.394763	0.354105	0.339134	0.346418	0	0.0192541	0.0514815	0.0397919	0.19484	0.193248	0.140004	0.143466
('squiggle3-3-2-0', (0, 1))	0.275432	0.245993	0.175718	0.21504	0.407568	0.456342	0.343495	0.455511	0.0261095	0.0395412	0.0464852	0.0474037	0.41685	0.361078	0.340499	0.352644	0.0192541	0	0.0452702	0.0219795	0.216052	0.212296	0.160205	0.155578
('squiggle3-3-2-0', (1, 0))	0.356658	0.317307	0.210294	0.242518	0.44646	0.495013	0.355075	0.474158	0.0359862	0.0530108	0.0382241	0.0449846	0.500668	0.438207	0.395859	0.418269	0.0514815	0.0452702	0	0.0200066	0.294091	0.283839	0.206786	0.223465
('squiggle3-3-2-0', (1, 1))	0.28472	0.243859	0.163383	0.189107	0.366168	0.412717	0.29452	0.393416	0.0337916	0.0435448	0.036407	0.0298653	0.408138	0.352416	0.315041	0.333126	0.0397919	0.0219795	0.0200066	0	0.206828	0.206631	0.133656	0.140267
('zigzagSq-1-1-1', (0, 0))	0.206016	0.205665	0.259511	0.242482	0.192115	0.235829	0.24407	0.268597	0.254391	0.288643	0.286271	0.300165	0.207558	0.218296	0.227902	0.241025	0.19484	0.216052	0.294091	0.206828	0	0.0111113	0.0310515	0.0218019
('zigzagSq-1-1-1', (0, 1))	0.202248	0.201714	0.25113	0.227405	0.223885	0.262264	0.261632	0.289776	0.257447	0.285317	0.272963	0.295675	0.220328	0.214482	0.224569	0.232134	0.193248	0.212296	0.283839	0.206631	0.0111113	0	0.0414313	0.0188711
('zigzagSq-1-1-1', (1, 0))	0.209427	0.201357	0.226621	0.207898	0.206126	0.250607	0.225903	0.263721	0.185395	0.208849	0.208552	0.22219	0.232187	0.219521	0.212543	0.230318	0.140004	0.160205	0.206786	0.133656	0.0310515	0.0414313	0	0.00978182
('zigzagSq-1-1-1', (1, 1))	0.189572	0.180211	0.222167	0.206316	0.231961	0.278314	0.256453	0.296414	0.188087	0.210468	0.21073	0.221386	0.225902	0.212096	0.217957	0.221983	0.143466	0.155578	0.223465	0.140267	0.0218019	0.0188711	0.00978182	0

## Sheet: 4i_dlPFC
(primitive, location)	('Lcentered-4-1-0', (0, 0))	('Lcentered-4-1-0', (0, 1))	('Lcentered-4-1-0', (1, 0))	('Lcentered-4-1-0', (1, 1))	('V-2-3-0', (0, 0))	('V-2-3-0', (0, 1))	('V-2-3-0', (1, 0))	('V-2-3-0', (1, 1))	('arcdeep-4-2-0', (0, 0))	('arcdeep-4-2-0', (0, 1))	('arcdeep-4-2-0', (1, 0))	('arcdeep-4-2-0', (1, 1))	('circle-6-1-0', (0, 0))	('circle-6-1-0', (0, 1))	('circle-6-1-0', (1, 0))	('circle-6-1-0', (1, 1))	('squiggle3-3-2-0', (0, 0))	('squiggle3-3-2-0', (0, 1))	('squiggle3-3-2-0', (1, 0))	('squiggle3-3-2-0', (1, 1))	('zigzagSq-1-1-1', (0, 0))	('zigzagSq-1-1-1', (0, 1))	('zigzagSq-1-1-1', (1, 0))	('zigzagSq-1-1-1', (1, 1))
('Lcentered-4-1-0', (0, 0))	0	0.0202492	0.0817933	0.0297772	0.0192167	0.0486593	0.0783257	0.0527943	-0.00252869	0.0137066	0.0917865	0.0394323	0.0295197	0.0344155	0.146097	0.0537359	0.00276734	0.0226196	0.130962	0.0469064	0.0383294	0.0184005	0.0999603	0.0288435
('Lcentered-4-1-0', (0, 1))	0.0202492	0	0.151133	0.0647029	0.0753634	0.0618831	0.154106	0.104048	0.0386035	0.00588626	0.157018	0.0867039	0.0509666	0.0455247	0.230814	0.0985653	0.0386706	0.0123467	0.225281	0.105194	0.0995349	0.0307182	0.184867	0.0765844
('Lcentered-4-1-0', (1, 0))	0.0817933	0.151133	0	0.0176694	0.123195	0.195784	0.0338987	0.0577141	0.0781164	0.103816	0.00135997	0.0105596	0.139155	0.188649	0.0126628	0.079348	0.114418	0.16596	0.0126703	0.00522603	0.127025	0.157044	0.0221948	0.0384498
('Lcentered-4-1-0', (1, 1))	0.0297772	0.0647029	0.0176694	0	0.0833199	0.129667	0.0519712	0.0369759	0.0344144	0.0378084	0.0309673	-0.00599198	0.0712012	0.112304	0.0594075	0.0414051	0.0630439	0.0860089	0.0623574	-0.00311422	0.0898354	0.0859257	0.0415379	0.00978171
('V-2-3-0', (0, 0))	0.0192167	0.0753634	0.123195	0.0833199	0	0.0159122	0.0569735	0.0362478	0.00848188	0.0547311	0.133229	0.0791175	0.0208265	0.0212419	0.169655	0.0435273	-0.00274404	0.0345314	0.154679	0.0802545	-0.00493721	0.00995942	0.102749	0.0400276
('V-2-3-0', (0, 1))	0.0486593	0.0618831	0.195784	0.129667	0.0159122	0	0.127745	0.0669071	0.0477549	0.059156	0.201132	0.1338	0.0396601	0.00746147	0.262425	0.0771698	0.030627	0.0117283	0.248692	0.138288	0.0351303	-0.00618819	0.171836	0.0847634
('V-2-3-0', (1, 0))	0.0783257	0.154106	0.0338987	0.0519712	0.0569735	0.127745	0	0.0239425	0.0518951	0.106243	0.044471	0.0327261	0.0829284	0.121361	0.0430394	0.0308079	0.0716532	0.134573	0.0433727	0.0241184	0.0567552	0.0993393	0.0203308	0.0148298
('V-2-3-0', (1, 1))	0.0527943	0.104048	0.0577141	0.0369759	0.0362478	0.0669071	0.0239425	0	0.0296336	0.0539421	0.0602168	0.0190073	0.0428296	0.0762269	0.0783893	0.0115726	0.048817	0.0679603	0.0844559	0.0260482	0.0459163	0.0517803	0.0235269	0.00746179
('arcdeep-4-2-0', (0, 0))	-0.00252869	0.0386035	0.0781164	0.0344144	0.00848188	0.0477549	0.0518951	0.0296336	0	0.0117164	0.0849365	0.0353269	0.00990683	0.0296292	0.129947	0.0310138	-9.764e-05	0.0257113	0.112021	0.0401038	0.0174262	0.0199144	0.0765894	0.0193683
('arcdeep-4-2-0', (0, 1))	0.0137066	0.00588626	0.103816	0.0378084	0.0547311	0.059156	0.106243	0.0539421	0.0117164	0	0.102455	0.0411857	0.0311061	0.0436061	0.16542	0.0616399	0.0299655	0.0109181	0.152774	0.0632915	0.0729366	0.0273734	0.116945	0.0431073
('arcdeep-4-2-0', (1, 0))	0.0917865	0.157018	0.00135997	0.0309673	0.133229	0.201132	0.044471	0.0602168	0.0849365	0.102455	0	0.0155391	0.13706	0.190771	0.0266017	0.0835168	0.122353	0.168891	0.00207164	0.0187661	0.131667	0.151698	0.0147814	0.0485698
('arcdeep-4-2-0', (1, 1))	0.0394323	0.0867039	0.0105596	-0.00599198	0.0791175	0.1338	0.0327261	0.0190073	0.0353269	0.0411857	0.0155391	0	0.07439	0.123362	0.0355178	0.0343378	0.0685468	0.0958832	0.0429999	-0.00447153	0.0891605	0.0898304	0.0191366	0.00675788
('circle-6-1-0', (0, 0))	0.0295197	0.0509666	0.139155	0.0712012	0.0208265	0.0396601	0.0829284	0.0428296	0.00990683	0.0311061	0.13706	0.07439	0	0.0167458	0.174264	0.0510838	0.00657529	0.0263194	0.161534	0.0816775	0.015884	0.0053942	0.108594	0.0312904
('circle-6-1-0', (0, 1))	0.0344155	0.0455247	0.188649	0.112304	0.0212419	0.00746147	0.121361	0.0762269	0.0296292	0.0436061	0.190771	0.123362	0.0167458	0	0.248165	0.0699837	0.00987645	0.00681414	0.229703	0.127	0.0247175	-0.00703515	0.170354	0.0649468
('circle-6-1-0', (1, 0))	0.146097	0.230814	0.0126628	0.0594075	0.169655	0.262425	0.0430394	0.0783893	0.129947	0.16542	0.0266017	0.0355178	0.174264	0.248165	0	0.108488	0.167792	0.236276	0.0123201	0.0326905	0.167195	0.212185	0.0137905	0.0627227
('circle-6-1-0', (1, 1))	0.0537359	0.0985653	0.079348	0.0414051	0.0435273	0.0771698	0.0308079	0.0115726	0.0310138	0.0616399	0.0835168	0.0343378	0.0510838	0.0699837	0.108488	0	0.052079	0.0719114	0.107197	0.0212702	0.0437566	0.0580129	0.0454874	0.00212052
('squiggle3-3-2-0', (0, 0))	0.00276734	0.0386706	0.114418	0.0630439	-0.00274404	0.030627	0.0716532	0.048817	-9.764e-05	0.0299655	0.122353	0.0685468	0.00657529	0.00987645	0.167792	0.052079	0	0.0189535	0.150225	0.0726244	0.00618212	0.004755	0.114122	0.0306417
('squiggle3-3-2-0', (0, 1))	0.0226196	0.0123467	0.16596	0.0860089	0.0345314	0.0117283	0.134573	0.0679603	0.0257113	0.0109181	0.168891	0.0958832	0.0263194	0.00681414	0.236276	0.0719114	0.0189535	0	0.223389	0.111726	0.0560517	-0.00161216	0.169373	0.0680305
('squiggle3-3-2-0', (1, 0))	0.130962	0.225281	0.0126703	0.0623574	0.154679	0.248692	0.0433727	0.0844559	0.112021	0.152774	0.00207164	0.0429999	0.161534	0.229703	0.0123201	0.107197	0.150225	0.223389	0	0.0351653	0.143216	0.197025	0.0178091	0.0678082
('squiggle3-3-2-0', (1, 1))	0.0469064	0.105194	0.00522603	-0.00311422	0.0802545	0.138288	0.0241184	0.0260482	0.0401038	0.0632915	0.0187661	-0.00447153	0.0816775	0.127	0.0326905	0.0212702	0.0726244	0.111726	0.0351653	0	0.0789696	0.102459	0.0127072	0.00166626
('zigzagSq-1-1-1', (0, 0))	0.0383294	0.0995349	0.127025	0.0898354	-0.00493721	0.0351303	0.0567552	0.0459163	0.0174262	0.0729366	0.131667	0.0891605	0.015884	0.0247175	0.167195	0.0437566	0.00618212	0.0560517	0.143216	0.0789696	0	0.0152456	0.0963968	0.0364162
('zigzagSq-1-1-1', (0, 1))	0.0184005	0.0307182	0.157044	0.0859257	0.00995942	-0.00618819	0.0993393	0.0517803	0.0199144	0.0273734	0.151698	0.0898304	0.0053942	-0.00703515	0.212185	0.0580129	0.004755	-0.00161216	0.197025	0.102459	0.0152456	0	0.1385	0.0489972
('zigzagSq-1-1-1', (1, 0))	0.0999603	0.184867	0.0221948	0.0415379	0.102749	0.171836	0.0203308	0.0235269	0.0765894	0.116945	0.0147814	0.0191366	0.108594	0.170354	0.0137905	0.0454874	0.114122	0.169373	0.0178091	0.0127072	0.0963968	0.1385	0	0.0232047
('zigzagSq-1-1-1', (1, 1))	0.0288435	0.0765844	0.0384498	0.00978171	0.0400276	0.0847634	0.0148298	0.00746179	0.0193683	0.0431073	0.0485698	0.00675788	0.0312904	0.0649468	0.0627227	0.00212052	0.0306417	0.0680305	0.0678082	0.00166626	0.0364162	0.0489972	0.0232047	0

## Sheet: 4j_s1_left
encoding	(shape, location)	bregion	same-seqc_0_shape|seqc_0_loc
0.0293677	('Lcentered-4-3-0', (-1, -1))	FP	1|0
-1.97404e-05	('Lcentered-4-3-0', (-1, -1))	FP	0|1
0.0248755	('Lcentered-4-3-0', (-1, -1))	M1	1|0
0.0331008	('Lcentered-4-3-0', (-1, -1))	M1	0|1
0.14795	('Lcentered-4-3-0', (-1, -1))	PMd	1|0
0.0580996	('Lcentered-4-3-0', (-1, -1))	PMd	0|1
0.0492051	('Lcentered-4-3-0', (-1, -1))	PMv	1|0
0.375741	('Lcentered-4-3-0', (-1, -1))	PMv	0|1
0.0989098	('Lcentered-4-3-0', (-1, -1))	SMA	1|0
0.186214	('Lcentered-4-3-0', (-1, -1))	SMA	0|1
0.14844	('Lcentered-4-3-0', (-1, -1))	dlPFC	1|0
0.0487152	('Lcentered-4-3-0', (-1, -1))	dlPFC	0|1
0.100655	('Lcentered-4-3-0', (-1, -1))	preSMA	1|0
0.0910279	('Lcentered-4-3-0', (-1, -1))	preSMA	0|1
0.0405798	('Lcentered-4-3-0', (-1, -1))	vlPFC	1|0
0.0251191	('Lcentered-4-3-0', (-1, -1))	vlPFC	0|1
0.0153944	('Lcentered-4-3-0', (-1, 0))	FP	1|0
-0.000152299	('Lcentered-4-3-0', (-1, 0))	FP	0|1
0.0188356	('Lcentered-4-3-0', (-1, 0))	M1	1|0
0.029039	('Lcentered-4-3-0', (-1, 0))	M1	0|1
0.109007	('Lcentered-4-3-0', (-1, 0))	PMd	1|0
0.10295	('Lcentered-4-3-0', (-1, 0))	PMd	0|1
0.0465193	('Lcentered-4-3-0', (-1, 0))	PMv	1|0
0.353351	('Lcentered-4-3-0', (-1, 0))	PMv	0|1
0.053118	('Lcentered-4-3-0', (-1, 0))	SMA	1|0
0.197661	('Lcentered-4-3-0', (-1, 0))	SMA	0|1
0.183832	('Lcentered-4-3-0', (-1, 0))	dlPFC	1|0
0.024851	('Lcentered-4-3-0', (-1, 0))	dlPFC	0|1
0.116992	('Lcentered-4-3-0', (-1, 0))	preSMA	1|0
0.0964139	('Lcentered-4-3-0', (-1, 0))	preSMA	0|1
0.043155	('Lcentered-4-3-0', (-1, 0))	vlPFC	1|0
0.0252694	('Lcentered-4-3-0', (-1, 0))	vlPFC	0|1
0.0337757	('Lcentered-4-3-0', (-1, 1))	FP	1|0
0.00674213	('Lcentered-4-3-0', (-1, 1))	FP	0|1
0.040349	('Lcentered-4-3-0', (-1, 1))	M1	1|0
0.030329	('Lcentered-4-3-0', (-1, 1))	M1	0|1
0.200258	('Lcentered-4-3-0', (-1, 1))	PMd	1|0
0.0668623	('Lcentered-4-3-0', (-1, 1))	PMd	0|1
0.0574515	('Lcentered-4-3-0', (-1, 1))	PMv	1|0
0.344548	('Lcentered-4-3-0', (-1, 1))	PMv	0|1
0.0679924	('Lcentered-4-3-0', (-1, 1))	SMA	1|0
0.165835	('Lcentered-4-3-0', (-1, 1))	SMA	0|1
0.197842	('Lcentered-4-3-0', (-1, 1))	dlPFC	1|0
0.0496151	('Lcentered-4-3-0', (-1, 1))	dlPFC	0|1
0.227664	('Lcentered-4-3-0', (-1, 1))	preSMA	1|0
0.131736	('Lcentered-4-3-0', (-1, 1))	preSMA	0|1
0.0637442	('Lcentered-4-3-0', (-1, 1))	vlPFC	1|0
0.0263331	('Lcentered-4-3-0', (-1, 1))	vlPFC	0|1
0.0117104	('Lcentered-4-3-0', (0, -1))	FP	1|0
-0.000316449	('Lcentered-4-3-0', (0, -1))	FP	0|1
0.0287953	('Lcentered-4-3-0', (0, -1))	M1	1|0
0.0194612	('Lcentered-4-3-0', (0, -1))	M1	0|1
0.192727	('Lcentered-4-3-0', (0, -1))	PMd	1|0
0.0586044	('Lcentered-4-3-0', (0, -1))	PMd	0|1
0.0641438	('Lcentered-4-3-0', (0, -1))	PMv	1|0
0.338185	('Lcentered-4-3-0', (0, -1))	PMv	0|1
0.0703701	('Lcentered-4-3-0', (0, -1))	SMA	1|0
0.15045	('Lcentered-4-3-0', (0, -1))	SMA	0|1
0.146062	('Lcentered-4-3-0', (0, -1))	dlPFC	1|0
0.0221515	('Lcentered-4-3-0', (0, -1))	dlPFC	0|1
0.143849	('Lcentered-4-3-0', (0, -1))	preSMA	1|0
0.0514217	('Lcentered-4-3-0', (0, -1))	preSMA	0|1
0.062041	('Lcentered-4-3-0', (0, -1))	vlPFC	1|0
0.0507444	('Lcentered-4-3-0', (0, -1))	vlPFC	0|1
0.0207596	('Lcentered-4-3-0', (0, 0))	FP	1|0
0.0111711	('Lcentered-4-3-0', (0, 0))	FP	0|1
0.0274316	('Lcentered-4-3-0', (0, 0))	M1	1|0
0.0247309	('Lcentered-4-3-0', (0, 0))	M1	0|1
0.121727	('Lcentered-4-3-0', (0, 0))	PMd	1|0
0.0850878	('Lcentered-4-3-0', (0, 0))	PMd	0|1
0.078821	('Lcentered-4-3-0', (0, 0))	PMv	1|0
0.306507	('Lcentered-4-3-0', (0, 0))	PMv	0|1
0.0700076	('Lcentered-4-3-0', (0, 0))	SMA	1|0
0.0584414	('Lcentered-4-3-0', (0, 0))	SMA	0|1
0.114555	('Lcentered-4-3-0', (0, 0))	dlPFC	1|0
0.0210576	('Lcentered-4-3-0', (0, 0))	dlPFC	0|1
0.112197	('Lcentered-4-3-0', (0, 0))	preSMA	1|0
0.0615998	('Lcentered-4-3-0', (0, 0))	preSMA	0|1
0.0443664	('Lcentered-4-3-0', (0, 0))	vlPFC	1|0
0.0480659	('Lcentered-4-3-0', (0, 0))	vlPFC	0|1
0.01437	('Lcentered-4-3-0', (0, 1))	FP	1|0
0.00441246	('Lcentered-4-3-0', (0, 1))	FP	0|1
0.0204773	('Lcentered-4-3-0', (0, 1))	M1	1|0
0.0154537	('Lcentered-4-3-0', (0, 1))	M1	0|1
0.177457	('Lcentered-4-3-0', (0, 1))	PMd	1|0
0.0770543	('Lcentered-4-3-0', (0, 1))	PMd	0|1
0.0747174	('Lcentered-4-3-0', (0, 1))	PMv	1|0
0.282399	('Lcentered-4-3-0', (0, 1))	PMv	0|1
0.0724931	('Lcentered-4-3-0', (0, 1))	SMA	1|0
0.0554997	('Lcentered-4-3-0', (0, 1))	SMA	0|1
0.118209	('Lcentered-4-3-0', (0, 1))	dlPFC	1|0
0.0192816	('Lcentered-4-3-0', (0, 1))	dlPFC	0|1
0.147253	('Lcentered-4-3-0', (0, 1))	preSMA	1|0
0.0915505	('Lcentered-4-3-0', (0, 1))	preSMA	0|1
0.0495323	('Lcentered-4-3-0', (0, 1))	vlPFC	1|0
0.0425762	('Lcentered-4-3-0', (0, 1))	vlPFC	0|1
0.0227621	('Lcentered-4-3-0', (1, -1))	FP	1|0
-0.000332869	('Lcentered-4-3-0', (1, -1))	FP	0|1
0.0389734	('Lcentered-4-3-0', (1, -1))	M1	1|0
0.0111875	('Lcentered-4-3-0', (1, -1))	M1	0|1
0.196184	('Lcentered-4-3-0', (1, -1))	PMd	1|0
0.0675239	('Lcentered-4-3-0', (1, -1))	PMd	0|1
0.0692934	('Lcentered-4-3-0', (1, -1))	PMv	1|0
0.189406	('Lcentered-4-3-0', (1, -1))	PMv	0|1
0.0612299	('Lcentered-4-3-0', (1, -1))	SMA	1|0
0.084717	('Lcentered-4-3-0', (1, -1))	SMA	0|1
0.259365	('Lcentered-4-3-0', (1, -1))	dlPFC	1|0
0.00480213	('Lcentered-4-3-0', (1, -1))	dlPFC	0|1
0.176013	('Lcentered-4-3-0', (1, -1))	preSMA	1|0
0.0408862	('Lcentered-4-3-0', (1, -1))	preSMA	0|1
0.0943569	('Lcentered-4-3-0', (1, -1))	vlPFC	1|0
0.00991371	('Lcentered-4-3-0', (1, -1))	vlPFC	0|1
0.022546	('Lcentered-4-3-0', (1, 0))	FP	1|0
0.00587182	('Lcentered-4-3-0', (1, 0))	FP	0|1
0.0323399	('Lcentered-4-3-0', (1, 0))	M1	1|0
0.00466399	('Lcentered-4-3-0', (1, 0))	M1	0|1
0.122628	('Lcentered-4-3-0', (1, 0))	PMd	1|0
0.0354285	('Lcentered-4-3-0', (1, 0))	PMd	0|1
0.0687854	('Lcentered-4-3-0', (1, 0))	PMv	1|0
0.205808	('Lcentered-4-3-0', (1, 0))	PMv	0|1
0.0799825	('Lcentered-4-3-0', (1, 0))	SMA	1|0
0.0411845	('Lcentered-4-3-0', (1, 0))	SMA	0|1
0.180621	('Lcentered-4-3-0', (1, 0))	dlPFC	1|0
0.0181266	('Lcentered-4-3-0', (1, 0))	dlPFC	0|1
0.152401	('Lcentered-4-3-0', (1, 0))	preSMA	1|0
0.0600052	('Lcentered-4-3-0', (1, 0))	preSMA	0|1
0.0565661	('Lcentered-4-3-0', (1, 0))	vlPFC	1|0
0.0300268	('Lcentered-4-3-0', (1, 0))	vlPFC	0|1
0.0271652	('Lcentered-4-3-0', (1, 1))	FP	1|0
0.00130609	('Lcentered-4-3-0', (1, 1))	FP	0|1
0.0251617	('Lcentered-4-3-0', (1, 1))	M1	1|0
0.00962002	('Lcentered-4-3-0', (1, 1))	M1	0|1
0.196891	('Lcentered-4-3-0', (1, 1))	PMd	1|0
0.0655869	('Lcentered-4-3-0', (1, 1))	PMd	0|1
0.0910983	('Lcentered-4-3-0', (1, 1))	PMv	1|0
0.202957	('Lcentered-4-3-0', (1, 1))	PMv	0|1
0.0845539	('Lcentered-4-3-0', (1, 1))	SMA	1|0
0.0578492	('Lcentered-4-3-0', (1, 1))	SMA	0|1
0.129248	('Lcentered-4-3-0', (1, 1))	dlPFC	1|0
0.0196802	('Lcentered-4-3-0', (1, 1))	dlPFC	0|1
0.117581	('Lcentered-4-3-0', (1, 1))	preSMA	1|0
0.119506	('Lcentered-4-3-0', (1, 1))	preSMA	0|1
0.0506018	('Lcentered-4-3-0', (1, 1))	vlPFC	1|0
0.032331	('Lcentered-4-3-0', (1, 1))	vlPFC	0|1
0.0573499	('Lcentered-4-4-0', (0, 0))	FP	1|0
0.00773079	('Lcentered-4-4-0', (0, 0))	FP	0|1
0.134879	('Lcentered-4-4-0', (0, 0))	M1	1|0
0.0135728	('Lcentered-4-4-0', (0, 0))	M1	0|1
0.124685	('Lcentered-4-4-0', (0, 0))	PMd	1|0
0.0905221	('Lcentered-4-4-0', (0, 0))	PMd	0|1
0.117833	('Lcentered-4-4-0', (0, 0))	PMv	1|0
0.249729	('Lcentered-4-4-0', (0, 0))	PMv	0|1
0.111801	('Lcentered-4-4-0', (0, 0))	SMA	1|0
0.0241443	('Lcentered-4-4-0', (0, 0))	SMA	0|1
0.122113	('Lcentered-4-4-0', (0, 0))	dlPFC	1|0
0.00940372	('Lcentered-4-4-0', (0, 0))	dlPFC	0|1
0.141147	('Lcentered-4-4-0', (0, 0))	preSMA	1|0
0.05505	('Lcentered-4-4-0', (0, 0))	preSMA	0|1
0.0707109	('Lcentered-4-4-0', (0, 0))	vlPFC	1|0
0.045202	('Lcentered-4-4-0', (0, 0))	vlPFC	0|1
0.0371966	('Lcentered-4-4-0', (0, 1))	FP	1|0
0.00827002	('Lcentered-4-4-0', (0, 1))	FP	0|1
0.0542559	('Lcentered-4-4-0', (0, 1))	M1	1|0
0.00473453	('Lcentered-4-4-0', (0, 1))	M1	0|1
0.140925	('Lcentered-4-4-0', (0, 1))	PMd	1|0
0.0961492	('Lcentered-4-4-0', (0, 1))	PMd	0|1
0.0901478	('Lcentered-4-4-0', (0, 1))	PMv	1|0
0.227639	('Lcentered-4-4-0', (0, 1))	PMv	0|1
0.0966063	('Lcentered-4-4-0', (0, 1))	SMA	1|0
0.0307771	('Lcentered-4-4-0', (0, 1))	SMA	0|1
0.107605	('Lcentered-4-4-0', (0, 1))	dlPFC	1|0
0.00547291	('Lcentered-4-4-0', (0, 1))	dlPFC	0|1
0.216756	('Lcentered-4-4-0', (0, 1))	preSMA	1|0
0.0842375	('Lcentered-4-4-0', (0, 1))	preSMA	0|1
0.072053	('Lcentered-4-4-0', (0, 1))	vlPFC	1|0
0.0426648	('Lcentered-4-4-0', (0, 1))	vlPFC	0|1
0.0400213	('Lcentered-4-4-0', (1, 0))	FP	1|0
0.000836714	('Lcentered-4-4-0', (1, 0))	FP	0|1
0.0807713	('Lcentered-4-4-0', (1, 0))	M1	1|0
0.000476047	('Lcentered-4-4-0', (1, 0))	M1	0|1
0.12135	('Lcentered-4-4-0', (1, 0))	PMd	1|0
0.0439914	('Lcentered-4-4-0', (1, 0))	PMd	0|1
0.114954	('Lcentered-4-4-0', (1, 0))	PMv	1|0
0.155416	('Lcentered-4-4-0', (1, 0))	PMv	0|1
0.101638	('Lcentered-4-4-0', (1, 0))	SMA	1|0
0.0187207	('Lcentered-4-4-0', (1, 0))	SMA	0|1
0.138437	('Lcentered-4-4-0', (1, 0))	dlPFC	1|0
0.0140724	('Lcentered-4-4-0', (1, 0))	dlPFC	0|1
0.248771	('Lcentered-4-4-0', (1, 0))	preSMA	1|0
0.0471424	('Lcentered-4-4-0', (1, 0))	preSMA	0|1
0.0999531	('Lcentered-4-4-0', (1, 0))	vlPFC	1|0
0.0473201	('Lcentered-4-4-0', (1, 0))	vlPFC	0|1
0.039658	('Lcentered-4-4-0', (1, 1))	FP	1|0
-0.00152658	('Lcentered-4-4-0', (1, 1))	FP	0|1
0.0615755	('Lcentered-4-4-0', (1, 1))	M1	1|0
0.00424108	('Lcentered-4-4-0', (1, 1))	M1	0|1
0.104772	('Lcentered-4-4-0', (1, 1))	PMd	1|0
0.0926974	('Lcentered-4-4-0', (1, 1))	PMd	0|1
0.0798655	('Lcentered-4-4-0', (1, 1))	PMv	1|0
0.185838	('Lcentered-4-4-0', (1, 1))	PMv	0|1
0.0921839	('Lcentered-4-4-0', (1, 1))	SMA	1|0
0.0311471	('Lcentered-4-4-0', (1, 1))	SMA	0|1
0.0987883	('Lcentered-4-4-0', (1, 1))	dlPFC	1|0
0.00565115	('Lcentered-4-4-0', (1, 1))	dlPFC	0|1
0.128126	('Lcentered-4-4-0', (1, 1))	preSMA	1|0
0.0946276	('Lcentered-4-4-0', (1, 1))	preSMA	0|1
0.0490869	('Lcentered-4-4-0', (1, 1))	vlPFC	1|0
0.05377	('Lcentered-4-4-0', (1, 1))	vlPFC	0|1
0.0391153	('V-2-2-0', (0, 0))	FP	1|0
0.00217697	('V-2-2-0', (0, 0))	FP	0|1
0.165404	('V-2-2-0', (0, 0))	M1	1|0
0.0116126	('V-2-2-0', (0, 0))	M1	0|1
0.15855	('V-2-2-0', (0, 0))	PMd	1|0
0.0615744	('V-2-2-0', (0, 0))	PMd	0|1
0.069781	('V-2-2-0', (0, 0))	PMv	1|0
0.165774	('V-2-2-0', (0, 0))	PMv	0|1
0.112737	('V-2-2-0', (0, 0))	SMA	1|0
0.0218972	('V-2-2-0', (0, 0))	SMA	0|1
0.115385	('V-2-2-0', (0, 0))	dlPFC	1|0
0.0116381	('V-2-2-0', (0, 0))	dlPFC	0|1
0.137813	('V-2-2-0', (0, 0))	preSMA	1|0
0.0822024	('V-2-2-0', (0, 0))	preSMA	0|1
0.0467854	('V-2-2-0', (0, 0))	vlPFC	1|0
0.0347437	('V-2-2-0', (0, 0))	vlPFC	0|1
0.0360811	('V-2-2-0', (0, 1))	FP	1|0
0.0126231	('V-2-2-0', (0, 1))	FP	0|1
0.0624018	('V-2-2-0', (0, 1))	M1	1|0
0.00651418	('V-2-2-0', (0, 1))	M1	0|1
0.193137	('V-2-2-0', (0, 1))	PMd	1|0
0.0767645	('V-2-2-0', (0, 1))	PMd	0|1
0.0438082	('V-2-2-0', (0, 1))	PMv	1|0
0.160156	('V-2-2-0', (0, 1))	PMv	0|1
0.0893229	('V-2-2-0', (0, 1))	SMA	1|0
0.0344452	('V-2-2-0', (0, 1))	SMA	0|1
0.122458	('V-2-2-0', (0, 1))	dlPFC	1|0
0.00709942	('V-2-2-0', (0, 1))	dlPFC	0|1
0.205194	('V-2-2-0', (0, 1))	preSMA	1|0
0.0770108	('V-2-2-0', (0, 1))	preSMA	0|1
0.0560462	('V-2-2-0', (0, 1))	vlPFC	1|0
0.0348301	('V-2-2-0', (0, 1))	vlPFC	0|1
0.0496899	('V-2-2-0', (1, 0))	FP	1|0
0.00668343	('V-2-2-0', (1, 0))	FP	0|1
0.0898681	('V-2-2-0', (1, 0))	M1	1|0
0.00208689	('V-2-2-0', (1, 0))	M1	0|1
0.181503	('V-2-2-0', (1, 0))	PMd	1|0
0.0423493	('V-2-2-0', (1, 0))	PMd	0|1
0.0404728	('V-2-2-0', (1, 0))	PMv	1|0
0.140023	('V-2-2-0', (1, 0))	PMv	0|1
0.117236	('V-2-2-0', (1, 0))	SMA	1|0
0.0331345	('V-2-2-0', (1, 0))	SMA	0|1
0.159956	('V-2-2-0', (1, 0))	dlPFC	1|0
0.0157259	('V-2-2-0', (1, 0))	dlPFC	0|1
0.2145	('V-2-2-0', (1, 0))	preSMA	1|0
0.0554486	('V-2-2-0', (1, 0))	preSMA	0|1
0.0586287	('V-2-2-0', (1, 0))	vlPFC	1|0
0.0328035	('V-2-2-0', (1, 0))	vlPFC	0|1
0.0209949	('V-2-2-0', (1, 1))	FP	1|0
-0.0031903	('V-2-2-0', (1, 1))	FP	0|1
0.0773983	('V-2-2-0', (1, 1))	M1	1|0
-0.00034868	('V-2-2-0', (1, 1))	M1	0|1
0.154646	('V-2-2-0', (1, 1))	PMd	1|0
0.043581	('V-2-2-0', (1, 1))	PMd	0|1
0.0504815	('V-2-2-0', (1, 1))	PMv	1|0
0.116138	('V-2-2-0', (1, 1))	PMv	0|1
0.0986428	('V-2-2-0', (1, 1))	SMA	1|0
0.0291457	('V-2-2-0', (1, 1))	SMA	0|1
0.114561	('V-2-2-0', (1, 1))	dlPFC	1|0
0.0104311	('V-2-2-0', (1, 1))	dlPFC	0|1
0.141909	('V-2-2-0', (1, 1))	preSMA	1|0
0.0768371	('V-2-2-0', (1, 1))	preSMA	0|1
0.0482498	('V-2-2-0', (1, 1))	vlPFC	1|0
0.0381347	('V-2-2-0', (1, 1))	vlPFC	0|1
0.0233781	('V-2-4-0', (-1, -1))	FP	1|0
-1.97404e-05	('V-2-4-0', (-1, -1))	FP	0|1
0.0271361	('V-2-4-0', (-1, -1))	M1	1|0
0.0331008	('V-2-4-0', (-1, -1))	M1	0|1
0.165246	('V-2-4-0', (-1, -1))	PMd	1|0
0.0580996	('V-2-4-0', (-1, -1))	PMd	0|1
0.0817812	('V-2-4-0', (-1, -1))	PMv	1|0
0.375741	('V-2-4-0', (-1, -1))	PMv	0|1
0.045745	('V-2-4-0', (-1, -1))	SMA	1|0
0.186214	('V-2-4-0', (-1, -1))	SMA	0|1
0.138008	('V-2-4-0', (-1, -1))	dlPFC	1|0
0.0487152	('V-2-4-0', (-1, -1))	dlPFC	0|1
0.0761123	('V-2-4-0', (-1, -1))	preSMA	1|0
0.0910279	('V-2-4-0', (-1, -1))	preSMA	0|1
0.0504358	('V-2-4-0', (-1, -1))	vlPFC	1|0
0.0251191	('V-2-4-0', (-1, -1))	vlPFC	0|1
0.014713	('V-2-4-0', (-1, 0))	FP	1|0
-0.000152299	('V-2-4-0', (-1, 0))	FP	0|1
0.028031	('V-2-4-0', (-1, 0))	M1	1|0
0.029039	('V-2-4-0', (-1, 0))	M1	0|1
0.122696	('V-2-4-0', (-1, 0))	PMd	1|0
0.10295	('V-2-4-0', (-1, 0))	PMd	0|1
0.0653047	('V-2-4-0', (-1, 0))	PMv	1|0
0.353351	('V-2-4-0', (-1, 0))	PMv	0|1
0.0332896	('V-2-4-0', (-1, 0))	SMA	1|0
0.197661	('V-2-4-0', (-1, 0))	SMA	0|1
0.17115	('V-2-4-0', (-1, 0))	dlPFC	1|0
0.024851	('V-2-4-0', (-1, 0))	dlPFC	0|1
0.0856897	('V-2-4-0', (-1, 0))	preSMA	1|0
0.0964139	('V-2-4-0', (-1, 0))	preSMA	0|1
0.0631061	('V-2-4-0', (-1, 0))	vlPFC	1|0
0.0252694	('V-2-4-0', (-1, 0))	vlPFC	0|1
0.0225244	('V-2-4-0', (-1, 1))	FP	1|0
0.00674213	('V-2-4-0', (-1, 1))	FP	0|1
0.0615947	('V-2-4-0', (-1, 1))	M1	1|0
0.030329	('V-2-4-0', (-1, 1))	M1	0|1
0.240095	('V-2-4-0', (-1, 1))	PMd	1|0
0.0668623	('V-2-4-0', (-1, 1))	PMd	0|1
0.100069	('V-2-4-0', (-1, 1))	PMv	1|0
0.344548	('V-2-4-0', (-1, 1))	PMv	0|1
0.0610742	('V-2-4-0', (-1, 1))	SMA	1|0
0.165835	('V-2-4-0', (-1, 1))	SMA	0|1
0.198294	('V-2-4-0', (-1, 1))	dlPFC	1|0
0.0496151	('V-2-4-0', (-1, 1))	dlPFC	0|1
0.167924	('V-2-4-0', (-1, 1))	preSMA	1|0
0.131736	('V-2-4-0', (-1, 1))	preSMA	0|1
0.0834709	('V-2-4-0', (-1, 1))	vlPFC	1|0
0.0263331	('V-2-4-0', (-1, 1))	vlPFC	0|1
0.0111698	('V-2-4-0', (0, -1))	FP	1|0
-0.000316449	('V-2-4-0', (0, -1))	FP	0|1
0.0330206	('V-2-4-0', (0, -1))	M1	1|0
0.0194612	('V-2-4-0', (0, -1))	M1	0|1
0.21758	('V-2-4-0', (0, -1))	PMd	1|0
0.0586044	('V-2-4-0', (0, -1))	PMd	0|1
0.0610383	('V-2-4-0', (0, -1))	PMv	1|0
0.338185	('V-2-4-0', (0, -1))	PMv	0|1
0.0587212	('V-2-4-0', (0, -1))	SMA	1|0
0.15045	('V-2-4-0', (0, -1))	SMA	0|1
0.123303	('V-2-4-0', (0, -1))	dlPFC	1|0
0.0221515	('V-2-4-0', (0, -1))	dlPFC	0|1
0.101719	('V-2-4-0', (0, -1))	preSMA	1|0
0.0514217	('V-2-4-0', (0, -1))	preSMA	0|1
0.148402	('V-2-4-0', (0, -1))	vlPFC	1|0
0.0507444	('V-2-4-0', (0, -1))	vlPFC	0|1
0.0182066	('V-2-4-0', (0, 0))	FP	1|0
0.00710732	('V-2-4-0', (0, 0))	FP	0|1
0.0343191	('V-2-4-0', (0, 0))	M1	1|0
0.024781	('V-2-4-0', (0, 0))	M1	0|1
0.137696	('V-2-4-0', (0, 0))	PMd	1|0
0.0940949	('V-2-4-0', (0, 0))	PMd	0|1
0.0630145	('V-2-4-0', (0, 0))	PMv	1|0
0.319265	('V-2-4-0', (0, 0))	PMv	0|1
0.051465	('V-2-4-0', (0, 0))	SMA	1|0
0.0791552	('V-2-4-0', (0, 0))	SMA	0|1
0.102711	('V-2-4-0', (0, 0))	dlPFC	1|0
0.0202779	('V-2-4-0', (0, 0))	dlPFC	0|1
0.0994579	('V-2-4-0', (0, 0))	preSMA	1|0
0.12086	('V-2-4-0', (0, 0))	preSMA	0|1
0.0416235	('V-2-4-0', (0, 0))	vlPFC	1|0
0.0542901	('V-2-4-0', (0, 0))	vlPFC	0|1
0.0107231	('V-2-4-0', (0, 1))	FP	1|0
0.00602621	('V-2-4-0', (0, 1))	FP	0|1
0.0205369	('V-2-4-0', (0, 1))	M1	1|0
0.0146819	('V-2-4-0', (0, 1))	M1	0|1
0.156072	('V-2-4-0', (0, 1))	PMd	1|0
0.0803687	('V-2-4-0', (0, 1))	PMd	0|1
0.0499883	('V-2-4-0', (0, 1))	PMv	1|0
0.258471	('V-2-4-0', (0, 1))	PMv	0|1
0.0496931	('V-2-4-0', (0, 1))	SMA	1|0
0.0936372	('V-2-4-0', (0, 1))	SMA	0|1
0.102087	('V-2-4-0', (0, 1))	dlPFC	1|0
0.0166993	('V-2-4-0', (0, 1))	dlPFC	0|1
0.11045	('V-2-4-0', (0, 1))	preSMA	1|0
0.108622	('V-2-4-0', (0, 1))	preSMA	0|1
0.0500758	('V-2-4-0', (0, 1))	vlPFC	1|0
0.0295112	('V-2-4-0', (0, 1))	vlPFC	0|1
0.0204679	('V-2-4-0', (1, -1))	FP	1|0
-0.000332869	('V-2-4-0', (1, -1))	FP	0|1
0.0467591	('V-2-4-0', (1, -1))	M1	1|0
0.0111875	('V-2-4-0', (1, -1))	M1	0|1
0.16469	('V-2-4-0', (1, -1))	PMd	1|0
0.0675239	('V-2-4-0', (1, -1))	PMd	0|1
0.0787866	('V-2-4-0', (1, -1))	PMv	1|0
0.189406	('V-2-4-0', (1, -1))	PMv	0|1
0.0543272	('V-2-4-0', (1, -1))	SMA	1|0
0.084717	('V-2-4-0', (1, -1))	SMA	0|1
0.170279	('V-2-4-0', (1, -1))	dlPFC	1|0
0.00480213	('V-2-4-0', (1, -1))	dlPFC	0|1
0.109948	('V-2-4-0', (1, -1))	preSMA	1|0
0.0408862	('V-2-4-0', (1, -1))	preSMA	0|1
0.0641764	('V-2-4-0', (1, -1))	vlPFC	1|0
0.00991371	('V-2-4-0', (1, -1))	vlPFC	0|1
0.0173292	('V-2-4-0', (1, 0))	FP	1|0
0.00419629	('V-2-4-0', (1, 0))	FP	0|1
0.024643	('V-2-4-0', (1, 0))	M1	1|0
0.00281423	('V-2-4-0', (1, 0))	M1	0|1
0.126126	('V-2-4-0', (1, 0))	PMd	1|0
0.0344816	('V-2-4-0', (1, 0))	PMd	0|1
0.0878626	('V-2-4-0', (1, 0))	PMv	1|0
0.187477	('V-2-4-0', (1, 0))	PMv	0|1
0.049737	('V-2-4-0', (1, 0))	SMA	1|0
0.0617175	('V-2-4-0', (1, 0))	SMA	0|1
0.164633	('V-2-4-0', (1, 0))	dlPFC	1|0
0.014428	('V-2-4-0', (1, 0))	dlPFC	0|1
0.108068	('V-2-4-0', (1, 0))	preSMA	1|0
0.0705343	('V-2-4-0', (1, 0))	preSMA	0|1
0.0506901	('V-2-4-0', (1, 0))	vlPFC	1|0
0.0327554	('V-2-4-0', (1, 0))	vlPFC	0|1
0.0262735	('V-2-4-0', (1, 1))	FP	1|0
0.000142583	('V-2-4-0', (1, 1))	FP	0|1
0.0247101	('V-2-4-0', (1, 1))	M1	1|0
0.00332944	('V-2-4-0', (1, 1))	M1	0|1
0.165997	('V-2-4-0', (1, 1))	PMd	1|0
0.0685849	('V-2-4-0', (1, 1))	PMd	0|1
0.0665739	('V-2-4-0', (1, 1))	PMv	1|0
0.168874	('V-2-4-0', (1, 1))	PMv	0|1
0.0657674	('V-2-4-0', (1, 1))	SMA	1|0
0.0675118	('V-2-4-0', (1, 1))	SMA	0|1
0.115931	('V-2-4-0', (1, 1))	dlPFC	1|0
0.0160916	('V-2-4-0', (1, 1))	dlPFC	0|1
0.104187	('V-2-4-0', (1, 1))	preSMA	1|0
0.135558	('V-2-4-0', (1, 1))	preSMA	0|1
0.0469492	('V-2-4-0', (1, 1))	vlPFC	1|0
0.0345987	('V-2-4-0', (1, 1))	vlPFC	0|1
0.0472207	('circle-6-1-0', (0, 0))	FP	1|0
0.00626879	('circle-6-1-0', (0, 0))	FP	0|1
0.150196	('circle-6-1-0', (0, 0))	M1	1|0
0.0147881	('circle-6-1-0', (0, 0))	M1	0|1
0.159081	('circle-6-1-0', (0, 0))	PMd	1|0
0.118077	('circle-6-1-0', (0, 0))	PMd	0|1
0.072311	('circle-6-1-0', (0, 0))	PMv	1|0
0.356503	('circle-6-1-0', (0, 0))	PMv	0|1
0.0965849	('circle-6-1-0', (0, 0))	SMA	1|0
0.0339333	('circle-6-1-0', (0, 0))	SMA	0|1
0.138698	('circle-6-1-0', (0, 0))	dlPFC	1|0
0.00858545	('circle-6-1-0', (0, 0))	dlPFC	0|1
0.124587	('circle-6-1-0', (0, 0))	preSMA	1|0
0.0705406	('circle-6-1-0', (0, 0))	preSMA	0|1
0.076662	('circle-6-1-0', (0, 0))	vlPFC	1|0
0.0610433	('circle-6-1-0', (0, 0))	vlPFC	0|1
0.0290142	('circle-6-1-0', (0, 1))	FP	1|0
0.00314609	('circle-6-1-0', (0, 1))	FP	0|1
0.0650379	('circle-6-1-0', (0, 1))	M1	1|0
0.0233408	('circle-6-1-0', (0, 1))	M1	0|1
0.192778	('circle-6-1-0', (0, 1))	PMd	1|0
0.0588208	('circle-6-1-0', (0, 1))	PMd	0|1
0.0567492	('circle-6-1-0', (0, 1))	PMv	1|0
0.323115	('circle-6-1-0', (0, 1))	PMv	0|1
0.0996672	('circle-6-1-0', (0, 1))	SMA	1|0
0.0390755	('circle-6-1-0', (0, 1))	SMA	0|1
0.118795	('circle-6-1-0', (0, 1))	dlPFC	1|0
0.00642405	('circle-6-1-0', (0, 1))	dlPFC	0|1
0.193739	('circle-6-1-0', (0, 1))	preSMA	1|0
0.0784382	('circle-6-1-0', (0, 1))	preSMA	0|1
0.067408	('circle-6-1-0', (0, 1))	vlPFC	1|0
0.046207	('circle-6-1-0', (0, 1))	vlPFC	0|1
0.0511051	('circle-6-1-0', (1, 0))	FP	1|0
0.00732381	('circle-6-1-0', (1, 0))	FP	0|1
0.0772235	('circle-6-1-0', (1, 0))	M1	1|0
0.00823682	('circle-6-1-0', (1, 0))	M1	0|1
0.169134	('circle-6-1-0', (1, 0))	PMd	1|0
0.0659698	('circle-6-1-0', (1, 0))	PMd	0|1
0.0754668	('circle-6-1-0', (1, 0))	PMv	1|0
0.247631	('circle-6-1-0', (1, 0))	PMv	0|1
0.0932972	('circle-6-1-0', (1, 0))	SMA	1|0
0.0372652	('circle-6-1-0', (1, 0))	SMA	0|1
0.160463	('circle-6-1-0', (1, 0))	dlPFC	1|0
0.0175754	('circle-6-1-0', (1, 0))	dlPFC	0|1
0.219577	('circle-6-1-0', (1, 0))	preSMA	1|0
0.0647951	('circle-6-1-0', (1, 0))	preSMA	0|1
0.0690833	('circle-6-1-0', (1, 0))	vlPFC	1|0
0.0563861	('circle-6-1-0', (1, 0))	vlPFC	0|1
0.02344	('circle-6-1-0', (1, 1))	FP	1|0
-0.00369283	('circle-6-1-0', (1, 1))	FP	0|1
0.0884077	('circle-6-1-0', (1, 1))	M1	1|0
-6.86966e-05	('circle-6-1-0', (1, 1))	M1	0|1
0.142921	('circle-6-1-0', (1, 1))	PMd	1|0
0.0596706	('circle-6-1-0', (1, 1))	PMd	0|1
0.0462918	('circle-6-1-0', (1, 1))	PMv	1|0
0.23553	('circle-6-1-0', (1, 1))	PMv	0|1
0.0763579	('circle-6-1-0', (1, 1))	SMA	1|0
0.0459961	('circle-6-1-0', (1, 1))	SMA	0|1
0.109933	('circle-6-1-0', (1, 1))	dlPFC	1|0
0.0114212	('circle-6-1-0', (1, 1))	dlPFC	0|1
0.135058	('circle-6-1-0', (1, 1))	preSMA	1|0
0.0931178	('circle-6-1-0', (1, 1))	preSMA	0|1
0.0834552	('circle-6-1-0', (1, 1))	vlPFC	1|0
0.062759	('circle-6-1-0', (1, 1))	vlPFC	0|1
0.0444242	('squiggle3-3-1-0', (0, 0))	FP	1|0
0.00778118	('squiggle3-3-1-0', (0, 0))	FP	0|1
0.15089	('squiggle3-3-1-0', (0, 0))	M1	1|0
0.0164412	('squiggle3-3-1-0', (0, 0))	M1	0|1
0.160795	('squiggle3-3-1-0', (0, 0))	PMd	1|0
0.0889739	('squiggle3-3-1-0', (0, 0))	PMd	0|1
0.0831593	('squiggle3-3-1-0', (0, 0))	PMv	1|0
0.215955	('squiggle3-3-1-0', (0, 0))	PMv	0|1
0.0879179	('squiggle3-3-1-0', (0, 0))	SMA	1|0
0.0280969	('squiggle3-3-1-0', (0, 0))	SMA	0|1
0.127023	('squiggle3-3-1-0', (0, 0))	dlPFC	1|0
0.0104427	('squiggle3-3-1-0', (0, 0))	dlPFC	0|1
0.183296	('squiggle3-3-1-0', (0, 0))	preSMA	1|0
0.0604655	('squiggle3-3-1-0', (0, 0))	preSMA	0|1
0.0428695	('squiggle3-3-1-0', (0, 0))	vlPFC	1|0
0.0412739	('squiggle3-3-1-0', (0, 0))	vlPFC	0|1
0.0283803	('squiggle3-3-1-0', (0, 1))	FP	1|0
0.00722229	('squiggle3-3-1-0', (0, 1))	FP	0|1
0.0720411	('squiggle3-3-1-0', (0, 1))	M1	1|0
0.0114922	('squiggle3-3-1-0', (0, 1))	M1	0|1
0.18417	('squiggle3-3-1-0', (0, 1))	PMd	1|0
0.075054	('squiggle3-3-1-0', (0, 1))	PMd	0|1
0.0824042	('squiggle3-3-1-0', (0, 1))	PMv	1|0
0.182566	('squiggle3-3-1-0', (0, 1))	PMv	0|1
0.0814089	('squiggle3-3-1-0', (0, 1))	SMA	1|0
0.0443355	('squiggle3-3-1-0', (0, 1))	SMA	0|1
0.109538	('squiggle3-3-1-0', (0, 1))	dlPFC	1|0
0.011921	('squiggle3-3-1-0', (0, 1))	dlPFC	0|1
0.238025	('squiggle3-3-1-0', (0, 1))	preSMA	1|0
0.133211	('squiggle3-3-1-0', (0, 1))	preSMA	0|1
0.0423208	('squiggle3-3-1-0', (0, 1))	vlPFC	1|0
0.019853	('squiggle3-3-1-0', (0, 1))	vlPFC	0|1
0.0267758	('squiggle3-3-1-0', (1, 0))	FP	1|0
0.00121552	('squiggle3-3-1-0', (1, 0))	FP	0|1
0.0738942	('squiggle3-3-1-0', (1, 0))	M1	1|0
0.00330234	('squiggle3-3-1-0', (1, 0))	M1	0|1
0.196211	('squiggle3-3-1-0', (1, 0))	PMd	1|0
0.0274854	('squiggle3-3-1-0', (1, 0))	PMd	0|1
0.0829678	('squiggle3-3-1-0', (1, 0))	PMv	1|0
0.159843	('squiggle3-3-1-0', (1, 0))	PMv	0|1
0.0974141	('squiggle3-3-1-0', (1, 0))	SMA	1|0
0.037052	('squiggle3-3-1-0', (1, 0))	SMA	0|1
0.148736	('squiggle3-3-1-0', (1, 0))	dlPFC	1|0
0.00836986	('squiggle3-3-1-0', (1, 0))	dlPFC	0|1
0.267896	('squiggle3-3-1-0', (1, 0))	preSMA	1|0
0.0750498	('squiggle3-3-1-0', (1, 0))	preSMA	0|1
0.0541846	('squiggle3-3-1-0', (1, 0))	vlPFC	1|0
0.0317831	('squiggle3-3-1-0', (1, 0))	vlPFC	0|1
0.0399071	('squiggle3-3-1-0', (1, 1))	FP	1|0
0.001213	('squiggle3-3-1-0', (1, 1))	FP	0|1
0.0931565	('squiggle3-3-1-0', (1, 1))	M1	1|0
0.00193973	('squiggle3-3-1-0', (1, 1))	M1	0|1
0.137911	('squiggle3-3-1-0', (1, 1))	PMd	1|0
0.0620226	('squiggle3-3-1-0', (1, 1))	PMd	0|1
0.0489785	('squiggle3-3-1-0', (1, 1))	PMv	1|0
0.148943	('squiggle3-3-1-0', (1, 1))	PMv	0|1
0.0801284	('squiggle3-3-1-0', (1, 1))	SMA	1|0
0.0405289	('squiggle3-3-1-0', (1, 1))	SMA	0|1
0.107952	('squiggle3-3-1-0', (1, 1))	dlPFC	1|0
0.0112584	('squiggle3-3-1-0', (1, 1))	dlPFC	0|1
0.19506	('squiggle3-3-1-0', (1, 1))	preSMA	1|0
0.164315	('squiggle3-3-1-0', (1, 1))	preSMA	0|1
0.0458987	('squiggle3-3-1-0', (1, 1))	vlPFC	1|0
0.0306735	('squiggle3-3-1-0', (1, 1))	vlPFC	0|1
0.0341513	('squiggle3-3-2-1', (0, 0))	FP	1|0
0.00580854	('squiggle3-3-2-1', (0, 0))	FP	0|1
0.149543	('squiggle3-3-2-1', (0, 0))	M1	1|0
0.00803969	('squiggle3-3-2-1', (0, 0))	M1	0|1
0.141287	('squiggle3-3-2-1', (0, 0))	PMd	1|0
0.0591508	('squiggle3-3-2-1', (0, 0))	PMd	0|1
0.0890432	('squiggle3-3-2-1', (0, 0))	PMv	1|0
0.189446	('squiggle3-3-2-1', (0, 0))	PMv	0|1
0.0844314	('squiggle3-3-2-1', (0, 0))	SMA	1|0
0.0222669	('squiggle3-3-2-1', (0, 0))	SMA	0|1
0.110197	('squiggle3-3-2-1', (0, 0))	dlPFC	1|0
0.00739715	('squiggle3-3-2-1', (0, 0))	dlPFC	0|1
0.115956	('squiggle3-3-2-1', (0, 0))	preSMA	1|0
0.0472299	('squiggle3-3-2-1', (0, 0))	preSMA	0|1
0.0703872	('squiggle3-3-2-1', (0, 0))	vlPFC	1|0
0.0557647	('squiggle3-3-2-1', (0, 0))	vlPFC	0|1
0.0302281	('squiggle3-3-2-1', (0, 1))	FP	1|0
0.00454922	('squiggle3-3-2-1', (0, 1))	FP	0|1
0.0538153	('squiggle3-3-2-1', (0, 1))	M1	1|0
0.0148676	('squiggle3-3-2-1', (0, 1))	M1	0|1
0.169773	('squiggle3-3-2-1', (0, 1))	PMd	1|0
0.0523698	('squiggle3-3-2-1', (0, 1))	PMd	0|1
0.0669825	('squiggle3-3-2-1', (0, 1))	PMv	1|0
0.148969	('squiggle3-3-2-1', (0, 1))	PMv	0|1
0.0734926	('squiggle3-3-2-1', (0, 1))	SMA	1|0
0.0288969	('squiggle3-3-2-1', (0, 1))	SMA	0|1
0.124617	('squiggle3-3-2-1', (0, 1))	dlPFC	1|0
0.00854793	('squiggle3-3-2-1', (0, 1))	dlPFC	0|1
0.186603	('squiggle3-3-2-1', (0, 1))	preSMA	1|0
0.0755628	('squiggle3-3-2-1', (0, 1))	preSMA	0|1
0.0956154	('squiggle3-3-2-1', (0, 1))	vlPFC	1|0
0.0403109	('squiggle3-3-2-1', (0, 1))	vlPFC	0|1
0.0276565	('squiggle3-3-2-1', (1, 0))	FP	1|0
0.00322007	('squiggle3-3-2-1', (1, 0))	FP	0|1
0.0810277	('squiggle3-3-2-1', (1, 0))	M1	1|0
0.00586967	('squiggle3-3-2-1', (1, 0))	M1	0|1
0.166349	('squiggle3-3-2-1', (1, 0))	PMd	1|0
0.0322823	('squiggle3-3-2-1', (1, 0))	PMd	0|1
0.0762424	('squiggle3-3-2-1', (1, 0))	PMv	1|0
0.103666	('squiggle3-3-2-1', (1, 0))	PMv	0|1
0.0857486	('squiggle3-3-2-1', (1, 0))	SMA	1|0
0.022666	('squiggle3-3-2-1', (1, 0))	SMA	0|1
0.137033	('squiggle3-3-2-1', (1, 0))	dlPFC	1|0
0.0190688	('squiggle3-3-2-1', (1, 0))	dlPFC	0|1
0.191553	('squiggle3-3-2-1', (1, 0))	preSMA	1|0
0.0350862	('squiggle3-3-2-1', (1, 0))	preSMA	0|1
0.108736	('squiggle3-3-2-1', (1, 0))	vlPFC	1|0
0.0325507	('squiggle3-3-2-1', (1, 0))	vlPFC	0|1
0.0282831	('squiggle3-3-2-1', (1, 1))	FP	1|0
-0.000243957	('squiggle3-3-2-1', (1, 1))	FP	0|1
0.0549321	('squiggle3-3-2-1', (1, 1))	M1	1|0
-0.00170433	('squiggle3-3-2-1', (1, 1))	M1	0|1
0.121027	('squiggle3-3-2-1', (1, 1))	PMd	1|0
0.0508395	('squiggle3-3-2-1', (1, 1))	PMd	0|1
0.05412	('squiggle3-3-2-1', (1, 1))	PMv	1|0
0.118635	('squiggle3-3-2-1', (1, 1))	PMv	0|1
0.0631816	('squiggle3-3-2-1', (1, 1))	SMA	1|0
0.0278031	('squiggle3-3-2-1', (1, 1))	SMA	0|1
0.105936	('squiggle3-3-2-1', (1, 1))	dlPFC	1|0
0.00769622	('squiggle3-3-2-1', (1, 1))	dlPFC	0|1
0.124083	('squiggle3-3-2-1', (1, 1))	preSMA	1|0
0.0885561	('squiggle3-3-2-1', (1, 1))	preSMA	0|1
0.0624638	('squiggle3-3-2-1', (1, 1))	vlPFC	1|0
0.0314716	('squiggle3-3-2-1', (1, 1))	vlPFC	0|1

## Sheet: 4j_s2_left
encoding	(shape, location)	bregion	same-seqc_0_shape|seqc_0_loc
0.014165	('Lcentered-4-1-0', (0, 0))	FP	1|0
0.00549087	('Lcentered-4-1-0', (0, 0))	FP	0|1
0.0633868	('Lcentered-4-1-0', (0, 0))	M1	1|0
0.0176989	('Lcentered-4-1-0', (0, 0))	M1	0|1
0.0250367	('Lcentered-4-1-0', (0, 0))	PMd	1|0
0.032694	('Lcentered-4-1-0', (0, 0))	PMd	0|1
0.0628541	('Lcentered-4-1-0', (0, 0))	PMv	1|0
0.258707	('Lcentered-4-1-0', (0, 0))	PMv	0|1
0.0273486	('Lcentered-4-1-0', (0, 0))	SMA	1|0
0.0528275	('Lcentered-4-1-0', (0, 0))	SMA	0|1
0.0424204	('Lcentered-4-1-0', (0, 0))	dlPFC	1|0
0.0100538	('Lcentered-4-1-0', (0, 0))	dlPFC	0|1
0.014841	('Lcentered-4-1-0', (0, 0))	preSMA	1|0
0.0314766	('Lcentered-4-1-0', (0, 0))	preSMA	0|1
0.0438506	('Lcentered-4-1-0', (0, 0))	vlPFC	1|0
0.054267	('Lcentered-4-1-0', (0, 0))	vlPFC	0|1
0.02029	('Lcentered-4-1-0', (0, 1))	FP	1|0
0.000671025	('Lcentered-4-1-0', (0, 1))	FP	0|1
0.0601593	('Lcentered-4-1-0', (0, 1))	M1	1|0
0.0159572	('Lcentered-4-1-0', (0, 1))	M1	0|1
0.0164331	('Lcentered-4-1-0', (0, 1))	PMd	1|0
0.0333528	('Lcentered-4-1-0', (0, 1))	PMd	0|1
0.0378065	('Lcentered-4-1-0', (0, 1))	PMv	1|0
0.260865	('Lcentered-4-1-0', (0, 1))	PMv	0|1
0.0126045	('Lcentered-4-1-0', (0, 1))	SMA	1|0
0.0238697	('Lcentered-4-1-0', (0, 1))	SMA	0|1
0.0851087	('Lcentered-4-1-0', (0, 1))	dlPFC	1|0
0.0241691	('Lcentered-4-1-0', (0, 1))	dlPFC	0|1
0.0165384	('Lcentered-4-1-0', (0, 1))	preSMA	1|0
0.0392927	('Lcentered-4-1-0', (0, 1))	preSMA	0|1
0.0272386	('Lcentered-4-1-0', (0, 1))	vlPFC	1|0
0.0881152	('Lcentered-4-1-0', (0, 1))	vlPFC	0|1
0.00377704	('Lcentered-4-1-0', (1, 0))	FP	1|0
0.000613406	('Lcentered-4-1-0', (1, 0))	FP	0|1
0.0761906	('Lcentered-4-1-0', (1, 0))	M1	1|0
0.00964712	('Lcentered-4-1-0', (1, 0))	M1	0|1
0.0332975	('Lcentered-4-1-0', (1, 0))	PMd	1|0
0.0219826	('Lcentered-4-1-0', (1, 0))	PMd	0|1
0.0521559	('Lcentered-4-1-0', (1, 0))	PMv	1|0
0.238226	('Lcentered-4-1-0', (1, 0))	PMv	0|1
0.0134062	('Lcentered-4-1-0', (1, 0))	SMA	1|0
0.0156157	('Lcentered-4-1-0', (1, 0))	SMA	0|1
0.0858738	('Lcentered-4-1-0', (1, 0))	dlPFC	1|0
0.0104001	('Lcentered-4-1-0', (1, 0))	dlPFC	0|1
0.0251414	('Lcentered-4-1-0', (1, 0))	preSMA	1|0
0.0465982	('Lcentered-4-1-0', (1, 0))	preSMA	0|1
0.038432	('Lcentered-4-1-0', (1, 0))	vlPFC	1|0
0.0729452	('Lcentered-4-1-0', (1, 0))	vlPFC	0|1
0.0203484	('Lcentered-4-1-0', (1, 1))	FP	1|0
0.011042	('Lcentered-4-1-0', (1, 1))	FP	0|1
0.0443052	('Lcentered-4-1-0', (1, 1))	M1	1|0
0.0162307	('Lcentered-4-1-0', (1, 1))	M1	0|1
0.0215779	('Lcentered-4-1-0', (1, 1))	PMd	1|0
0.0368444	('Lcentered-4-1-0', (1, 1))	PMd	0|1
0.0437592	('Lcentered-4-1-0', (1, 1))	PMv	1|0
0.220769	('Lcentered-4-1-0', (1, 1))	PMv	0|1
0.0160631	('Lcentered-4-1-0', (1, 1))	SMA	1|0
0.0194625	('Lcentered-4-1-0', (1, 1))	SMA	0|1
0.0415676	('Lcentered-4-1-0', (1, 1))	dlPFC	1|0
0.0123574	('Lcentered-4-1-0', (1, 1))	dlPFC	0|1
0.0115627	('Lcentered-4-1-0', (1, 1))	preSMA	1|0
0.0234221	('Lcentered-4-1-0', (1, 1))	preSMA	0|1
0.0358757	('Lcentered-4-1-0', (1, 1))	vlPFC	1|0
0.0880303	('Lcentered-4-1-0', (1, 1))	vlPFC	0|1
0.00459344	('Lcentered-4-2-0', (0, 0))	FP	1|0
-0.00234954	('Lcentered-4-2-0', (0, 0))	FP	0|1
0.0608249	('Lcentered-4-2-0', (0, 0))	M1	1|0
0.0046121	('Lcentered-4-2-0', (0, 0))	M1	0|1
0.0898182	('Lcentered-4-2-0', (0, 0))	PMd	1|0
0.0142901	('Lcentered-4-2-0', (0, 0))	PMd	0|1
0.0227345	('Lcentered-4-2-0', (0, 0))	PMv	1|0
0.140142	('Lcentered-4-2-0', (0, 0))	PMv	0|1
0.00848636	('Lcentered-4-2-0', (0, 0))	SMA	1|0
0.0306322	('Lcentered-4-2-0', (0, 0))	SMA	0|1
0.0362705	('Lcentered-4-2-0', (0, 0))	dlPFC	1|0
0.0205684	('Lcentered-4-2-0', (0, 0))	dlPFC	0|1
0.0458182	('Lcentered-4-2-0', (0, 0))	preSMA	1|0
0.0678397	('Lcentered-4-2-0', (0, 0))	preSMA	0|1
0.0461699	('Lcentered-4-2-0', (0, 0))	vlPFC	1|0
0.0309185	('Lcentered-4-2-0', (0, 0))	vlPFC	0|1
0.00187524	('Lcentered-4-2-0', (0, 1))	FP	1|0
-0.0035328	('Lcentered-4-2-0', (0, 1))	FP	0|1
0.0670626	('Lcentered-4-2-0', (0, 1))	M1	1|0
0.00758491	('Lcentered-4-2-0', (0, 1))	M1	0|1
0.05904	('Lcentered-4-2-0', (0, 1))	PMd	1|0
0.0190033	('Lcentered-4-2-0', (0, 1))	PMd	0|1
0.0440651	('Lcentered-4-2-0', (0, 1))	PMv	1|0
0.156071	('Lcentered-4-2-0', (0, 1))	PMv	0|1
0.0156699	('Lcentered-4-2-0', (0, 1))	SMA	1|0
0.0248038	('Lcentered-4-2-0', (0, 1))	SMA	0|1
0.0704887	('Lcentered-4-2-0', (0, 1))	dlPFC	1|0
0.00997471	('Lcentered-4-2-0', (0, 1))	dlPFC	0|1
0.0581273	('Lcentered-4-2-0', (0, 1))	preSMA	1|0
0.0518574	('Lcentered-4-2-0', (0, 1))	preSMA	0|1
0.0379098	('Lcentered-4-2-0', (0, 1))	vlPFC	1|0
0.0323528	('Lcentered-4-2-0', (0, 1))	vlPFC	0|1
0.000903794	('Lcentered-4-2-0', (1, 0))	FP	1|0
-0.00139706	('Lcentered-4-2-0', (1, 0))	FP	0|1
0.06791	('Lcentered-4-2-0', (1, 0))	M1	1|0
0.0103113	('Lcentered-4-2-0', (1, 0))	M1	0|1
0.0661067	('Lcentered-4-2-0', (1, 0))	PMd	1|0
0.0175971	('Lcentered-4-2-0', (1, 0))	PMd	0|1
0.0313057	('Lcentered-4-2-0', (1, 0))	PMv	1|0
0.136209	('Lcentered-4-2-0', (1, 0))	PMv	0|1
0.0166763	('Lcentered-4-2-0', (1, 0))	SMA	1|0
0.0156023	('Lcentered-4-2-0', (1, 0))	SMA	0|1
0.0687812	('Lcentered-4-2-0', (1, 0))	dlPFC	1|0
0.0256299	('Lcentered-4-2-0', (1, 0))	dlPFC	0|1
0.0493648	('Lcentered-4-2-0', (1, 0))	preSMA	1|0
0.0692673	('Lcentered-4-2-0', (1, 0))	preSMA	0|1
0.0447276	('Lcentered-4-2-0', (1, 0))	vlPFC	1|0
0.0457622	('Lcentered-4-2-0', (1, 0))	vlPFC	0|1
0.00228254	('Lcentered-4-2-0', (1, 1))	FP	1|0
-0.00149241	('Lcentered-4-2-0', (1, 1))	FP	0|1
0.0646062	('Lcentered-4-2-0', (1, 1))	M1	1|0
0.00264154	('Lcentered-4-2-0', (1, 1))	M1	0|1
0.0659636	('Lcentered-4-2-0', (1, 1))	PMd	1|0
0.0121689	('Lcentered-4-2-0', (1, 1))	PMd	0|1
0.0176007	('Lcentered-4-2-0', (1, 1))	PMv	1|0
0.132276	('Lcentered-4-2-0', (1, 1))	PMv	0|1
0.00724956	('Lcentered-4-2-0', (1, 1))	SMA	1|0
0.0265712	('Lcentered-4-2-0', (1, 1))	SMA	0|1
0.0480907	('Lcentered-4-2-0', (1, 1))	dlPFC	1|0
0.0186004	('Lcentered-4-2-0', (1, 1))	dlPFC	0|1
0.0401359	('Lcentered-4-2-0', (1, 1))	preSMA	1|0
0.0415412	('Lcentered-4-2-0', (1, 1))	preSMA	0|1
0.0384888	('Lcentered-4-2-0', (1, 1))	vlPFC	1|0
0.0441541	('Lcentered-4-2-0', (1, 1))	vlPFC	0|1
0.0152134	('Lcentered-4-3-0', (0, 0))	FP	1|0
0.00358824	('Lcentered-4-3-0', (0, 0))	FP	0|1
0.0325987	('Lcentered-4-3-0', (0, 0))	M1	1|0
0.0100591	('Lcentered-4-3-0', (0, 0))	M1	0|1
0.0794824	('Lcentered-4-3-0', (0, 0))	PMd	1|0
0.051045	('Lcentered-4-3-0', (0, 0))	PMd	0|1
0.0534869	('Lcentered-4-3-0', (0, 0))	PMv	1|0
0.21573	('Lcentered-4-3-0', (0, 0))	PMv	0|1
0.048927	('Lcentered-4-3-0', (0, 0))	SMA	1|0
0.0405919	('Lcentered-4-3-0', (0, 0))	SMA	0|1
0.0700342	('Lcentered-4-3-0', (0, 0))	dlPFC	1|0
0.0285181	('Lcentered-4-3-0', (0, 0))	dlPFC	0|1
0.0400824	('Lcentered-4-3-0', (0, 0))	preSMA	1|0
0.0626605	('Lcentered-4-3-0', (0, 0))	preSMA	0|1
0.0342612	('Lcentered-4-3-0', (0, 0))	vlPFC	1|0
0.0514895	('Lcentered-4-3-0', (0, 0))	vlPFC	0|1
0.00566135	('Lcentered-4-3-0', (0, 1))	FP	1|0
-0.00275757	('Lcentered-4-3-0', (0, 1))	FP	0|1
0.0258699	('Lcentered-4-3-0', (0, 1))	M1	1|0
0.0126651	('Lcentered-4-3-0', (0, 1))	M1	0|1
0.0585273	('Lcentered-4-3-0', (0, 1))	PMd	1|0
0.0409797	('Lcentered-4-3-0', (0, 1))	PMd	0|1
0.0420664	('Lcentered-4-3-0', (0, 1))	PMv	1|0
0.243567	('Lcentered-4-3-0', (0, 1))	PMv	0|1
0.029499	('Lcentered-4-3-0', (0, 1))	SMA	1|0
0.0233015	('Lcentered-4-3-0', (0, 1))	SMA	0|1
0.116729	('Lcentered-4-3-0', (0, 1))	dlPFC	1|0
0.0353576	('Lcentered-4-3-0', (0, 1))	dlPFC	0|1
0.042192	('Lcentered-4-3-0', (0, 1))	preSMA	1|0
0.0784442	('Lcentered-4-3-0', (0, 1))	preSMA	0|1
0.0581019	('Lcentered-4-3-0', (0, 1))	vlPFC	1|0
0.0688955	('Lcentered-4-3-0', (0, 1))	vlPFC	0|1
0.0140206	('Lcentered-4-3-0', (1, 0))	FP	1|0
0.00510454	('Lcentered-4-3-0', (1, 0))	FP	0|1
0.0364753	('Lcentered-4-3-0', (1, 0))	M1	1|0
0.0261194	('Lcentered-4-3-0', (1, 0))	M1	0|1
0.0587012	('Lcentered-4-3-0', (1, 0))	PMd	1|0
0.0456568	('Lcentered-4-3-0', (1, 0))	PMd	0|1
0.0571652	('Lcentered-4-3-0', (1, 0))	PMv	1|0
0.201999	('Lcentered-4-3-0', (1, 0))	PMv	0|1
0.0413626	('Lcentered-4-3-0', (1, 0))	SMA	1|0
0.0282513	('Lcentered-4-3-0', (1, 0))	SMA	0|1
0.103568	('Lcentered-4-3-0', (1, 0))	dlPFC	1|0
0.00570111	('Lcentered-4-3-0', (1, 0))	dlPFC	0|1
0.0529258	('Lcentered-4-3-0', (1, 0))	preSMA	1|0
0.0488572	('Lcentered-4-3-0', (1, 0))	preSMA	0|1
0.0388511	('Lcentered-4-3-0', (1, 0))	vlPFC	1|0
0.073058	('Lcentered-4-3-0', (1, 0))	vlPFC	0|1
0.013511	('Lcentered-4-3-0', (1, 1))	FP	1|0
0.0076383	('Lcentered-4-3-0', (1, 1))	FP	0|1
0.0227046	('Lcentered-4-3-0', (1, 1))	M1	1|0
0.0132629	('Lcentered-4-3-0', (1, 1))	M1	0|1
0.0592533	('Lcentered-4-3-0', (1, 1))	PMd	1|0
0.0335174	('Lcentered-4-3-0', (1, 1))	PMd	0|1
0.0572365	('Lcentered-4-3-0', (1, 1))	PMv	1|0
0.180107	('Lcentered-4-3-0', (1, 1))	PMv	0|1
0.0367689	('Lcentered-4-3-0', (1, 1))	SMA	1|0
0.0384624	('Lcentered-4-3-0', (1, 1))	SMA	0|1
0.0618481	('Lcentered-4-3-0', (1, 1))	dlPFC	1|0
0.019735	('Lcentered-4-3-0', (1, 1))	dlPFC	0|1
0.0332489	('Lcentered-4-3-0', (1, 1))	preSMA	1|0
0.0535476	('Lcentered-4-3-0', (1, 1))	preSMA	0|1
0.0382655	('Lcentered-4-3-0', (1, 1))	vlPFC	1|0
0.072543	('Lcentered-4-3-0', (1, 1))	vlPFC	0|1
0.00678775	('Lcentered-4-4-0', (0, 0))	FP	1|0
-0.00273828	('Lcentered-4-4-0', (0, 0))	FP	0|1
0.0325126	('Lcentered-4-4-0', (0, 0))	M1	1|0
0.00207409	('Lcentered-4-4-0', (0, 0))	M1	0|1
0.0415915	('Lcentered-4-4-0', (0, 0))	PMd	1|0
0.0241459	('Lcentered-4-4-0', (0, 0))	PMd	0|1
0.0360643	('Lcentered-4-4-0', (0, 0))	PMv	1|0
0.14532	('Lcentered-4-4-0', (0, 0))	PMv	0|1
0.0188249	('Lcentered-4-4-0', (0, 0))	SMA	1|0
0.0291391	('Lcentered-4-4-0', (0, 0))	SMA	0|1
0.0428622	('Lcentered-4-4-0', (0, 0))	dlPFC	1|0
0.0266798	('Lcentered-4-4-0', (0, 0))	dlPFC	0|1
0.03113	('Lcentered-4-4-0', (0, 0))	preSMA	1|0
0.0541153	('Lcentered-4-4-0', (0, 0))	preSMA	0|1
0.0375767	('Lcentered-4-4-0', (0, 0))	vlPFC	1|0
0.0374227	('Lcentered-4-4-0', (0, 0))	vlPFC	0|1
0.0039049	('Lcentered-4-4-0', (0, 1))	FP	1|0
-0.00406855	('Lcentered-4-4-0', (0, 1))	FP	0|1
0.0455519	('Lcentered-4-4-0', (0, 1))	M1	1|0
0.00844188	('Lcentered-4-4-0', (0, 1))	M1	0|1
0.0271785	('Lcentered-4-4-0', (0, 1))	PMd	1|0
0.0263609	('Lcentered-4-4-0', (0, 1))	PMd	0|1
0.0581598	('Lcentered-4-4-0', (0, 1))	PMv	1|0
0.148043	('Lcentered-4-4-0', (0, 1))	PMv	0|1
0.0105728	('Lcentered-4-4-0', (0, 1))	SMA	1|0
0.0160998	('Lcentered-4-4-0', (0, 1))	SMA	0|1
0.100906	('Lcentered-4-4-0', (0, 1))	dlPFC	1|0
0.0169138	('Lcentered-4-4-0', (0, 1))	dlPFC	0|1
0.0330839	('Lcentered-4-4-0', (0, 1))	preSMA	1|0
0.0380666	('Lcentered-4-4-0', (0, 1))	preSMA	0|1
0.0426526	('Lcentered-4-4-0', (0, 1))	vlPFC	1|0
0.0579685	('Lcentered-4-4-0', (0, 1))	vlPFC	0|1
0.006243	('Lcentered-4-4-0', (1, 0))	FP	1|0
-0.000241777	('Lcentered-4-4-0', (1, 0))	FP	0|1
0.0503499	('Lcentered-4-4-0', (1, 0))	M1	1|0
0.00983295	('Lcentered-4-4-0', (1, 0))	M1	0|1
0.0344745	('Lcentered-4-4-0', (1, 0))	PMd	1|0
0.0295001	('Lcentered-4-4-0', (1, 0))	PMd	0|1
0.0390985	('Lcentered-4-4-0', (1, 0))	PMv	1|0
0.123626	('Lcentered-4-4-0', (1, 0))	PMv	0|1
0.0127132	('Lcentered-4-4-0', (1, 0))	SMA	1|0
0.0160172	('Lcentered-4-4-0', (1, 0))	SMA	0|1
0.0634694	('Lcentered-4-4-0', (1, 0))	dlPFC	1|0
0.0209988	('Lcentered-4-4-0', (1, 0))	dlPFC	0|1
0.0312363	('Lcentered-4-4-0', (1, 0))	preSMA	1|0
0.0486368	('Lcentered-4-4-0', (1, 0))	preSMA	0|1
0.0381916	('Lcentered-4-4-0', (1, 0))	vlPFC	1|0
0.0487206	('Lcentered-4-4-0', (1, 0))	vlPFC	0|1
0.00944889	('Lcentered-4-4-0', (1, 1))	FP	1|0
0.00501406	('Lcentered-4-4-0', (1, 1))	FP	0|1
0.0380791	('Lcentered-4-4-0', (1, 1))	M1	1|0
0.00435633	('Lcentered-4-4-0', (1, 1))	M1	0|1
0.0244253	('Lcentered-4-4-0', (1, 1))	PMd	1|0
0.035277	('Lcentered-4-4-0', (1, 1))	PMd	0|1
0.0293863	('Lcentered-4-4-0', (1, 1))	PMv	1|0
0.141114	('Lcentered-4-4-0', (1, 1))	PMv	0|1
0.0145576	('Lcentered-4-4-0', (1, 1))	SMA	1|0
0.0130526	('Lcentered-4-4-0', (1, 1))	SMA	0|1
0.0467595	('Lcentered-4-4-0', (1, 1))	dlPFC	1|0
0.0183916	('Lcentered-4-4-0', (1, 1))	dlPFC	0|1
0.0243453	('Lcentered-4-4-0', (1, 1))	preSMA	1|0
0.0429533	('Lcentered-4-4-0', (1, 1))	preSMA	0|1
0.0361594	('Lcentered-4-4-0', (1, 1))	vlPFC	1|0
0.0497457	('Lcentered-4-4-0', (1, 1))	vlPFC	0|1
0.0133933	('V-2-2-0', (0, 0))	FP	1|0
-1.16191e-05	('V-2-2-0', (0, 0))	FP	0|1
0.0236044	('V-2-2-0', (0, 0))	M1	1|0
0.0047946	('V-2-2-0', (0, 0))	M1	0|1
0.0564998	('V-2-2-0', (0, 0))	PMd	1|0
0.0335679	('V-2-2-0', (0, 0))	PMd	0|1
0.0411426	('V-2-2-0', (0, 0))	PMv	1|0
0.286006	('V-2-2-0', (0, 0))	PMv	0|1
0.0528484	('V-2-2-0', (0, 0))	SMA	1|0
0.0325618	('V-2-2-0', (0, 0))	SMA	0|1
0.0645253	('V-2-2-0', (0, 0))	dlPFC	1|0
0.0113355	('V-2-2-0', (0, 0))	dlPFC	0|1
0.0314504	('V-2-2-0', (0, 0))	preSMA	1|0
0.0423592	('V-2-2-0', (0, 0))	preSMA	0|1
0.0402742	('V-2-2-0', (0, 0))	vlPFC	1|0
0.063692	('V-2-2-0', (0, 0))	vlPFC	0|1
0.0179	('V-2-2-0', (0, 1))	FP	1|0
0.00229126	('V-2-2-0', (0, 1))	FP	0|1
0.0175635	('V-2-2-0', (0, 1))	M1	1|0
0.00906125	('V-2-2-0', (0, 1))	M1	0|1
0.0398004	('V-2-2-0', (0, 1))	PMd	1|0
0.0286121	('V-2-2-0', (0, 1))	PMd	0|1
0.0463478	('V-2-2-0', (0, 1))	PMv	1|0
0.286038	('V-2-2-0', (0, 1))	PMv	0|1
0.0331221	('V-2-2-0', (0, 1))	SMA	1|0
0.0249326	('V-2-2-0', (0, 1))	SMA	0|1
0.143151	('V-2-2-0', (0, 1))	dlPFC	1|0
0.0226701	('V-2-2-0', (0, 1))	dlPFC	0|1
0.0300646	('V-2-2-0', (0, 1))	preSMA	1|0
0.0297155	('V-2-2-0', (0, 1))	preSMA	0|1
0.0776852	('V-2-2-0', (0, 1))	vlPFC	1|0
0.0820795	('V-2-2-0', (0, 1))	vlPFC	0|1
0.0155972	('V-2-2-0', (1, 0))	FP	1|0
0.00885803	('V-2-2-0', (1, 0))	FP	0|1
0.0297899	('V-2-2-0', (1, 0))	M1	1|0
0.0148294	('V-2-2-0', (1, 0))	M1	0|1
0.0644293	('V-2-2-0', (1, 0))	PMd	1|0
0.0234767	('V-2-2-0', (1, 0))	PMd	0|1
0.0472026	('V-2-2-0', (1, 0))	PMv	1|0
0.231945	('V-2-2-0', (1, 0))	PMv	0|1
0.0582306	('V-2-2-0', (1, 0))	SMA	1|0
0.0230162	('V-2-2-0', (1, 0))	SMA	0|1
0.123826	('V-2-2-0', (1, 0))	dlPFC	1|0
0.00854816	('V-2-2-0', (1, 0))	dlPFC	0|1
0.0394948	('V-2-2-0', (1, 0))	preSMA	1|0
0.0222795	('V-2-2-0', (1, 0))	preSMA	0|1
0.0698743	('V-2-2-0', (1, 0))	vlPFC	1|0
0.0598446	('V-2-2-0', (1, 0))	vlPFC	0|1
0.01834	('V-2-2-0', (1, 1))	FP	1|0
0.00198517	('V-2-2-0', (1, 1))	FP	0|1
0.0209637	('V-2-2-0', (1, 1))	M1	1|0
0.0140113	('V-2-2-0', (1, 1))	M1	0|1
0.0394932	('V-2-2-0', (1, 1))	PMd	1|0
0.0296047	('V-2-2-0', (1, 1))	PMd	0|1
0.0382571	('V-2-2-0', (1, 1))	PMv	1|0
0.241285	('V-2-2-0', (1, 1))	PMv	0|1
0.034845	('V-2-2-0', (1, 1))	SMA	1|0
0.0209212	('V-2-2-0', (1, 1))	SMA	0|1
0.068046	('V-2-2-0', (1, 1))	dlPFC	1|0
0.0116282	('V-2-2-0', (1, 1))	dlPFC	0|1
0.0316729	('V-2-2-0', (1, 1))	preSMA	1|0
0.0376821	('V-2-2-0', (1, 1))	preSMA	0|1
0.0514197	('V-2-2-0', (1, 1))	vlPFC	1|0
0.0765439	('V-2-2-0', (1, 1))	vlPFC	0|1
0.00844309	('V-2-3-0', (0, 0))	FP	1|0
0.00167885	('V-2-3-0', (0, 0))	FP	0|1
0.061612	('V-2-3-0', (0, 0))	M1	1|0
0.0114987	('V-2-3-0', (0, 0))	M1	0|1
0.0596373	('V-2-3-0', (0, 0))	PMd	1|0
0.0205112	('V-2-3-0', (0, 0))	PMd	0|1
0.0256536	('V-2-3-0', (0, 0))	PMv	1|0
0.223729	('V-2-3-0', (0, 0))	PMv	0|1
0.0153494	('V-2-3-0', (0, 0))	SMA	1|0
0.0247584	('V-2-3-0', (0, 0))	SMA	0|1
0.0368067	('V-2-3-0', (0, 0))	dlPFC	1|0
0.0146546	('V-2-3-0', (0, 0))	dlPFC	0|1
0.025749	('V-2-3-0', (0, 0))	preSMA	1|0
0.0544441	('V-2-3-0', (0, 0))	preSMA	0|1
0.0499926	('V-2-3-0', (0, 0))	vlPFC	1|0
0.0304418	('V-2-3-0', (0, 0))	vlPFC	0|1
0.00605147	('V-2-3-0', (0, 1))	FP	1|0
-0.00182008	('V-2-3-0', (0, 1))	FP	0|1
0.0603099	('V-2-3-0', (0, 1))	M1	1|0
0.0169065	('V-2-3-0', (0, 1))	M1	0|1
0.0433788	('V-2-3-0', (0, 1))	PMd	1|0
0.0230773	('V-2-3-0', (0, 1))	PMd	0|1
0.0269946	('V-2-3-0', (0, 1))	PMv	1|0
0.248096	('V-2-3-0', (0, 1))	PMv	0|1
0.00891038	('V-2-3-0', (0, 1))	SMA	1|0
0.0211116	('V-2-3-0', (0, 1))	SMA	0|1
0.0621725	('V-2-3-0', (0, 1))	dlPFC	1|0
0.0218002	('V-2-3-0', (0, 1))	dlPFC	0|1
0.0303739	('V-2-3-0', (0, 1))	preSMA	1|0
0.0510286	('V-2-3-0', (0, 1))	preSMA	0|1
0.0447222	('V-2-3-0', (0, 1))	vlPFC	1|0
0.0475472	('V-2-3-0', (0, 1))	vlPFC	0|1
0.0095837	('V-2-3-0', (1, 0))	FP	1|0
0.00419257	('V-2-3-0', (1, 0))	FP	0|1
0.0631912	('V-2-3-0', (1, 0))	M1	1|0
0.0124638	('V-2-3-0', (1, 0))	M1	0|1
0.0466785	('V-2-3-0', (1, 0))	PMd	1|0
0.024192	('V-2-3-0', (1, 0))	PMd	0|1
0.0336933	('V-2-3-0', (1, 0))	PMv	1|0
0.237017	('V-2-3-0', (1, 0))	PMv	0|1
0.01445	('V-2-3-0', (1, 0))	SMA	1|0
0.013946	('V-2-3-0', (1, 0))	SMA	0|1
0.0589286	('V-2-3-0', (1, 0))	dlPFC	1|0
0.0282011	('V-2-3-0', (1, 0))	dlPFC	0|1
0.0178449	('V-2-3-0', (1, 0))	preSMA	1|0
0.0548802	('V-2-3-0', (1, 0))	preSMA	0|1
0.0423741	('V-2-3-0', (1, 0))	vlPFC	1|0
0.0498404	('V-2-3-0', (1, 0))	vlPFC	0|1
0.00791334	('V-2-3-0', (1, 1))	FP	1|0
0.0043832	('V-2-3-0', (1, 1))	FP	0|1
0.0511419	('V-2-3-0', (1, 1))	M1	1|0
0.00243795	('V-2-3-0', (1, 1))	M1	0|1
0.0422759	('V-2-3-0', (1, 1))	PMd	1|0
0.0301293	('V-2-3-0', (1, 1))	PMd	0|1
0.0193917	('V-2-3-0', (1, 1))	PMv	1|0
0.245571	('V-2-3-0', (1, 1))	PMv	0|1
0.0101151	('V-2-3-0', (1, 1))	SMA	1|0
0.0116644	('V-2-3-0', (1, 1))	SMA	0|1
0.0362213	('V-2-3-0', (1, 1))	dlPFC	1|0
0.019536	('V-2-3-0', (1, 1))	dlPFC	0|1
0.028866	('V-2-3-0', (1, 1))	preSMA	1|0
0.0690058	('V-2-3-0', (1, 1))	preSMA	0|1
0.0529377	('V-2-3-0', (1, 1))	vlPFC	1|0
0.0705991	('V-2-3-0', (1, 1))	vlPFC	0|1
0.00899812	('V-2-4-0', (0, 0))	FP	1|0
-0.00354605	('V-2-4-0', (0, 0))	FP	0|1
0.0227783	('V-2-4-0', (0, 0))	M1	1|0
0.00150224	('V-2-4-0', (0, 0))	M1	0|1
0.0234895	('V-2-4-0', (0, 0))	PMd	1|0
0.0147283	('V-2-4-0', (0, 0))	PMd	0|1
0.02764	('V-2-4-0', (0, 0))	PMv	1|0
0.159467	('V-2-4-0', (0, 0))	PMv	0|1
0.0240945	('V-2-4-0', (0, 0))	SMA	1|0
0.0272355	('V-2-4-0', (0, 0))	SMA	0|1
0.0524862	('V-2-4-0', (0, 0))	dlPFC	1|0
0.0136339	('V-2-4-0', (0, 0))	dlPFC	0|1
0.0253564	('V-2-4-0', (0, 0))	preSMA	1|0
0.0239816	('V-2-4-0', (0, 0))	preSMA	0|1
0.0281684	('V-2-4-0', (0, 0))	vlPFC	1|0
0.0535966	('V-2-4-0', (0, 0))	vlPFC	0|1
0.0147623	('V-2-4-0', (0, 1))	FP	1|0
2.71547e-05	('V-2-4-0', (0, 1))	FP	0|1
0.0362862	('V-2-4-0', (0, 1))	M1	1|0
0.0132283	('V-2-4-0', (0, 1))	M1	0|1
0.0216633	('V-2-4-0', (0, 1))	PMd	1|0
0.0160435	('V-2-4-0', (0, 1))	PMd	0|1
0.0425983	('V-2-4-0', (0, 1))	PMv	1|0
0.203196	('V-2-4-0', (0, 1))	PMv	0|1
0.0169245	('V-2-4-0', (0, 1))	SMA	1|0
0.0125854	('V-2-4-0', (0, 1))	SMA	0|1
0.10131	('V-2-4-0', (0, 1))	dlPFC	1|0
0.0117073	('V-2-4-0', (0, 1))	dlPFC	0|1
0.0199922	('V-2-4-0', (0, 1))	preSMA	1|0
0.0199761	('V-2-4-0', (0, 1))	preSMA	0|1
0.0404032	('V-2-4-0', (0, 1))	vlPFC	1|0
0.0551574	('V-2-4-0', (0, 1))	vlPFC	0|1
0.00999668	('V-2-4-0', (1, 0))	FP	1|0
0.00244564	('V-2-4-0', (1, 0))	FP	0|1
0.0296912	('V-2-4-0', (1, 0))	M1	1|0
0.00962193	('V-2-4-0', (1, 0))	M1	0|1
0.0252984	('V-2-4-0', (1, 0))	PMd	1|0
0.0164269	('V-2-4-0', (1, 0))	PMd	0|1
0.0568074	('V-2-4-0', (1, 0))	PMv	1|0
0.147706	('V-2-4-0', (1, 0))	PMv	0|1
0.0235165	('V-2-4-0', (1, 0))	SMA	1|0
0.0146493	('V-2-4-0', (1, 0))	SMA	0|1
0.0773783	('V-2-4-0', (1, 0))	dlPFC	1|0
0.00395873	('V-2-4-0', (1, 0))	dlPFC	0|1
0.0249333	('V-2-4-0', (1, 0))	preSMA	1|0
0.0224065	('V-2-4-0', (1, 0))	preSMA	0|1
0.0474461	('V-2-4-0', (1, 0))	vlPFC	1|0
0.0540291	('V-2-4-0', (1, 0))	vlPFC	0|1
0.0109671	('V-2-4-0', (1, 1))	FP	1|0
0.00911313	('V-2-4-0', (1, 1))	FP	0|1
0.0208845	('V-2-4-0', (1, 1))	M1	1|0
0.00276346	('V-2-4-0', (1, 1))	M1	0|1
0.0168178	('V-2-4-0', (1, 1))	PMd	1|0
0.02164	('V-2-4-0', (1, 1))	PMd	0|1
0.034959	('V-2-4-0', (1, 1))	PMv	1|0
0.180499	('V-2-4-0', (1, 1))	PMv	0|1
0.0227969	('V-2-4-0', (1, 1))	SMA	1|0
0.0133528	('V-2-4-0', (1, 1))	SMA	0|1
0.0500044	('V-2-4-0', (1, 1))	dlPFC	1|0
0.0101567	('V-2-4-0', (1, 1))	dlPFC	0|1
0.0274633	('V-2-4-0', (1, 1))	preSMA	1|0
0.0237475	('V-2-4-0', (1, 1))	preSMA	0|1
0.034485	('V-2-4-0', (1, 1))	vlPFC	1|0
0.0758723	('V-2-4-0', (1, 1))	vlPFC	0|1
0.00828602	('arcdeep-4-2-0', (0, 0))	FP	1|0
-0.000625241	('arcdeep-4-2-0', (0, 0))	FP	0|1
0.0683773	('arcdeep-4-2-0', (0, 0))	M1	1|0
0.0104783	('arcdeep-4-2-0', (0, 0))	M1	0|1
0.0781072	('arcdeep-4-2-0', (0, 0))	PMd	1|0
0.0313837	('arcdeep-4-2-0', (0, 0))	PMd	0|1
0.0346182	('arcdeep-4-2-0', (0, 0))	PMv	1|0
0.181604	('arcdeep-4-2-0', (0, 0))	PMv	0|1
0.0285366	('arcdeep-4-2-0', (0, 0))	SMA	1|0
0.0395161	('arcdeep-4-2-0', (0, 0))	SMA	0|1
0.0426155	('arcdeep-4-2-0', (0, 0))	dlPFC	1|0
0.0237694	('arcdeep-4-2-0', (0, 0))	dlPFC	0|1
0.0418097	('arcdeep-4-2-0', (0, 0))	preSMA	1|0
0.0578536	('arcdeep-4-2-0', (0, 0))	preSMA	0|1
0.0324296	('arcdeep-4-2-0', (0, 0))	vlPFC	1|0
0.0507174	('arcdeep-4-2-0', (0, 0))	vlPFC	0|1
0.00899021	('arcdeep-4-2-0', (0, 1))	FP	1|0
-9.49427e-05	('arcdeep-4-2-0', (0, 1))	FP	0|1
0.0698055	('arcdeep-4-2-0', (0, 1))	M1	1|0
0.0118931	('arcdeep-4-2-0', (0, 1))	M1	0|1
0.0401031	('arcdeep-4-2-0', (0, 1))	PMd	1|0
0.0243934	('arcdeep-4-2-0', (0, 1))	PMd	0|1
0.0301328	('arcdeep-4-2-0', (0, 1))	PMv	1|0
0.187573	('arcdeep-4-2-0', (0, 1))	PMv	0|1
0.0189416	('arcdeep-4-2-0', (0, 1))	SMA	1|0
0.0138686	('arcdeep-4-2-0', (0, 1))	SMA	0|1
0.0633387	('arcdeep-4-2-0', (0, 1))	dlPFC	1|0
0.0162102	('arcdeep-4-2-0', (0, 1))	dlPFC	0|1
0.048494	('arcdeep-4-2-0', (0, 1))	preSMA	1|0
0.0389935	('arcdeep-4-2-0', (0, 1))	preSMA	0|1
0.0304623	('arcdeep-4-2-0', (0, 1))	vlPFC	1|0
0.0613638	('arcdeep-4-2-0', (0, 1))	vlPFC	0|1
0.00721699	('arcdeep-4-2-0', (1, 0))	FP	1|0
0.00130127	('arcdeep-4-2-0', (1, 0))	FP	0|1
0.0644771	('arcdeep-4-2-0', (1, 0))	M1	1|0
0.0101415	('arcdeep-4-2-0', (1, 0))	M1	0|1
0.0501142	('arcdeep-4-2-0', (1, 0))	PMd	1|0
0.0297896	('arcdeep-4-2-0', (1, 0))	PMd	0|1
0.0251861	('arcdeep-4-2-0', (1, 0))	PMv	1|0
0.142482	('arcdeep-4-2-0', (1, 0))	PMv	0|1
0.0228832	('arcdeep-4-2-0', (1, 0))	SMA	1|0
0.0145387	('arcdeep-4-2-0', (1, 0))	SMA	0|1
0.0566425	('arcdeep-4-2-0', (1, 0))	dlPFC	1|0
0.0367981	('arcdeep-4-2-0', (1, 0))	dlPFC	0|1
0.0504551	('arcdeep-4-2-0', (1, 0))	preSMA	1|0
0.0760391	('arcdeep-4-2-0', (1, 0))	preSMA	0|1
0.0334869	('arcdeep-4-2-0', (1, 0))	vlPFC	1|0
0.0817277	('arcdeep-4-2-0', (1, 0))	vlPFC	0|1
0.0101809	('arcdeep-4-2-0', (1, 1))	FP	1|0
0.00462692	('arcdeep-4-2-0', (1, 1))	FP	0|1
0.0656653	('arcdeep-4-2-0', (1, 1))	M1	1|0
0.000512518	('arcdeep-4-2-0', (1, 1))	M1	0|1
0.0513274	('arcdeep-4-2-0', (1, 1))	PMd	1|0
0.0191856	('arcdeep-4-2-0', (1, 1))	PMd	0|1
0.036864	('arcdeep-4-2-0', (1, 1))	PMv	1|0
0.154166	('arcdeep-4-2-0', (1, 1))	PMv	0|1
0.0223746	('arcdeep-4-2-0', (1, 1))	SMA	1|0
0.00799839	('arcdeep-4-2-0', (1, 1))	SMA	0|1
0.0384564	('arcdeep-4-2-0', (1, 1))	dlPFC	1|0
0.0147245	('arcdeep-4-2-0', (1, 1))	dlPFC	0|1
0.0426612	('arcdeep-4-2-0', (1, 1))	preSMA	1|0
0.0377337	('arcdeep-4-2-0', (1, 1))	preSMA	0|1
0.0341863	('arcdeep-4-2-0', (1, 1))	vlPFC	1|0
0.0585489	('arcdeep-4-2-0', (1, 1))	vlPFC	0|1
0.0111524	('circle-6-1-0', (0, 0))	FP	1|0
0.000853034	('circle-6-1-0', (0, 0))	FP	0|1
0.0494903	('circle-6-1-0', (0, 0))	M1	1|0
0.00925911	('circle-6-1-0', (0, 0))	M1	0|1
0.059361	('circle-6-1-0', (0, 0))	PMd	1|0
0.0238324	('circle-6-1-0', (0, 0))	PMd	0|1
0.0282755	('circle-6-1-0', (0, 0))	PMv	1|0
0.190125	('circle-6-1-0', (0, 0))	PMv	0|1
0.0171569	('circle-6-1-0', (0, 0))	SMA	1|0
0.034695	('circle-6-1-0', (0, 0))	SMA	0|1
0.0741817	('circle-6-1-0', (0, 0))	dlPFC	1|0
0.0242882	('circle-6-1-0', (0, 0))	dlPFC	0|1
0.0217447	('circle-6-1-0', (0, 0))	preSMA	1|0
0.0601717	('circle-6-1-0', (0, 0))	preSMA	0|1
0.0197934	('circle-6-1-0', (0, 0))	vlPFC	1|0
0.0772373	('circle-6-1-0', (0, 0))	vlPFC	0|1
0.0111826	('circle-6-1-0', (0, 1))	FP	1|0
0.000321982	('circle-6-1-0', (0, 1))	FP	0|1
0.0528621	('circle-6-1-0', (0, 1))	M1	1|0
0.0102045	('circle-6-1-0', (0, 1))	M1	0|1
0.0488457	('circle-6-1-0', (0, 1))	PMd	1|0
0.0245781	('circle-6-1-0', (0, 1))	PMd	0|1
0.026768	('circle-6-1-0', (0, 1))	PMv	1|0
0.195312	('circle-6-1-0', (0, 1))	PMv	0|1
0.0179192	('circle-6-1-0', (0, 1))	SMA	1|0
0.0254854	('circle-6-1-0', (0, 1))	SMA	0|1
0.11368	('circle-6-1-0', (0, 1))	dlPFC	1|0
0.0165692	('circle-6-1-0', (0, 1))	dlPFC	0|1
0.0276853	('circle-6-1-0', (0, 1))	preSMA	1|0
0.0544186	('circle-6-1-0', (0, 1))	preSMA	0|1
0.0314173	('circle-6-1-0', (0, 1))	vlPFC	1|0
0.0901632	('circle-6-1-0', (0, 1))	vlPFC	0|1
0.00961776	('circle-6-1-0', (1, 0))	FP	1|0
0.003757	('circle-6-1-0', (1, 0))	FP	0|1
0.0474596	('circle-6-1-0', (1, 0))	M1	1|0
0.00950359	('circle-6-1-0', (1, 0))	M1	0|1
0.0646816	('circle-6-1-0', (1, 0))	PMd	1|0
0.0274203	('circle-6-1-0', (1, 0))	PMd	0|1
0.0360433	('circle-6-1-0', (1, 0))	PMv	1|0
0.190633	('circle-6-1-0', (1, 0))	PMv	0|1
0.0235782	('circle-6-1-0', (1, 0))	SMA	1|0
0.0113058	('circle-6-1-0', (1, 0))	SMA	0|1
0.14039	('circle-6-1-0', (1, 0))	dlPFC	1|0
0.0282538	('circle-6-1-0', (1, 0))	dlPFC	0|1
0.0249493	('circle-6-1-0', (1, 0))	preSMA	1|0
0.0606895	('circle-6-1-0', (1, 0))	preSMA	0|1
0.0278769	('circle-6-1-0', (1, 0))	vlPFC	1|0
0.0922036	('circle-6-1-0', (1, 0))	vlPFC	0|1
0.014852	('circle-6-1-0', (1, 1))	FP	1|0
0.00710211	('circle-6-1-0', (1, 1))	FP	0|1
0.0555744	('circle-6-1-0', (1, 1))	M1	1|0
0.00705476	('circle-6-1-0', (1, 1))	M1	0|1
0.0491577	('circle-6-1-0', (1, 1))	PMd	1|0
0.0193663	('circle-6-1-0', (1, 1))	PMd	0|1
0.0338559	('circle-6-1-0', (1, 1))	PMv	1|0
0.189193	('circle-6-1-0', (1, 1))	PMv	0|1
0.0133014	('circle-6-1-0', (1, 1))	SMA	1|0
0.0112962	('circle-6-1-0', (1, 1))	SMA	0|1
0.066831	('circle-6-1-0', (1, 1))	dlPFC	1|0
0.0163825	('circle-6-1-0', (1, 1))	dlPFC	0|1
0.0203891	('circle-6-1-0', (1, 1))	preSMA	1|0
0.0480793	('circle-6-1-0', (1, 1))	preSMA	0|1
0.0280042	('circle-6-1-0', (1, 1))	vlPFC	1|0
0.0860146	('circle-6-1-0', (1, 1))	vlPFC	0|1
0.00656716	('squiggle3-3-1-0', (0, 0))	FP	1|0
0.00184953	('squiggle3-3-1-0', (0, 0))	FP	0|1
0.0423795	('squiggle3-3-1-0', (0, 0))	M1	1|0
0.000523666	('squiggle3-3-1-0', (0, 0))	M1	0|1
0.0360319	('squiggle3-3-1-0', (0, 0))	PMd	1|0
0.0268617	('squiggle3-3-1-0', (0, 0))	PMd	0|1
0.0294977	('squiggle3-3-1-0', (0, 0))	PMv	1|0
0.227563	('squiggle3-3-1-0', (0, 0))	PMv	0|1
0.0391856	('squiggle3-3-1-0', (0, 0))	SMA	1|0
0.0261061	('squiggle3-3-1-0', (0, 0))	SMA	0|1
0.0454167	('squiggle3-3-1-0', (0, 0))	dlPFC	1|0
0.0299224	('squiggle3-3-1-0', (0, 0))	dlPFC	0|1
0.0151065	('squiggle3-3-1-0', (0, 0))	preSMA	1|0
0.034954	('squiggle3-3-1-0', (0, 0))	preSMA	0|1
0.0770166	('squiggle3-3-1-0', (0, 0))	vlPFC	1|0
0.0897498	('squiggle3-3-1-0', (0, 0))	vlPFC	0|1
0.0108327	('squiggle3-3-1-0', (0, 1))	FP	1|0
0.00837902	('squiggle3-3-1-0', (0, 1))	FP	0|1
0.0366862	('squiggle3-3-1-0', (0, 1))	M1	1|0
0.0224017	('squiggle3-3-1-0', (0, 1))	M1	0|1
0.0340682	('squiggle3-3-1-0', (0, 1))	PMd	1|0
0.0218072	('squiggle3-3-1-0', (0, 1))	PMd	0|1
0.0370704	('squiggle3-3-1-0', (0, 1))	PMv	1|0
0.209506	('squiggle3-3-1-0', (0, 1))	PMv	0|1
0.0361463	('squiggle3-3-1-0', (0, 1))	SMA	1|0
0.0335606	('squiggle3-3-1-0', (0, 1))	SMA	0|1
0.083691	('squiggle3-3-1-0', (0, 1))	dlPFC	1|0
0.0324775	('squiggle3-3-1-0', (0, 1))	dlPFC	0|1
0.0211543	('squiggle3-3-1-0', (0, 1))	preSMA	1|0
0.0648599	('squiggle3-3-1-0', (0, 1))	preSMA	0|1
0.0654211	('squiggle3-3-1-0', (0, 1))	vlPFC	1|0
0.122458	('squiggle3-3-1-0', (0, 1))	vlPFC	0|1
0.0167847	('squiggle3-3-1-0', (1, 0))	FP	1|0
0.00146144	('squiggle3-3-1-0', (1, 0))	FP	0|1
0.0400762	('squiggle3-3-1-0', (1, 0))	M1	1|0
0.0208303	('squiggle3-3-1-0', (1, 0))	M1	0|1
0.0465774	('squiggle3-3-1-0', (1, 0))	PMd	1|0
0.0363012	('squiggle3-3-1-0', (1, 0))	PMd	0|1
0.029076	('squiggle3-3-1-0', (1, 0))	PMv	1|0
0.203449	('squiggle3-3-1-0', (1, 0))	PMv	0|1
0.0493609	('squiggle3-3-1-0', (1, 0))	SMA	1|0
0.0124351	('squiggle3-3-1-0', (1, 0))	SMA	0|1
0.0775668	('squiggle3-3-1-0', (1, 0))	dlPFC	1|0
0.0146437	('squiggle3-3-1-0', (1, 0))	dlPFC	0|1
0.0319639	('squiggle3-3-1-0', (1, 0))	preSMA	1|0
0.0445132	('squiggle3-3-1-0', (1, 0))	preSMA	0|1
0.0837633	('squiggle3-3-1-0', (1, 0))	vlPFC	1|0
0.125563	('squiggle3-3-1-0', (1, 0))	vlPFC	0|1
0.0278334	('squiggle3-3-1-0', (1, 1))	FP	1|0
0.00176941	('squiggle3-3-1-0', (1, 1))	FP	0|1
0.0276056	('squiggle3-3-1-0', (1, 1))	M1	1|0
0.0194347	('squiggle3-3-1-0', (1, 1))	M1	0|1
0.0241356	('squiggle3-3-1-0', (1, 1))	PMd	1|0
0.0316673	('squiggle3-3-1-0', (1, 1))	PMd	0|1
0.028985	('squiggle3-3-1-0', (1, 1))	PMv	1|0
0.221206	('squiggle3-3-1-0', (1, 1))	PMv	0|1
0.0256799	('squiggle3-3-1-0', (1, 1))	SMA	1|0
0.0238086	('squiggle3-3-1-0', (1, 1))	SMA	0|1
0.036555	('squiggle3-3-1-0', (1, 1))	dlPFC	1|0
0.0340099	('squiggle3-3-1-0', (1, 1))	dlPFC	0|1
0.0177141	('squiggle3-3-1-0', (1, 1))	preSMA	1|0
0.0778308	('squiggle3-3-1-0', (1, 1))	preSMA	0|1
0.0646899	('squiggle3-3-1-0', (1, 1))	vlPFC	1|0
0.136681	('squiggle3-3-1-0', (1, 1))	vlPFC	0|1
0.00799884	('squiggle3-3-2-0', (0, 0))	FP	1|0
-0.000661909	('squiggle3-3-2-0', (0, 0))	FP	0|1
0.0703352	('squiggle3-3-2-0', (0, 0))	M1	1|0
0.00681865	('squiggle3-3-2-0', (0, 0))	M1	0|1
0.0587425	('squiggle3-3-2-0', (0, 0))	PMd	1|0
0.0190774	('squiggle3-3-2-0', (0, 0))	PMd	0|1
0.0264711	('squiggle3-3-2-0', (0, 0))	PMv	1|0
0.164055	('squiggle3-3-2-0', (0, 0))	PMv	0|1
0.0228986	('squiggle3-3-2-0', (0, 0))	SMA	1|0
0.0307447	('squiggle3-3-2-0', (0, 0))	SMA	0|1
0.0456852	('squiggle3-3-2-0', (0, 0))	dlPFC	1|0
0.0151462	('squiggle3-3-2-0', (0, 0))	dlPFC	0|1
0.0501352	('squiggle3-3-2-0', (0, 0))	preSMA	1|0
0.0548339	('squiggle3-3-2-0', (0, 0))	preSMA	0|1
0.0559388	('squiggle3-3-2-0', (0, 0))	vlPFC	1|0
0.0386672	('squiggle3-3-2-0', (0, 0))	vlPFC	0|1
0.00639825	('squiggle3-3-2-0', (0, 1))	FP	1|0
-0.0055911	('squiggle3-3-2-0', (0, 1))	FP	0|1
0.0627881	('squiggle3-3-2-0', (0, 1))	M1	1|0
0.0058763	('squiggle3-3-2-0', (0, 1))	M1	0|1
0.0508193	('squiggle3-3-2-0', (0, 1))	PMd	1|0
0.023875	('squiggle3-3-2-0', (0, 1))	PMd	0|1
0.0324319	('squiggle3-3-2-0', (0, 1))	PMv	1|0
0.168358	('squiggle3-3-2-0', (0, 1))	PMv	0|1
0.0336159	('squiggle3-3-2-0', (0, 1))	SMA	1|0
0.0158818	('squiggle3-3-2-0', (0, 1))	SMA	0|1
0.0777461	('squiggle3-3-2-0', (0, 1))	dlPFC	1|0
0.00800483	('squiggle3-3-2-0', (0, 1))	dlPFC	0|1
0.0490135	('squiggle3-3-2-0', (0, 1))	preSMA	1|0
0.0259978	('squiggle3-3-2-0', (0, 1))	preSMA	0|1
0.0611501	('squiggle3-3-2-0', (0, 1))	vlPFC	1|0
0.0616902	('squiggle3-3-2-0', (0, 1))	vlPFC	0|1
0.00723731	('squiggle3-3-2-0', (1, 0))	FP	1|0
0.000617895	('squiggle3-3-2-0', (1, 0))	FP	0|1
0.0664807	('squiggle3-3-2-0', (1, 0))	M1	1|0
0.00733243	('squiggle3-3-2-0', (1, 0))	M1	0|1
0.0550696	('squiggle3-3-2-0', (1, 0))	PMd	1|0
0.0241059	('squiggle3-3-2-0', (1, 0))	PMd	0|1
0.0301402	('squiggle3-3-2-0', (1, 0))	PMv	1|0
0.157931	('squiggle3-3-2-0', (1, 0))	PMv	0|1
0.0373803	('squiggle3-3-2-0', (1, 0))	SMA	1|0
0.0221044	('squiggle3-3-2-0', (1, 0))	SMA	0|1
0.0790154	('squiggle3-3-2-0', (1, 0))	dlPFC	1|0
0.0262402	('squiggle3-3-2-0', (1, 0))	dlPFC	0|1
0.0619204	('squiggle3-3-2-0', (1, 0))	preSMA	1|0
0.0805114	('squiggle3-3-2-0', (1, 0))	preSMA	0|1
0.0551432	('squiggle3-3-2-0', (1, 0))	vlPFC	1|0
0.0487357	('squiggle3-3-2-0', (1, 0))	vlPFC	0|1
0.0100058	('squiggle3-3-2-0', (1, 1))	FP	1|0
0.00395416	('squiggle3-3-2-0', (1, 1))	FP	0|1
0.0619148	('squiggle3-3-2-0', (1, 1))	M1	1|0
0.00687067	('squiggle3-3-2-0', (1, 1))	M1	0|1
0.0505273	('squiggle3-3-2-0', (1, 1))	PMd	1|0
0.0214913	('squiggle3-3-2-0', (1, 1))	PMd	0|1
0.0305021	('squiggle3-3-2-0', (1, 1))	PMv	1|0
0.167714	('squiggle3-3-2-0', (1, 1))	PMv	0|1
0.0281547	('squiggle3-3-2-0', (1, 1))	SMA	1|0
0.00822504	('squiggle3-3-2-0', (1, 1))	SMA	0|1
0.0490365	('squiggle3-3-2-0', (1, 1))	dlPFC	1|0
0.0160539	('squiggle3-3-2-0', (1, 1))	dlPFC	0|1
0.0438248	('squiggle3-3-2-0', (1, 1))	preSMA	1|0
0.0342293	('squiggle3-3-2-0', (1, 1))	preSMA	0|1
0.0530279	('squiggle3-3-2-0', (1, 1))	vlPFC	1|0
0.0563744	('squiggle3-3-2-0', (1, 1))	vlPFC	0|1
0.0103665	('squiggle3-3-2-1', (0, 0))	FP	1|0
-0.0018221	('squiggle3-3-2-1', (0, 0))	FP	0|1
0.0253562	('squiggle3-3-2-1', (0, 0))	M1	1|0
0.000904753	('squiggle3-3-2-1', (0, 0))	M1	0|1
0.0401744	('squiggle3-3-2-1', (0, 0))	PMd	1|0
0.01076	('squiggle3-3-2-1', (0, 0))	PMd	0|1
0.041014	('squiggle3-3-2-1', (0, 0))	PMv	1|0
0.154768	('squiggle3-3-2-1', (0, 0))	PMv	0|1
0.0318279	('squiggle3-3-2-1', (0, 0))	SMA	1|0
0.00880522	('squiggle3-3-2-1', (0, 0))	SMA	0|1
0.0638457	('squiggle3-3-2-1', (0, 0))	dlPFC	1|0
0.0137714	('squiggle3-3-2-1', (0, 0))	dlPFC	0|1
0.0266015	('squiggle3-3-2-1', (0, 0))	preSMA	1|0
0.0236483	('squiggle3-3-2-1', (0, 0))	preSMA	0|1
0.0753603	('squiggle3-3-2-1', (0, 0))	vlPFC	1|0
0.0638195	('squiggle3-3-2-1', (0, 0))	vlPFC	0|1
0.0121222	('squiggle3-3-2-1', (0, 1))	FP	1|0
-0.0053343	('squiggle3-3-2-1', (0, 1))	FP	0|1
0.0203774	('squiggle3-3-2-1', (0, 1))	M1	1|0
0.004008	('squiggle3-3-2-1', (0, 1))	M1	0|1
0.0337214	('squiggle3-3-2-1', (0, 1))	PMd	1|0
0.012224	('squiggle3-3-2-1', (0, 1))	PMd	0|1
0.0466921	('squiggle3-3-2-1', (0, 1))	PMv	1|0
0.165498	('squiggle3-3-2-1', (0, 1))	PMv	0|1
0.018495	('squiggle3-3-2-1', (0, 1))	SMA	1|0
0.0172926	('squiggle3-3-2-1', (0, 1))	SMA	0|1
0.0992616	('squiggle3-3-2-1', (0, 1))	dlPFC	1|0
0.0189078	('squiggle3-3-2-1', (0, 1))	dlPFC	0|1
0.0280651	('squiggle3-3-2-1', (0, 1))	preSMA	1|0
0.0147752	('squiggle3-3-2-1', (0, 1))	preSMA	0|1
0.115471	('squiggle3-3-2-1', (0, 1))	vlPFC	1|0
0.0691152	('squiggle3-3-2-1', (0, 1))	vlPFC	0|1
0.0259763	('squiggle3-3-2-1', (1, 0))	FP	1|0
0.00918616	('squiggle3-3-2-1', (1, 0))	FP	0|1
0.0222315	('squiggle3-3-2-1', (1, 0))	M1	1|0
0.0107016	('squiggle3-3-2-1', (1, 0))	M1	0|1
0.0354945	('squiggle3-3-2-1', (1, 0))	PMd	1|0
0.025009	('squiggle3-3-2-1', (1, 0))	PMd	0|1
0.0635516	('squiggle3-3-2-1', (1, 0))	PMv	1|0
0.17691	('squiggle3-3-2-1', (1, 0))	PMv	0|1
0.0219077	('squiggle3-3-2-1', (1, 0))	SMA	1|0
0.00685446	('squiggle3-3-2-1', (1, 0))	SMA	0|1
0.0943213	('squiggle3-3-2-1', (1, 0))	dlPFC	1|0
0.00553229	('squiggle3-3-2-1', (1, 0))	dlPFC	0|1
0.0367397	('squiggle3-3-2-1', (1, 0))	preSMA	1|0
0.0179056	('squiggle3-3-2-1', (1, 0))	preSMA	0|1
0.0948855	('squiggle3-3-2-1', (1, 0))	vlPFC	1|0
0.0846206	('squiggle3-3-2-1', (1, 0))	vlPFC	0|1
0.0319453	('squiggle3-3-2-1', (1, 1))	FP	1|0
0.00682738	('squiggle3-3-2-1', (1, 1))	FP	0|1
0.0167393	('squiggle3-3-2-1', (1, 1))	M1	1|0
0.000841905	('squiggle3-3-2-1', (1, 1))	M1	0|1
0.0275021	('squiggle3-3-2-1', (1, 1))	PMd	1|0
0.0208644	('squiggle3-3-2-1', (1, 1))	PMd	0|1
0.0324394	('squiggle3-3-2-1', (1, 1))	PMv	1|0
0.158615	('squiggle3-3-2-1', (1, 1))	PMv	0|1
0.0155627	('squiggle3-3-2-1', (1, 1))	SMA	1|0
0.00740101	('squiggle3-3-2-1', (1, 1))	SMA	0|1
0.0608523	('squiggle3-3-2-1', (1, 1))	dlPFC	1|0
0.0118052	('squiggle3-3-2-1', (1, 1))	dlPFC	0|1
0.0269507	('squiggle3-3-2-1', (1, 1))	preSMA	1|0
0.0233192	('squiggle3-3-2-1', (1, 1))	preSMA	0|1
0.0909391	('squiggle3-3-2-1', (1, 1))	vlPFC	1|0
0.0953001	('squiggle3-3-2-1', (1, 1))	vlPFC	0|1
0.00916523	('usquare-1-3-0', (0, 0))	FP	1|0
0.00302242	('usquare-1-3-0', (0, 0))	FP	0|1
0.0568161	('usquare-1-3-0', (0, 0))	M1	1|0
0.00237113	('usquare-1-3-0', (0, 0))	M1	0|1
0.0765218	('usquare-1-3-0', (0, 0))	PMd	1|0
0.0206577	('usquare-1-3-0', (0, 0))	PMd	0|1
0.0220781	('usquare-1-3-0', (0, 0))	PMv	1|0
0.147991	('usquare-1-3-0', (0, 0))	PMv	0|1
0.0114298	('usquare-1-3-0', (0, 0))	SMA	1|0
0.0302415	('usquare-1-3-0', (0, 0))	SMA	0|1
0.0428048	('usquare-1-3-0', (0, 0))	dlPFC	1|0
0.0196371	('usquare-1-3-0', (0, 0))	dlPFC	0|1
0.0253294	('usquare-1-3-0', (0, 0))	preSMA	1|0
0.0768237	('usquare-1-3-0', (0, 0))	preSMA	0|1
0.0447622	('usquare-1-3-0', (0, 0))	vlPFC	1|0
0.0413658	('usquare-1-3-0', (0, 0))	vlPFC	0|1
0.00312553	('usquare-1-3-0', (0, 1))	FP	1|0
-0.000601125	('usquare-1-3-0', (0, 1))	FP	0|1
0.0644635	('usquare-1-3-0', (0, 1))	M1	1|0
0.00608979	('usquare-1-3-0', (0, 1))	M1	0|1
0.0650921	('usquare-1-3-0', (0, 1))	PMd	1|0
0.0246395	('usquare-1-3-0', (0, 1))	PMd	0|1
0.030278	('usquare-1-3-0', (0, 1))	PMv	1|0
0.123217	('usquare-1-3-0', (0, 1))	PMv	0|1
0.0142023	('usquare-1-3-0', (0, 1))	SMA	1|0
0.0154422	('usquare-1-3-0', (0, 1))	SMA	0|1
0.0662718	('usquare-1-3-0', (0, 1))	dlPFC	1|0
0.00744789	('usquare-1-3-0', (0, 1))	dlPFC	0|1
0.0297112	('usquare-1-3-0', (0, 1))	preSMA	1|0
0.0394058	('usquare-1-3-0', (0, 1))	preSMA	0|1
0.027601	('usquare-1-3-0', (0, 1))	vlPFC	1|0
0.0590819	('usquare-1-3-0', (0, 1))	vlPFC	0|1
0.00667701	('usquare-1-3-0', (1, 0))	FP	1|0
-0.00147933	('usquare-1-3-0', (1, 0))	FP	0|1
0.0637233	('usquare-1-3-0', (1, 0))	M1	1|0
0.0048891	('usquare-1-3-0', (1, 0))	M1	0|1
0.0768626	('usquare-1-3-0', (1, 0))	PMd	1|0
0.0229314	('usquare-1-3-0', (1, 0))	PMd	0|1
0.0116413	('usquare-1-3-0', (1, 0))	PMv	1|0
0.143474	('usquare-1-3-0', (1, 0))	PMv	0|1
0.0171214	('usquare-1-3-0', (1, 0))	SMA	1|0
0.0129556	('usquare-1-3-0', (1, 0))	SMA	0|1
0.0432865	('usquare-1-3-0', (1, 0))	dlPFC	1|0
0.0239612	('usquare-1-3-0', (1, 0))	dlPFC	0|1
0.0220647	('usquare-1-3-0', (1, 0))	preSMA	1|0
0.0776857	('usquare-1-3-0', (1, 0))	preSMA	0|1
0.0328754	('usquare-1-3-0', (1, 0))	vlPFC	1|0
0.0630661	('usquare-1-3-0', (1, 0))	vlPFC	0|1
0.00847242	('usquare-1-3-0', (1, 1))	FP	1|0
0.00355068	('usquare-1-3-0', (1, 1))	FP	0|1
0.0614184	('usquare-1-3-0', (1, 1))	M1	1|0
0.00213441	('usquare-1-3-0', (1, 1))	M1	0|1
0.0570525	('usquare-1-3-0', (1, 1))	PMd	1|0
0.0175222	('usquare-1-3-0', (1, 1))	PMd	0|1
0.022982	('usquare-1-3-0', (1, 1))	PMv	1|0
0.131164	('usquare-1-3-0', (1, 1))	PMv	0|1
0.00737836	('usquare-1-3-0', (1, 1))	SMA	1|0
0.00722509	('usquare-1-3-0', (1, 1))	SMA	0|1
0.0463448	('usquare-1-3-0', (1, 1))	dlPFC	1|0
0.0176282	('usquare-1-3-0', (1, 1))	dlPFC	0|1
0.0315307	('usquare-1-3-0', (1, 1))	preSMA	1|0
0.0473808	('usquare-1-3-0', (1, 1))	preSMA	0|1
0.0333989	('usquare-1-3-0', (1, 1))	vlPFC	1|0
0.063303	('usquare-1-3-0', (1, 1))	vlPFC	0|1
0.00794808	('zigzagSq-1-1-1', (0, 0))	FP	1|0
0.00111711	('zigzagSq-1-1-1', (0, 0))	FP	0|1
0.0626011	('zigzagSq-1-1-1', (0, 0))	M1	1|0
0.00871545	('zigzagSq-1-1-1', (0, 0))	M1	0|1
0.0372881	('zigzagSq-1-1-1', (0, 0))	PMd	1|0
0.0227691	('zigzagSq-1-1-1', (0, 0))	PMd	0|1
0.0321735	('zigzagSq-1-1-1', (0, 0))	PMv	1|0
0.151115	('zigzagSq-1-1-1', (0, 0))	PMv	0|1
0.0131675	('zigzagSq-1-1-1', (0, 0))	SMA	1|0
0.0297115	('zigzagSq-1-1-1', (0, 0))	SMA	0|1
0.0395363	('zigzagSq-1-1-1', (0, 0))	dlPFC	1|0
0.0135682	('zigzagSq-1-1-1', (0, 0))	dlPFC	0|1
0.0561518	('zigzagSq-1-1-1', (0, 0))	preSMA	1|0
0.0509783	('zigzagSq-1-1-1', (0, 0))	preSMA	0|1
0.0382727	('zigzagSq-1-1-1', (0, 0))	vlPFC	1|0
0.0377311	('zigzagSq-1-1-1', (0, 0))	vlPFC	0|1
0.000506712	('zigzagSq-1-1-1', (0, 1))	FP	1|0
-0.00696451	('zigzagSq-1-1-1', (0, 1))	FP	0|1
0.0561983	('zigzagSq-1-1-1', (0, 1))	M1	1|0
0.00238636	('zigzagSq-1-1-1', (0, 1))	M1	0|1
0.0311042	('zigzagSq-1-1-1', (0, 1))	PMd	1|0
0.0208678	('zigzagSq-1-1-1', (0, 1))	PMd	0|1
0.0653146	('zigzagSq-1-1-1', (0, 1))	PMv	1|0
0.153266	('zigzagSq-1-1-1', (0, 1))	PMv	0|1
0.0204018	('zigzagSq-1-1-1', (0, 1))	SMA	1|0
0.0113738	('zigzagSq-1-1-1', (0, 1))	SMA	0|1
0.0637846	('zigzagSq-1-1-1', (0, 1))	dlPFC	1|0
0.0109983	('zigzagSq-1-1-1', (0, 1))	dlPFC	0|1
0.087712	('zigzagSq-1-1-1', (0, 1))	preSMA	1|0
0.0353796	('zigzagSq-1-1-1', (0, 1))	preSMA	0|1
0.0452656	('zigzagSq-1-1-1', (0, 1))	vlPFC	1|0
0.0487594	('zigzagSq-1-1-1', (0, 1))	vlPFC	0|1
0.00991073	('zigzagSq-1-1-1', (1, 0))	FP	1|0
0.00171335	('zigzagSq-1-1-1', (1, 0))	FP	0|1
0.07402	('zigzagSq-1-1-1', (1, 0))	M1	1|0
0.00869309	('zigzagSq-1-1-1', (1, 0))	M1	0|1
0.0395262	('zigzagSq-1-1-1', (1, 0))	PMd	1|0
0.0205367	('zigzagSq-1-1-1', (1, 0))	PMd	0|1
0.0511447	('zigzagSq-1-1-1', (1, 0))	PMv	1|0
0.18566	('zigzagSq-1-1-1', (1, 0))	PMv	0|1
0.0144628	('zigzagSq-1-1-1', (1, 0))	SMA	1|0
0.0195713	('zigzagSq-1-1-1', (1, 0))	SMA	0|1
0.0663387	('zigzagSq-1-1-1', (1, 0))	dlPFC	1|0
0.0251105	('zigzagSq-1-1-1', (1, 0))	dlPFC	0|1
0.0494306	('zigzagSq-1-1-1', (1, 0))	preSMA	1|0
0.0550524	('zigzagSq-1-1-1', (1, 0))	preSMA	0|1
0.0447648	('zigzagSq-1-1-1', (1, 0))	vlPFC	1|0
0.0563522	('zigzagSq-1-1-1', (1, 0))	vlPFC	0|1
0.00825986	('zigzagSq-1-1-1', (1, 1))	FP	1|0
0.00320915	('zigzagSq-1-1-1', (1, 1))	FP	0|1
0.0758655	('zigzagSq-1-1-1', (1, 1))	M1	1|0
0.00620585	('zigzagSq-1-1-1', (1, 1))	M1	0|1
0.0376371	('zigzagSq-1-1-1', (1, 1))	PMd	1|0
0.0347917	('zigzagSq-1-1-1', (1, 1))	PMd	0|1
0.0320718	('zigzagSq-1-1-1', (1, 1))	PMv	1|0
0.160994	('zigzagSq-1-1-1', (1, 1))	PMv	0|1
0.0162	('zigzagSq-1-1-1', (1, 1))	SMA	1|0
0.0128976	('zigzagSq-1-1-1', (1, 1))	SMA	0|1
0.0354307	('zigzagSq-1-1-1', (1, 1))	dlPFC	1|0
0.00944432	('zigzagSq-1-1-1', (1, 1))	dlPFC	0|1
0.0443585	('zigzagSq-1-1-1', (1, 1))	preSMA	1|0
0.0288937	('zigzagSq-1-1-1', (1, 1))	preSMA	0|1
0.0412145	('zigzagSq-1-1-1', (1, 1))	vlPFC	1|0
0.0509341	('zigzagSq-1-1-1', (1, 1))	vlPFC	0|1
0.00524306	('zigzagSq-1-2-1', (0, 0))	FP	1|0
-0.00356598	('zigzagSq-1-2-1', (0, 0))	FP	0|1
0.060624	('zigzagSq-1-2-1', (0, 0))	M1	1|0
0.0151398	('zigzagSq-1-2-1', (0, 0))	M1	0|1
0.054867	('zigzagSq-1-2-1', (0, 0))	PMd	1|0
0.0555598	('zigzagSq-1-2-1', (0, 0))	PMd	0|1
0.0232785	('zigzagSq-1-2-1', (0, 0))	PMv	1|0
0.131396	('zigzagSq-1-2-1', (0, 0))	PMv	0|1
0.0314156	('zigzagSq-1-2-1', (0, 0))	SMA	1|0
0.051711	('zigzagSq-1-2-1', (0, 0))	SMA	0|1
0.0358534	('zigzagSq-1-2-1', (0, 0))	dlPFC	1|0
0.0507063	('zigzagSq-1-2-1', (0, 0))	dlPFC	0|1
0.0480723	('zigzagSq-1-2-1', (0, 0))	preSMA	1|0
0.115851	('zigzagSq-1-2-1', (0, 0))	preSMA	0|1
0.0618338	('zigzagSq-1-2-1', (0, 0))	vlPFC	1|0
0.0514904	('zigzagSq-1-2-1', (0, 0))	vlPFC	0|1
0.00575474	('zigzagSq-1-2-1', (0, 1))	FP	1|0
-0.000460949	('zigzagSq-1-2-1', (0, 1))	FP	0|1
0.073185	('zigzagSq-1-2-1', (0, 1))	M1	1|0
0.0198049	('zigzagSq-1-2-1', (0, 1))	M1	0|1
0.0399007	('zigzagSq-1-2-1', (0, 1))	PMd	1|0
0.0360132	('zigzagSq-1-2-1', (0, 1))	PMd	0|1
0.0323347	('zigzagSq-1-2-1', (0, 1))	PMv	1|0
0.173487	('zigzagSq-1-2-1', (0, 1))	PMv	0|1
0.0255723	('zigzagSq-1-2-1', (0, 1))	SMA	1|0
0.0217417	('zigzagSq-1-2-1', (0, 1))	SMA	0|1
0.057225	('zigzagSq-1-2-1', (0, 1))	dlPFC	1|0
0.0264586	('zigzagSq-1-2-1', (0, 1))	dlPFC	0|1
0.0579996	('zigzagSq-1-2-1', (0, 1))	preSMA	1|0
0.0657193	('zigzagSq-1-2-1', (0, 1))	preSMA	0|1
0.0581954	('zigzagSq-1-2-1', (0, 1))	vlPFC	1|0
0.0652611	('zigzagSq-1-2-1', (0, 1))	vlPFC	0|1
0.00326547	('zigzagSq-1-2-1', (1, 0))	FP	1|0
0.00256022	('zigzagSq-1-2-1', (1, 0))	FP	0|1
0.0779137	('zigzagSq-1-2-1', (1, 0))	M1	1|0
0.0214516	('zigzagSq-1-2-1', (1, 0))	M1	0|1
0.0347639	('zigzagSq-1-2-1', (1, 0))	PMd	1|0
0.034646	('zigzagSq-1-2-1', (1, 0))	PMd	0|1
0.0225682	('zigzagSq-1-2-1', (1, 0))	PMv	1|0
0.112676	('zigzagSq-1-2-1', (1, 0))	PMv	0|1
0.0339769	('zigzagSq-1-2-1', (1, 0))	SMA	1|0
0.019649	('zigzagSq-1-2-1', (1, 0))	SMA	0|1
0.0448286	('zigzagSq-1-2-1', (1, 0))	dlPFC	1|0
0.0455506	('zigzagSq-1-2-1', (1, 0))	dlPFC	0|1
0.043839	('zigzagSq-1-2-1', (1, 0))	preSMA	1|0
0.0790949	('zigzagSq-1-2-1', (1, 0))	preSMA	0|1
0.0511705	('zigzagSq-1-2-1', (1, 0))	vlPFC	1|0
0.0431004	('zigzagSq-1-2-1', (1, 0))	vlPFC	0|1
0.00782073	('zigzagSq-1-2-1', (1, 1))	FP	1|0
0.000534225	('zigzagSq-1-2-1', (1, 1))	FP	0|1
0.0622583	('zigzagSq-1-2-1', (1, 1))	M1	1|0
0.00674451	('zigzagSq-1-2-1', (1, 1))	M1	0|1
0.0423436	('zigzagSq-1-2-1', (1, 1))	PMd	1|0
0.029823	('zigzagSq-1-2-1', (1, 1))	PMd	0|1
0.0305311	('zigzagSq-1-2-1', (1, 1))	PMv	1|0
0.126031	('zigzagSq-1-2-1', (1, 1))	PMv	0|1
0.0239225	('zigzagSq-1-2-1', (1, 1))	SMA	1|0
0.0115245	('zigzagSq-1-2-1', (1, 1))	SMA	0|1
0.0445458	('zigzagSq-1-2-1', (1, 1))	dlPFC	1|0
0.019676	('zigzagSq-1-2-1', (1, 1))	dlPFC	0|1
0.042135	('zigzagSq-1-2-1', (1, 1))	preSMA	1|0
0.0690806	('zigzagSq-1-2-1', (1, 1))	preSMA	0|1
0.050897	('zigzagSq-1-2-1', (1, 1))	vlPFC	1|0
0.0452462	('zigzagSq-1-2-1', (1, 1))	vlPFC	0|1

## Sheet: 4j_s1_right
encoding	bregion	same-seqc_0_shape|seqc_0_loc
0.0244092	FP	1|0
0.00407513	FP	0|1
0.0465041	M1	1|0
0.00991058	M1	0|1
0.160811	PMd	1|0
0.0660375	PMd	0|1
0.0706333	PMv	1|0
0.213515	PMv	0|1
0.0706943	SMA	1|0
0.0481865	SMA	0|1
0.143137	dlPFC	1|0
0.0138118	dlPFC	0|1
0.13925	preSMA	1|0
0.0836246	preSMA	0|1
0.0612456	vlPFC	1|0
0.040006	vlPFC	0|1

## Sheet: 4j_s2_right
encoding	bregion	same-seqc_0_shape|seqc_0_loc
0.00979085	FP	1|0
0.00127318	FP	0|1
0.0522071	M1	1|0
0.00886729	M1	0|1
0.0467272	PMd	1|0
0.0256996	PMd	0|1
0.0355344	PMv	1|0
0.179047	PMv	0|1
0.0219149	SMA	1|0
0.0204974	SMA	0|1
0.0664879	dlPFC	1|0
0.019662	dlPFC	0|1
0.03576	preSMA	1|0
0.0503713	preSMA	0|1
0.0450157	vlPFC	1|0
0.0624538	vlPFC	0|1

## Sheet: 4k
(var_decode, vars_controlled) (see comments)	bregion	decodekind	score_adjusted
('seqc_0_loc', 'task_kind', 'seqc_0_shape')	FP	across	0.126744
('seqc_0_loc', 'task_kind', 'seqc_0_shape')	FP	within	0.119697
('seqc_0_loc', 'task_kind', 'seqc_0_shape')	M1	across	0.380327
('seqc_0_loc', 'task_kind', 'seqc_0_shape')	M1	within	0.395707
('seqc_0_loc', 'task_kind', 'seqc_0_shape')	PMd	across	0.328272
('seqc_0_loc', 'task_kind', 'seqc_0_shape')	PMd	within	0.396465
('seqc_0_loc', 'task_kind', 'seqc_0_shape')	PMv	across	0.383038
('seqc_0_loc', 'task_kind', 'seqc_0_shape')	PMv	within	0.606818
('seqc_0_loc', 'task_kind', 'seqc_0_shape')	SMA	across	0.265891
('seqc_0_loc', 'task_kind', 'seqc_0_shape')	SMA	within	0.243182
('seqc_0_loc', 'task_kind', 'seqc_0_shape')	dlPFC	across	0.362745
('seqc_0_loc', 'task_kind', 'seqc_0_shape')	dlPFC	within	0.364646
('seqc_0_loc', 'task_kind', 'seqc_0_shape')	preSMA	across	0.407289
('seqc_0_loc', 'task_kind', 'seqc_0_shape')	preSMA	within	0.431566
('seqc_0_loc', 'task_kind', 'seqc_0_shape')	vlPFC	across	0.344913
('seqc_0_loc', 'task_kind', 'seqc_0_shape')	vlPFC	within	0.503283
('seqc_0_shape', 'task_kind', 'seqc_0_loc')	FP	across	0.0197114
('seqc_0_shape', 'task_kind', 'seqc_0_loc')	FP	within	0.00840909
('seqc_0_shape', 'task_kind', 'seqc_0_loc')	M1	across	0.0415077
('seqc_0_shape', 'task_kind', 'seqc_0_loc')	M1	within	0.0438636
('seqc_0_shape', 'task_kind', 'seqc_0_loc')	PMd	across	0.0717836
('seqc_0_shape', 'task_kind', 'seqc_0_loc')	PMd	within	0.152273
('seqc_0_shape', 'task_kind', 'seqc_0_loc')	PMv	across	0.588276
('seqc_0_shape', 'task_kind', 'seqc_0_loc')	PMv	within	0.730227
('seqc_0_shape', 'task_kind', 'seqc_0_loc')	SMA	across	0.100977
('seqc_0_shape', 'task_kind', 'seqc_0_loc')	SMA	within	0.0904545
('seqc_0_shape', 'task_kind', 'seqc_0_loc')	dlPFC	across	0.0375574
('seqc_0_shape', 'task_kind', 'seqc_0_loc')	dlPFC	within	0.0784091
('seqc_0_shape', 'task_kind', 'seqc_0_loc')	preSMA	across	0.118895
('seqc_0_shape', 'task_kind', 'seqc_0_loc')	preSMA	within	0.125455
('seqc_0_shape', 'task_kind', 'seqc_0_loc')	vlPFC	across	0.234967
('seqc_0_shape', 'task_kind', 'seqc_0_loc')	vlPFC	within	0.382273
