# Supplementary material for: Neural representation of action symbols in primate frontal cortex
Source: Nature. 2026 May 20;654(8117):152–62. doi: 10.1038/s41586-026-10297-x (PMC13233313; doi:10.1038/s41586-026-10297-x)
Supplement: Supplementary file 16 — Source Data Fig. 5 [file 41586_2026_10297_MOESM16_ESM.xlsx]

## Sheet: 5d
morph_index|assigned_primitive	('0|base1',)	('1|base1',)	('2|base1',)	('3|base1',)	('4|base1',)	('4|base2',)	('5|base2',)	('99|base2',)
('0|base1',)	0	0.000621495	0.0277905	0.0278185	0.0318165	0.102321	0.184792	0.127113
('1|base1',)	0.000621495	0	-0.000624981	0.0151491	0.00978921	0.109244	0.185428	0.160231
('2|base1',)	0.0277905	-0.000624981	0	0.0319421	0.00777583	0.114554	0.198091	0.188521
('3|base1',)	0.0278185	0.0151491	0.0319421	0	0.025712	0.0881018	0.219103	0.184538
('4|base1',)	0.0318165	0.00978921	0.00777583	0.025712	0	0.0406918	0.129466	0.130425
('4|base2',)	0.102321	0.109244	0.114554	0.0881018	0.0406918	0	0.0405632	0.0377781
('5|base2',)	0.184792	0.185428	0.198091	0.219103	0.129466	0.0405632	0	0.0436328
('99|base2',)	0.127113	0.160231	0.188521	0.184538	0.130425	0.0377781	0.0436328	0

## Sheet: 5e
primitive alignment	drawn primitive	morph index
0.545082	base2	99
0.425071	base1	0
0.503529	base1	0
0.576376	base2	99
0.490525	base2	99
0.584384	base2	99
0.466465	base1	0
0.445157	base1	4
0.460529	base1	3
0.542738	base2	99
0.482074	base1	0
0.469656	base1	1
0.443079	base1	3
0.474718	base1	1
0.493395	base1	0
0.546433	base2	5
0.474246	base1	2
0.546337	base2	5
0.510261	base2	99
0.449017	base1	0
0.572408	base2	99
0.510302	base1	4
0.424869	base1	2
0.442001	base1	0
0.481237	base1	3
0.543646	base2	99
0.427128	base1	3
0.555393	base2	99
0.426055	base1	0
0.521007	base2	99
0.426765	base1	3
0.495431	base2	4
0.435571	base1	0
0.460237	base1	1
0.439697	base1	2
0.456267	base1	1
0.439706	base1	0
0.551055	base2	5
0.423242	base1	2
0.536654	base2	5
0.492694	base2	99
0.516428	base1	3
0.419859	base1	2
0.423033	base1	3
0.441303	base1	2
0.453354	base1	0
0.436067	base1	4
0.429795	base1	3
0.561288	base2	99
0.554854	base2	5
0.443405	base1	0
0.544564	base2	99
0.527122	base2	99
0.552311	base2	99
0.552415	base2	5
0.474804	base1	0
0.570383	base2	4
0.456785	base1	0
0.432875	base1	1
0.436768	base1	1
0.549034	base2	5
0.449992	base1	0
0.440091	base1	0
0.413818	base1	1
0.446723	base1	0
0.568574	base2	5
0.421143	base1	2
0.460174	base1	4
0.586425	base2	99
0.559108	base2	99
0.467031	base1	3
0.485123	base1	3
0.546874	base2	99
0.508102	base2	99
0.438918	base1	1
0.440472	base1	0
0.454872	base1	4
0.455871	base1	2
0.547166	base2	99
0.459559	base1	1
0.431971	base1	3
0.435529	base1	0
0.4225	base1	3
0.461618	base1	4
0.456052	base1	2
0.512925	base1	0
0.46897	base1	0
0.438502	base1	2
0.550014	base2	99
0.482797	base1	4
0.477315	base1	4
0.415072	base1	1
0.557634	base2	5
0.475268	base1	0
0.541128	base2	99
0.561016	base2	99
0.565577	base2	5
0.469328	base1	3
0.556272	base2	99
0.554899	base2	99
0.446615	base1	0
0.431118	base1	4
0.472116	base1	0
0.560681	base2	5
0.450799	base1	1
0.430443	base1	2
0.509401	base2	5
0.423042	base1	2
0.425468	base1	0
0.418421	base1	3
0.423444	base1	3
0.546968	base2	99
0.533857	base2	99
0.420234	base1	0
0.509225	base2	4
0.449793	base1	0
0.436932	base1	1
0.502114	base1	2
0.428691	base1	3
0.448147	base1	1
0.549695	base2	99
0.439627	base1	0
0.522987	base2	4
0.427667	base1	1
0.547711	base2	5
0.521453	base2	99
0.557984	base2	5
0.501691	base2	4
0.534004	base2	99

## Sheet: 5f
label (see comments)	primitive alignment	drawn primitive
ambig_base1	0.503802	base1
ambig_base2	0.533813	base2
base1	0.481516	base1
base2	0.552859	base2
not_ambig_base1	0.483672	base1
not_ambig_base2	0.549217	base2
ambig_base1	0.41676	base1
ambig_base2	0.615308	base2
base1	0.431875	base1
base2	0.58992	base2
not_ambig_base1	0.447703	base1
not_ambig_base2	0.616365	base2
ambig_base1	0.472727	base1
ambig_base2	0.553623	base2
base1	0.473168	base1
base2	0.540395	base2
not_ambig_base1	0.484465	base1
not_ambig_base2	0.56029	base2
ambig_base1	0.465302	base1
ambig_base2	0.56239	base2
base1	0.471013	base1
base2	0.538698	base2
not_ambig_base1	0.4689	base1
not_ambig_base2	0.562446	base2
ambig_base1	0.481206	base1
ambig_base2	0.530621	base2
base1	0.47034	base1
base2	0.533026	base2
not_ambig_base1	0.470982	base1
not_ambig_base2	0.55086	base2
ambig_base1	0.458663	base1
ambig_base2	0.584889	base2
base1	0.464664	base1
base2	0.561858	base2
not_ambig_base1	0.446958	base1
not_ambig_base2	0.580027	base2
ambig_base1	0.478272	base1
ambig_base2	0.474747	base2
base1	0.468011	base1
base2	0.512827	base2
not_ambig_base1	0.457467	base1
not_ambig_base2	0.493925	base2
ambig_base1	0.464898	base1
ambig_base2	0.555288	base2
base1	0.448949	base1
base2	0.537815	base2
not_ambig_base1	0.461805	base1
not_ambig_base2	0.551323	base2
ambig_base1	0.471604	base1
ambig_base2	0.516609	base2
base1	0.4315	base1
base2	0.557664	base2
not_ambig_base1	0.446336	base1
not_ambig_base2	0.539009	base2
ambig_base1	0.465272	base1
ambig_base2	0.529727	base2
base1	0.462991	base1
base2	0.531461	base2
not_ambig_base1	0.452968	base1
not_ambig_base2	0.537799	base2
ambig_base1	0.453409	base1
ambig_base2	0.531818	base2
base1	0.479906	base1
base2	0.536667	base2
not_ambig_base1	0.461274	base1
not_ambig_base2	0.527796	base2
ambig_base1	0.451023	base1
ambig_base2	0.504105	base2
base1	0.453944	base1
base2	0.49646	base2
not_ambig_base1	0.447759	base1
not_ambig_base2	0.506026	base2
ambig_base1	0.458117	base1
ambig_base2	0.521738	base2
base1	0.468295	base1
base2	0.509545	base2
not_ambig_base1	0.457208	base1
not_ambig_base2	0.525185	base2
ambig_base1	0.462158	base1
ambig_base2	0.519943	base2
base1	0.454109	base1
base2	0.543893	base2
not_ambig_base1	0.444627	base1
not_ambig_base2	0.55031	base2

## Sheet: 5g
animal	bregion	prim alignment diff
Diego	FP	0.00158156
Diego	M1	-0.00319597
Diego	PMd	0.0521072
Diego	PMv	0.0300109
Diego	SMA	-0.0172854
Diego	dlPFC	-0.0329648
Diego	preSMA	0.000933027
Diego	vlPFC	-0.0110263
Diego	FP	0.0111236
Diego	M1	0.0229706
Diego	PMd	0.0592806
Diego	PMv	0.198548
Diego	SMA	-0.0175845
Diego	dlPFC	0.0215017
Diego	preSMA	0.00179719
Diego	vlPFC	-0.0162336
Diego	FP	0.00804366
Diego	M1	0.0234261
Diego	PMd	0.0214207
Diego	PMv	0.0808959
Diego	SMA	-0.00984698
Diego	dlPFC	-0.000104768
Diego	preSMA	-0.00869004
Diego	vlPFC	-0.0057415
Diego	FP	-0.00355705
Diego	M1	0.0182917
Diego	PMd	0.0474834
Diego	PMv	0.0970885
Diego	SMA	0.0363714
Diego	dlPFC	0.0121235
Diego	preSMA	0.0027551
Diego	vlPFC	0.00127432
Diego	FP	0.00216839
Diego	M1	-0.00598003
Diego	PMd	0.0163796
Diego	PMv	0.0494143
Diego	SMA	-0.00273019
Diego	dlPFC	0.000575798
Diego	preSMA	-0.00598789
Diego	vlPFC	0.00489305
Diego	FP	-0.00521982
Diego	M1	0.0297711
Diego	PMd	0.0670215
Diego	PMv	0.126225
Diego	SMA	0.0250371
Diego	dlPFC	0.01096
Diego	preSMA	0.0112551
Diego	vlPFC	-0.00922456
Diego	FP	0.00561214
Diego	M1	0.002206
Diego	PMd	0.00300211
Diego	PMv	0.0329226
Diego	SMA	0.00721825
Diego	dlPFC	-0.00174977
Diego	preSMA	-0.00312068
Diego	vlPFC	0.0123682
Diego	FP	-0.00585908
Diego	M1	0.00702105
Diego	PMd	0.0177236
Diego	PMv	-0.00352505
Diego	SMA	0.00758474
Diego	dlPFC	0.00804638
Diego	preSMA	0.0222177
Diego	vlPFC	-0.000768373
Diego	FP	0.00147746
Diego	M1	-0.00175928
Diego	PMd	-0.016985
Diego	PMv	0.0903901
Diego	SMA	0.000245863
Diego	dlPFC	0.00448423
Diego	preSMA	0.0130925
Diego	vlPFC	-0.00923394
Diego	FP	0.00181389
Diego	M1	0.0187819
Diego	PMd	0.0619048
Diego	PMv	0.0860349
Diego	SMA	0.0372255
Diego	dlPFC	0.0211301
Diego	preSMA	0.0163027
Diego	vlPFC	-0.0234822
Diego	FP	-0.00207447
Diego	M1	0.00104198
Diego	PMd	0.00717687
Diego	PMv	0.0412295
Diego	SMA	0.0127374
Diego	dlPFC	0.00291144
Diego	preSMA	0.0160181
Diego	vlPFC	-0.0039682
Diego	FP	-0.00209934
Diego	M1	0.00263937
Diego	PMd	0.0057158
Diego	PMv	-0.000239481
Diego	SMA	0.00245197
Diego	dlPFC	0.00312968
Diego	preSMA	-0.00309478
Diego	vlPFC	-0.00616438
Diego	FP	0.0047302
Diego	M1	0.00779017
Diego	PMd	-0.00270266
Diego	PMv	0.0450047
Diego	SMA	0.00637166
Diego	dlPFC	0.00613852
Diego	preSMA	0.00589013
Diego	vlPFC	0.00247271
Pancho	FP	0.00314646
Pancho	M1	-0.00043903
Pancho	PMd	0.0340325
Pancho	PMv	0.0644545
Pancho	SMA	0.0135322
Pancho	dlPFC	-0.0038807
Pancho	preSMA	-0.0032708
Pancho	vlPFC	0.00281267
Pancho	FP	-0.00208882
Pancho	M1	0.0125697
Pancho	PMd	0.0154354
Pancho	PMv	0.0784088
Pancho	SMA	0.0191787
Pancho	dlPFC	-0.0070494
Pancho	preSMA	0.0193529
Pancho	vlPFC	0.0143483
Pancho	FP	-0.00541203
Pancho	M1	0.00931383
Pancho	PMd	0.0497745
Pancho	PMv	0.0326562
Pancho	SMA	0.0210034
Pancho	dlPFC	0.00489762
Pancho	preSMA	0.010777
Pancho	vlPFC	-0.00272955
Pancho	FP	-0.00189617
Pancho	M1	0.00394959
Pancho	PMd	0.0390322
Pancho	PMv	0.053082
Pancho	SMA	-0.000160839
Pancho	dlPFC	-0.00383911
Pancho	preSMA	0.0221081
Pancho	vlPFC	0.00306366
Pancho	FP	-0.0137171
Pancho	M1	0.0346717
Pancho	PMd	0.0668395
Pancho	PMv	0.0636209
Pancho	SMA	0.0278536
Pancho	dlPFC	0.00965456
Pancho	preSMA	0.0374756
Pancho	vlPFC	-0.00268575
Pancho	FP	0.00897353
Pancho	M1	-0.0238086
Pancho	PMd	0.0165508
Pancho	PMv	0.172388
Pancho	SMA	0.0448842
Pancho	dlPFC	0.000689978
Pancho	preSMA	-0.0101423
Pancho	vlPFC	0.00456808
Pancho	FP	-0.00504615
Pancho	M1	-0.0035868
Pancho	PMd	0.00389663
Pancho	PMv	0.0577857
Pancho	SMA	-0.000567729
Pancho	dlPFC	-0.0105079
Pancho	preSMA	-0.00241648
Pancho	vlPFC	0.00336998

## Sheet: 5h
label	time_bin	prim alignment diff	animal
ambig	-0.221	-0.00901177	Diego
base	-0.221	-0.00664797	Diego
not_ambig	-0.221	-0.00276595	Diego
ambig	-0.201	-0.0136149	Diego
base	-0.201	-0.00510972	Diego
not_ambig	-0.201	-0.00155132	Diego
ambig	-0.181	-0.0165268	Diego
base	-0.181	-0.00289357	Diego
not_ambig	-0.181	-0.000412258	Diego
ambig	-0.161	-0.0196666	Diego
base	-0.161	-0.00101931	Diego
not_ambig	-0.161	0.000171061	Diego
ambig	-0.141	-0.0226333	Diego
base	-0.141	0.000122704	Diego
not_ambig	-0.141	0.000415357	Diego
ambig	-0.121	-0.023687	Diego
base	-0.121	0.0012443	Diego
not_ambig	-0.121	0.000918313	Diego
ambig	-0.101	-0.0229231	Diego
base	-0.101	0.00281208	Diego
not_ambig	-0.101	0.00180635	Diego
ambig	-0.081	-0.0218751	Diego
base	-0.081	0.00398036	Diego
not_ambig	-0.081	0.0021682	Diego
ambig	-0.061	-0.0215188	Diego
base	-0.061	0.00418276	Diego
not_ambig	-0.061	0.00193394	Diego
ambig	-0.041	-0.0207677	Diego
base	-0.041	0.00422682	Diego
not_ambig	-0.041	0.00171286	Diego
ambig	-0.021	-0.0162614	Diego
base	-0.021	0.00481094	Diego
not_ambig	-0.021	0.00109765	Diego
ambig	-0.001	-0.00634582	Diego
base	-0.001	0.00563966	Diego
not_ambig	-0.001	-0.000450866	Diego
ambig	0.019	0.00508962	Diego
base	0.019	0.00637965	Diego
not_ambig	0.019	-0.00262733	Diego
ambig	0.039	0.0137183	Diego
base	0.039	0.00698903	Diego
not_ambig	0.039	-0.00460762	Diego
ambig	0.059	0.0162474	Diego
base	0.059	0.00729688	Diego
not_ambig	0.059	-0.00517291	Diego
ambig	0.079	0.0110388	Diego
base	0.079	0.00751876	Diego
not_ambig	0.079	-0.00331769	Diego
ambig	0.099	0.00287018	Diego
base	0.099	0.00817745	Diego
not_ambig	0.099	0.000986634	Diego
ambig	0.119	-0.00264314	Diego
base	0.119	0.0111461	Diego
not_ambig	0.119	0.00731234	Diego
ambig	0.139	-0.00418197	Diego
base	0.139	0.0173742	Diego
not_ambig	0.139	0.0149339	Diego
ambig	0.159	-0.00138579	Diego
base	0.159	0.0257168	Diego
not_ambig	0.159	0.0225271	Diego
ambig	0.179	0.00508932	Diego
base	0.179	0.0341445	Diego
not_ambig	0.179	0.0291953	Diego
ambig	0.199	0.0132753	Diego
base	0.199	0.0411505	Diego
not_ambig	0.199	0.0340136	Diego
ambig	0.219	0.0205097	Diego
base	0.219	0.0475107	Diego
not_ambig	0.219	0.0368595	Diego
ambig	0.239	0.0255827	Diego
base	0.239	0.0551866	Diego
not_ambig	0.239	0.0383181	Diego
ambig	0.259	0.0295018	Diego
base	0.259	0.0638851	Diego
not_ambig	0.259	0.0392049	Diego
ambig	0.279	0.0344981	Diego
base	0.279	0.0714241	Diego
not_ambig	0.279	0.0409992	Diego
ambig	0.299	0.0409712	Diego
base	0.299	0.076767	Diego
not_ambig	0.299	0.0442001	Diego
ambig	0.319	0.0477735	Diego
base	0.319	0.0808359	Diego
not_ambig	0.319	0.0468132	Diego
ambig	0.339	0.053027	Diego
base	0.339	0.0840252	Diego
not_ambig	0.339	0.0465953	Diego
ambig	0.359	0.0535654	Diego
base	0.359	0.0862821	Diego
not_ambig	0.359	0.0443351	Diego
ambig	0.379	0.0466968	Diego
base	0.379	0.0900353	Diego
not_ambig	0.379	0.0429421	Diego
ambig	0.399	0.0314335	Diego
base	0.399	0.0973381	Diego
not_ambig	0.399	0.0434287	Diego
ambig	0.419	0.0118137	Diego
base	0.419	0.10752	Diego
not_ambig	0.419	0.0456619	Diego
ambig	0.439	-0.00354445	Diego
base	0.439	0.118161	Diego
not_ambig	0.439	0.0493102	Diego
ambig	0.459	-0.00932283	Diego
base	0.459	0.126186	Diego
not_ambig	0.459	0.0535929	Diego
ambig	0.479	-0.0070159	Diego
base	0.479	0.130952	Diego
not_ambig	0.479	0.058207	Diego
ambig	0.499	-0.000606103	Diego
base	0.499	0.133879	Diego
not_ambig	0.499	0.0637122	Diego
ambig	0.519	0.00923913	Diego
base	0.519	0.13462	Diego
not_ambig	0.519	0.0698869	Diego
ambig	0.539	0.0227073	Diego
base	0.539	0.131364	Diego
not_ambig	0.539	0.0756977	Diego
ambig	0.559	0.0369969	Diego
base	0.559	0.123157	Diego
not_ambig	0.559	0.0797045	Diego
ambig	0.579	0.0472322	Diego
base	0.579	0.111989	Diego
not_ambig	0.579	0.0810378	Diego
ambig	0.599	0.0500156	Diego
base	0.599	0.101113	Diego
not_ambig	0.599	0.0804483	Diego
ambig	0.619	0.045298	Diego
base	0.619	0.0925098	Diego
not_ambig	0.619	0.0800402	Diego
ambig	0.639	0.0382468	Diego
base	0.639	0.0860836	Diego
not_ambig	0.639	0.0811294	Diego
ambig	0.659	0.0337762	Diego
base	0.659	0.080488	Diego
not_ambig	0.659	0.0815634	Diego
ambig	0.679	0.0328185	Diego
base	0.679	0.0757888	Diego
not_ambig	0.679	0.0791459	Diego
ambig	0.699	0.0350837	Diego
base	0.699	0.073227	Diego
not_ambig	0.699	0.0747252	Diego
ambig	0.719	0.0386758	Diego
base	0.719	0.0739972	Diego
not_ambig	0.719	0.0706729	Diego
ambig	0.739	0.0404703	Diego
base	0.739	0.0774273	Diego
not_ambig	0.739	0.0678776	Diego
ambig	0.759	0.0387372	Diego
base	0.759	0.0792571	Diego
not_ambig	0.759	0.0654214	Diego
ambig	0.779	0.035644	Diego
base	0.779	0.0769002	Diego
not_ambig	0.779	0.0617508	Diego
ambig	0.799	0.0332613	Diego
base	0.799	0.0721176	Diego
not_ambig	0.799	0.056397	Diego
ambig	0.819	0.029432	Diego
base	0.819	0.067349	Diego
not_ambig	0.819	0.0501528	Diego
ambig	0.839	0.0199582	Diego
base	0.839	0.0624985	Diego
not_ambig	0.839	0.0445605	Diego
ambig	0.859	0.00499285	Diego
base	0.859	0.0563573	Diego
not_ambig	0.859	0.0411625	Diego
ambig	0.879	-0.00935618	Diego
base	0.879	0.0502819	Diego
not_ambig	0.879	0.0401563	Diego
ambig	0.899	-0.0176812	Diego
base	0.899	0.0465873	Diego
not_ambig	0.899	0.0411609	Diego
ambig	0.919	-0.016202	Diego
base	0.919	0.04731	Diego
not_ambig	0.919	0.0447449	Diego
ambig	0.939	-0.00504938	Diego
base	0.939	0.0517175	Diego
not_ambig	0.939	0.051281	Diego
ambig	0.959	0.0100576	Diego
base	0.959	0.0576198	Diego
not_ambig	0.959	0.0597949	Diego
ambig	0.979	0.0252432	Diego
base	0.979	0.0652692	Diego
not_ambig	0.979	0.0687647	Diego
ambig	0.999	0.0389489	Diego
base	0.999	0.0745539	Diego
not_ambig	0.999	0.0771464	Diego
ambig	1.019	0.0503776	Diego
base	1.019	0.0836155	Diego
not_ambig	1.019	0.083684	Diego
ambig	1.039	0.059267	Diego
base	1.039	0.0909083	Diego
not_ambig	1.039	0.0871629	Diego
ambig	1.059	0.067047	Diego
base	1.059	0.0946258	Diego
not_ambig	1.059	0.0880276	Diego
ambig	1.079	0.0723125	Diego
base	1.079	0.0935317	Diego
not_ambig	1.079	0.0870678	Diego
ambig	1.099	0.0724348	Diego
base	1.099	0.0894713	Diego
not_ambig	1.099	0.0851167	Diego
ambig	1.119	0.0684621	Diego
base	1.119	0.0845606	Diego
not_ambig	1.119	0.0828784	Diego
ambig	1.139	0.0641524	Diego
base	1.139	0.0777796	Diego
not_ambig	1.139	0.0775397	Diego
ambig	1.159	0.0560334	Diego
base	1.159	0.0692014	Diego
not_ambig	1.159	0.071445	Diego
ambig	1.179	0.0445467	Diego
base	1.179	0.0598893	Diego
not_ambig	1.179	0.0658556	Diego
ambig	-0.221	-0.00859816	Diego
base	-0.221	-0.00403976	Diego
not_ambig	-0.221	-0.00576638	Diego
ambig	-0.201	-0.0173562	Diego
base	-0.201	-0.00957141	Diego
not_ambig	-0.201	-0.0044058	Diego
ambig	-0.181	-0.023458	Diego
base	-0.181	-0.0128702	Diego
not_ambig	-0.181	-0.00379398	Diego
ambig	-0.161	-0.0250537	Diego
base	-0.161	-0.011595	Diego
not_ambig	-0.161	-0.00314029	Diego
ambig	-0.141	-0.020794	Diego
base	-0.141	-0.00620117	Diego
not_ambig	-0.141	-0.00204124	Diego
ambig	-0.121	-0.00987635	Diego
base	-0.121	0.000338655	Diego
not_ambig	-0.121	-0.000404054	Diego
ambig	-0.101	0.00651393	Diego
base	-0.101	0.00631234	Diego
not_ambig	-0.101	0.00126805	Diego
ambig	-0.081	0.0230964	Diego
base	-0.081	0.0108212	Diego
not_ambig	-0.081	0.00222904	Diego
ambig	-0.061	0.0336992	Diego
base	-0.061	0.0129047	Diego
not_ambig	-0.061	0.00293407	Diego
ambig	-0.041	0.0374754	Diego
base	-0.041	0.0129897	Diego
not_ambig	-0.041	0.00381778	Diego
ambig	-0.021	0.0359545	Diego
base	-0.021	0.0116768	Diego
not_ambig	-0.021	0.00463635	Diego
ambig	-0.001	0.0310838	Diego
base	-0.001	0.00905324	Diego
not_ambig	-0.001	0.00530576	Diego
ambig	0.019	0.0251266	Diego
base	0.019	0.00536922	Diego
not_ambig	0.019	0.00569573	Diego
ambig	0.039	0.0206434	Diego
base	0.039	0.00232238	Diego
not_ambig	0.039	0.00596562	Diego
ambig	0.059	0.0188958	Diego
base	0.059	0.00315256	Diego
not_ambig	0.059	0.00932641	Diego
ambig	0.079	0.0205187	Diego
base	0.079	0.0110492	Diego
not_ambig	0.079	0.0213482	Diego
ambig	0.099	0.0300194	Diego
base	0.099	0.0281435	Diego
not_ambig	0.099	0.0440605	Diego
ambig	0.119	0.0501645	Diego
base	0.119	0.0536016	Diego
not_ambig	0.119	0.0733161	Diego
ambig	0.139	0.0769463	Diego
base	0.139	0.0841293	Diego
not_ambig	0.139	0.105336	Diego
ambig	0.159	0.101527	Diego
base	0.159	0.114808	Diego
not_ambig	0.159	0.137868	Diego
ambig	0.179	0.11751	Diego
base	0.179	0.140445	Diego
not_ambig	0.179	0.165711	Diego
ambig	0.199	0.128383	Diego
base	0.199	0.157751	Diego
not_ambig	0.199	0.184509	Diego
ambig	0.219	0.139994	Diego
base	0.219	0.166129	Diego
not_ambig	0.219	0.194371	Diego
ambig	0.239	0.150003	Diego
base	0.239	0.166442	Diego
not_ambig	0.239	0.197164	Diego
ambig	0.259	0.157974	Diego
base	0.259	0.162643	Diego
not_ambig	0.259	0.196268	Diego
ambig	0.279	0.167161	Diego
base	0.279	0.159717	Diego
not_ambig	0.279	0.19508	Diego
ambig	0.299	0.176044	Diego
base	0.299	0.160664	Diego
not_ambig	0.299	0.194765	Diego
ambig	0.319	0.181205	Diego
base	0.319	0.164691	Diego
not_ambig	0.319	0.194446	Diego
ambig	0.339	0.181782	Diego
base	0.339	0.168122	Diego
not_ambig	0.339	0.192283	Diego
ambig	0.359	0.177668	Diego
base	0.359	0.169156	Diego
not_ambig	0.359	0.186792	Diego
ambig	0.379	0.170012	Diego
base	0.379	0.168515	Diego
not_ambig	0.379	0.178403	Diego
ambig	0.399	0.162224	Diego
base	0.399	0.166781	Diego
not_ambig	0.399	0.169326	Diego
ambig	0.419	0.156963	Diego
base	0.419	0.163191	Diego
not_ambig	0.419	0.161311	Diego
ambig	0.439	0.154418	Diego
base	0.439	0.158256	Diego
not_ambig	0.439	0.155118	Diego
ambig	0.459	0.15356	Diego
base	0.459	0.153248	Diego
not_ambig	0.459	0.150716	Diego
ambig	0.479	0.155133	Diego
base	0.479	0.148454	Diego
not_ambig	0.479	0.148117	Diego
ambig	0.499	0.160217	Diego
base	0.499	0.144037	Diego
not_ambig	0.499	0.147591	Diego
ambig	0.519	0.166505	Diego
base	0.519	0.139904	Diego
not_ambig	0.519	0.1486	Diego
ambig	0.539	0.168774	Diego
base	0.539	0.135626	Diego
not_ambig	0.539	0.149862	Diego
ambig	0.559	0.164334	Diego
base	0.559	0.132041	Diego
not_ambig	0.559	0.151026	Diego
ambig	0.579	0.155517	Diego
base	0.579	0.130708	Diego
not_ambig	0.579	0.15236	Diego
ambig	0.599	0.146561	Diego
base	0.599	0.131425	Diego
not_ambig	0.599	0.15417	Diego
ambig	0.619	0.140792	Diego
base	0.619	0.132732	Diego
not_ambig	0.619	0.15648	Diego
ambig	0.639	0.13825	Diego
base	0.639	0.133757	Diego
not_ambig	0.639	0.15859	Diego
ambig	0.659	0.137359	Diego
base	0.659	0.135522	Diego
not_ambig	0.659	0.160013	Diego
ambig	0.679	0.137919	Diego
base	0.679	0.138715	Diego
not_ambig	0.679	0.161022	Diego
ambig	0.699	0.142129	Diego
base	0.699	0.143066	Diego
not_ambig	0.699	0.162222	Diego
ambig	0.719	0.153213	Diego
base	0.719	0.146642	Diego
not_ambig	0.719	0.16265	Diego
ambig	0.739	0.169811	Diego
base	0.739	0.147654	Diego
not_ambig	0.739	0.160906	Diego
ambig	0.759	0.186617	Diego
base	0.759	0.147282	Diego
not_ambig	0.759	0.158252	Diego
ambig	0.779	0.200379	Diego
base	0.779	0.147675	Diego
not_ambig	0.779	0.15768	Diego
ambig	0.799	0.211455	Diego
base	0.799	0.150246	Diego
not_ambig	0.799	0.160654	Diego
ambig	0.819	0.219524	Diego
base	0.819	0.152972	Diego
not_ambig	0.819	0.165155	Diego
ambig	0.839	0.223375	Diego
base	0.839	0.151927	Diego
not_ambig	0.839	0.168072	Diego
ambig	0.859	0.224761	Diego
base	0.859	0.147864	Diego
not_ambig	0.859	0.168432	Diego
ambig	0.879	0.22546	Diego
base	0.879	0.146171	Diego
not_ambig	0.879	0.168345	Diego
ambig	0.899	0.224142	Diego
base	0.899	0.149564	Diego
not_ambig	0.899	0.169895	Diego
ambig	0.919	0.22106	Diego
base	0.919	0.156779	Diego
not_ambig	0.919	0.173101	Diego
ambig	0.939	0.217357	Diego
base	0.939	0.16494	Diego
not_ambig	0.939	0.176684	Diego
ambig	0.959	0.213523	Diego
base	0.959	0.171297	Diego
not_ambig	0.959	0.179244	Diego
ambig	0.979	0.210178	Diego
base	0.979	0.175171	Diego
not_ambig	0.979	0.179638	Diego
ambig	0.999	0.208119	Diego
base	0.999	0.177736	Diego
not_ambig	0.999	0.178201	Diego
ambig	1.019	0.207728	Diego
base	1.019	0.179529	Diego
not_ambig	1.019	0.176636	Diego
ambig	1.039	0.208688	Diego
base	1.039	0.179756	Diego
not_ambig	1.039	0.175642	Diego
ambig	1.059	0.209709	Diego
base	1.059	0.178116	Diego
not_ambig	1.059	0.174467	Diego
ambig	1.079	0.209013	Diego
base	1.079	0.174863	Diego
not_ambig	1.079	0.172329	Diego
ambig	1.099	0.205077	Diego
base	1.099	0.171541	Diego
not_ambig	1.099	0.169969	Diego
ambig	1.119	0.198647	Diego
base	1.119	0.169727	Diego
not_ambig	1.119	0.168811	Diego
ambig	1.139	0.188754	Diego
base	1.139	0.162791	Diego
not_ambig	1.139	0.163389	Diego
ambig	1.159	0.18052	Diego
base	1.159	0.157622	Diego
not_ambig	1.159	0.157987	Diego
ambig	1.179	0.172912	Diego
base	1.179	0.154249	Diego
not_ambig	1.179	0.152418	Diego
ambig	-0.221	0.00484586	Diego
base	-0.221	0.0019616	Diego
not_ambig	-0.221	0.00110488	Diego
ambig	-0.201	0.00396593	Diego
base	-0.201	0.00142822	Diego
not_ambig	-0.201	0.00172597	Diego
ambig	-0.181	0.00119054	Diego
base	-0.181	0.000801597	Diego
not_ambig	-0.181	0.000957154	Diego
ambig	-0.161	-0.00184218	Diego
base	-0.161	1.39242e-05	Diego
not_ambig	-0.161	-0.000615017	Diego
ambig	-0.141	-0.00370342	Diego
base	-0.141	-0.000795585	Diego
not_ambig	-0.141	-0.00149855	Diego
ambig	-0.121	-0.00430666	Diego
base	-0.121	-0.00248344	Diego
not_ambig	-0.121	-0.000791424	Diego
ambig	-0.101	-0.00486628	Diego
base	-0.101	-0.005168	Diego
not_ambig	-0.101	0.000735284	Diego
ambig	-0.081	-0.00624048	Diego
base	-0.081	-0.0088097	Diego
not_ambig	-0.081	0.00158416	Diego
ambig	-0.061	-0.00830858	Diego
base	-0.061	-0.0124807	Diego
not_ambig	-0.061	0.00101774	Diego
ambig	-0.041	-0.0114103	Diego
base	-0.041	-0.0142565	Diego
not_ambig	-0.041	0.00038694	Diego
ambig	-0.021	-0.0152047	Diego
base	-0.021	-0.0135267	Diego
not_ambig	-0.021	0.000929629	Diego
ambig	-0.001	-0.0179288	Diego
base	-0.001	-0.0107697	Diego
not_ambig	-0.001	0.00166398	Diego
ambig	0.019	-0.0184858	Diego
base	0.019	-0.00725182	Diego
not_ambig	0.019	0.00189169	Diego
ambig	0.039	-0.0177507	Diego
base	0.039	-0.00435762	Diego
not_ambig	0.039	0.00204559	Diego
ambig	0.059	-0.0168662	Diego
base	0.059	-0.00189199	Diego
not_ambig	0.059	0.00285529	Diego
ambig	0.079	-0.0145971	Diego
base	0.079	0.00154715	Diego
not_ambig	0.079	0.00472142	Diego
ambig	0.099	-0.0101098	Diego
base	0.099	0.00763565	Diego
not_ambig	0.099	0.00787629	Diego
ambig	0.119	-0.00500964	Diego
base	0.119	0.0175061	Diego
not_ambig	0.119	0.0137333	Diego
ambig	0.139	-0.000962686	Diego
base	0.139	0.03039	Diego
not_ambig	0.139	0.0229687	Diego
ambig	0.159	0.00197781	Diego
base	0.159	0.0438249	Diego
not_ambig	0.159	0.0339811	Diego
ambig	0.179	0.00528066	Diego
base	0.179	0.0554222	Diego
not_ambig	0.179	0.0445762	Diego
ambig	0.199	0.00962963	Diego
base	0.199	0.0634768	Diego
not_ambig	0.199	0.0538002	Diego
ambig	0.219	0.0141675	Diego
base	0.219	0.0674004	Diego
not_ambig	0.219	0.0622761	Diego
ambig	0.239	0.0185225	Diego
base	0.239	0.0699627	Diego
not_ambig	0.239	0.070986	Diego
ambig	0.259	0.0224242	Diego
base	0.259	0.0746142	Diego
not_ambig	0.259	0.080304	Diego
ambig	0.279	0.0250612	Diego
base	0.279	0.0818437	Diego
not_ambig	0.279	0.0897645	Diego
ambig	0.299	0.0264325	Diego
base	0.299	0.0885939	Diego
not_ambig	0.299	0.0983023	Diego
ambig	0.319	0.0270709	Diego
base	0.319	0.0928045	Diego
not_ambig	0.319	0.105408	Diego
ambig	0.339	0.0277999	Diego
base	0.339	0.0948098	Diego
not_ambig	0.339	0.110891	Diego
ambig	0.359	0.0304562	Diego
base	0.359	0.0944977	Diego
not_ambig	0.359	0.114291	Diego
ambig	0.379	0.0355966	Diego
base	0.379	0.0919987	Diego
not_ambig	0.379	0.114662	Diego
ambig	0.399	0.0403661	Diego
base	0.399	0.0883475	Diego
not_ambig	0.399	0.111995	Diego
ambig	0.419	0.0422368	Diego
base	0.419	0.084038	Diego
not_ambig	0.419	0.107143	Diego
ambig	0.439	0.042176	Diego
base	0.439	0.0803094	Diego
not_ambig	0.439	0.100812	Diego
ambig	0.459	0.0429139	Diego
base	0.459	0.0781673	Diego
not_ambig	0.459	0.0942364	Diego
ambig	0.479	0.0453108	Diego
base	0.479	0.0772634	Diego
not_ambig	0.479	0.088992	Diego
ambig	0.499	0.0474842	Diego
base	0.499	0.0768796	Diego
not_ambig	0.499	0.0853014	Diego
ambig	0.519	0.0485012	Diego
base	0.519	0.0768016	Diego
not_ambig	0.519	0.0831414	Diego
ambig	0.539	0.0495524	Diego
base	0.539	0.0775685	Diego
not_ambig	0.539	0.0820638	Diego
ambig	0.559	0.0522101	Diego
base	0.559	0.0794468	Diego
not_ambig	0.559	0.0804253	Diego
ambig	0.579	0.0565805	Diego
base	0.579	0.0819626	Diego
not_ambig	0.579	0.0781878	Diego
ambig	0.599	0.0609054	Diego
base	0.599	0.0832883	Diego
not_ambig	0.599	0.0767023	Diego
ambig	0.619	0.0637859	Diego
base	0.619	0.0817904	Diego
not_ambig	0.619	0.0764989	Diego
ambig	0.639	0.0649057	Diego
base	0.639	0.0772535	Diego
not_ambig	0.639	0.0766732	Diego
ambig	0.659	0.0649647	Diego
base	0.659	0.0701691	Diego
not_ambig	0.659	0.0752324	Diego
ambig	0.679	0.0649767	Diego
base	0.679	0.0623812	Diego
not_ambig	0.679	0.0716154	Diego
ambig	0.699	0.0648144	Diego
base	0.699	0.0563958	Diego
not_ambig	0.699	0.068215	Diego
ambig	0.719	0.0646916	Diego
base	0.719	0.0541061	Diego
not_ambig	0.719	0.0678169	Diego
ambig	0.739	0.0654537	Diego
base	0.739	0.0557205	Diego
not_ambig	0.739	0.0702171	Diego
ambig	0.759	0.0666902	Diego
base	0.759	0.0596898	Diego
not_ambig	0.759	0.0734473	Diego
ambig	0.779	0.0678156	Diego
base	0.779	0.0636552	Diego
not_ambig	0.779	0.0768672	Diego
ambig	0.799	0.0698111	Diego
base	0.799	0.0673037	Diego
not_ambig	0.799	0.081054	Diego
ambig	0.819	0.0739169	Diego
base	0.819	0.071581	Diego
not_ambig	0.819	0.0856524	Diego
ambig	0.839	0.0797002	Diego
base	0.839	0.0763259	Diego
not_ambig	0.839	0.0889369	Diego
ambig	0.859	0.0862248	Diego
base	0.859	0.0799772	Diego
not_ambig	0.859	0.090078	Diego
ambig	0.879	0.0925369	Diego
base	0.879	0.0805826	Diego
not_ambig	0.879	0.0889327	Diego
ambig	0.899	0.0965072	Diego
base	0.899	0.0777454	Diego
not_ambig	0.899	0.0852014	Diego
ambig	0.919	0.0973486	Diego
base	0.919	0.0731776	Diego
not_ambig	0.919	0.0790542	Diego
ambig	0.939	0.0958784	Diego
base	0.939	0.0688117	Diego
not_ambig	0.939	0.0719587	Diego
ambig	0.959	0.0927322	Diego
base	0.959	0.0655636	Diego
not_ambig	0.959	0.0666	Diego
ambig	0.979	0.0888285	Diego
base	0.979	0.0631043	Diego
not_ambig	0.979	0.0641203	Diego
ambig	0.999	0.0863226	Diego
base	0.999	0.0613483	Diego
not_ambig	0.999	0.0640087	Diego
ambig	1.019	0.0866794	Diego
base	1.019	0.060399	Diego
not_ambig	1.019	0.0659195	Diego
ambig	1.039	0.0887975	Diego
base	1.039	0.0609029	Diego
not_ambig	1.039	0.0694659	Diego
ambig	1.059	0.0898586	Diego
base	1.059	0.0645951	Diego
not_ambig	1.059	0.0739762	Diego
ambig	1.079	0.0887438	Diego
base	1.079	0.0718693	Diego
not_ambig	1.079	0.0795301	Diego
ambig	1.099	0.0873127	Diego
base	1.099	0.0808201	Diego
not_ambig	1.099	0.0860888	Diego
ambig	1.119	0.0871438	Diego
base	1.119	0.08966	Diego
not_ambig	1.119	0.0926895	Diego
ambig	1.139	0.0834451	Diego
base	1.139	0.0891027	Diego
not_ambig	1.139	0.0928865	Diego
ambig	1.159	0.0775482	Diego
base	1.159	0.0883475	Diego
not_ambig	1.159	0.092316	Diego
ambig	1.179	0.0701262	Diego
base	1.179	0.0885369	Diego
not_ambig	1.179	0.0915633	Diego
ambig	-0.221	-0.000268606	Diego
base	-0.221	0.00167352	Diego
not_ambig	-0.221	0.00212371	Diego
ambig	-0.201	0.00189044	Diego
base	-0.201	0.00406988	Diego
not_ambig	-0.201	0.00112914	Diego
ambig	-0.181	0.00172939	Diego
base	-0.181	0.00634906	Diego
not_ambig	-0.181	0.00118316	Diego
ambig	-0.161	-0.00043227	Diego
base	-0.161	0.00803723	Diego
not_ambig	-0.161	0.00170653	Diego
ambig	-0.141	-0.000798819	Diego
base	-0.141	0.00894274	Diego
not_ambig	-0.141	0.00234999	Diego
ambig	-0.121	0.000985929	Diego
base	-0.121	0.00873155	Diego
not_ambig	-0.121	0.00315177	Diego
ambig	-0.101	0.00240476	Diego
base	-0.101	0.00753385	Diego
not_ambig	-0.101	0.00368772	Diego
ambig	-0.081	0.00328899	Diego
base	-0.081	0.00611927	Diego
not_ambig	-0.081	0.0039607	Diego
ambig	-0.061	0.00496181	Diego
base	-0.061	0.00485596	Diego
not_ambig	-0.061	0.0044695	Diego
ambig	-0.041	0.00619336	Diego
base	-0.041	0.00413847	Diego
not_ambig	-0.041	0.0056486	Diego
ambig	-0.021	0.00601848	Diego
base	-0.021	0.00394097	Diego
not_ambig	-0.021	0.00711868	Diego
ambig	-0.001	0.00547501	Diego
base	-0.001	0.00339198	Diego
not_ambig	-0.001	0.00779256	Diego
ambig	0.019	0.00634839	Diego
base	0.019	0.00231397	Diego
not_ambig	0.019	0.00719141	Diego
ambig	0.039	0.00904511	Diego
base	0.039	0.002363	Diego
not_ambig	0.039	0.00595541	Diego
ambig	0.059	0.0114022	Diego
base	0.059	0.00677288	Diego
not_ambig	0.059	0.00563448	Diego
ambig	0.079	0.0130313	Diego
base	0.079	0.0178785	Diego
not_ambig	0.079	0.00855478	Diego
ambig	0.099	0.0142985	Diego
base	0.099	0.035359	Diego
not_ambig	0.099	0.0168791	Diego
ambig	0.119	0.0148569	Diego
base	0.119	0.0559647	Diego
not_ambig	0.119	0.0306834	Diego
ambig	0.139	0.015687	Diego
base	0.139	0.0749161	Diego
not_ambig	0.139	0.0479634	Diego
ambig	0.159	0.018372	Diego
base	0.159	0.088108	Diego
not_ambig	0.159	0.0641687	Diego
ambig	0.179	0.0235579	Diego
base	0.179	0.0929294	Diego
not_ambig	0.179	0.0741526	Diego
ambig	0.199	0.0289804	Diego
base	0.199	0.090121	Diego
not_ambig	0.199	0.0759224	Diego
ambig	0.219	0.0317916	Diego
base	0.219	0.0843057	Diego
not_ambig	0.219	0.0723335	Diego
ambig	0.239	0.0326192	Diego
base	0.239	0.08062	Diego
not_ambig	0.239	0.0679335	Diego
ambig	0.259	0.0341232	Diego
base	0.259	0.0815121	Diego
not_ambig	0.259	0.065471	Diego
ambig	0.279	0.037218	Diego
base	0.279	0.0876925	Diego
not_ambig	0.279	0.0657715	Diego
ambig	0.299	0.0409352	Diego
base	0.299	0.0968648	Diego
not_ambig	0.299	0.0684329	Diego
ambig	0.319	0.0456875	Diego
base	0.319	0.105715	Diego
not_ambig	0.319	0.0728988	Diego
ambig	0.339	0.0525058	Diego
base	0.339	0.113223	Diego
not_ambig	0.339	0.0788453	Diego
ambig	0.359	0.060202	Diego
base	0.359	0.11834	Diego
not_ambig	0.359	0.0854029	Diego
ambig	0.379	0.0667553	Diego
base	0.379	0.119184	Diego
not_ambig	0.379	0.091012	Diego
ambig	0.399	0.0717681	Diego
base	0.399	0.115426	Diego
not_ambig	0.399	0.0939829	Diego
ambig	0.419	0.0760632	Diego
base	0.419	0.108998	Diego
not_ambig	0.419	0.0939373	Diego
ambig	0.439	0.0801412	Diego
base	0.439	0.102702	Diego
not_ambig	0.439	0.0923784	Diego
ambig	0.459	0.083002	Diego
base	0.459	0.0983543	Diego
not_ambig	0.459	0.0913936	Diego
ambig	0.479	0.0832765	Diego
base	0.479	0.0947088	Diego
not_ambig	0.479	0.0912928	Diego
ambig	0.499	0.0816771	Diego
base	0.499	0.0896503	Diego
not_ambig	0.499	0.0913699	Diego
ambig	0.519	0.0806248	Diego
base	0.519	0.0835776	Diego
not_ambig	0.519	0.0907425	Diego
ambig	0.539	0.0814186	Diego
base	0.539	0.0779855	Diego
not_ambig	0.539	0.0887029	Diego
ambig	0.559	0.0835042	Diego
base	0.559	0.0736263	Diego
not_ambig	0.559	0.0862894	Diego
ambig	0.579	0.08553	Diego
base	0.579	0.0704506	Diego
not_ambig	0.579	0.0850486	Diego
ambig	0.599	0.0869073	Diego
base	0.599	0.0687377	Diego
not_ambig	0.599	0.0851616	Diego
ambig	0.619	0.0881143	Diego
base	0.619	0.0690634	Diego
not_ambig	0.619	0.0860182	Diego
ambig	0.639	0.0898134	Diego
base	0.639	0.0717611	Diego
not_ambig	0.639	0.0878146	Diego
ambig	0.659	0.0920135	Diego
base	0.659	0.0751006	Diego
not_ambig	0.659	0.0904925	Diego
ambig	0.679	0.0948545	Diego
base	0.679	0.0771517	Diego
not_ambig	0.679	0.0931938	Diego
ambig	0.699	0.0980509	Diego
base	0.699	0.0783182	Diego
not_ambig	0.699	0.0953018	Diego
ambig	0.719	0.101094	Diego
base	0.719	0.0797734	Diego
not_ambig	0.719	0.0970493	Diego
ambig	0.739	0.103312	Diego
base	0.739	0.0820218	Diego
not_ambig	0.739	0.0980153	Diego
ambig	0.759	0.103728	Diego
base	0.759	0.0833633	Diego
not_ambig	0.759	0.0969742	Diego
ambig	0.779	0.101703	Diego
base	0.779	0.0811027	Diego
not_ambig	0.779	0.0933996	Diego
ambig	0.799	0.0970892	Diego
base	0.799	0.0744822	Diego
not_ambig	0.799	0.0874087	Diego
ambig	0.819	0.0920441	Diego
base	0.819	0.0662002	Diego
not_ambig	0.819	0.0808507	Diego
ambig	0.839	0.0893365	Diego
base	0.839	0.0599788	Diego
not_ambig	0.839	0.0769328	Diego
ambig	0.859	0.0892292	Diego
base	0.859	0.0567889	Diego
not_ambig	0.859	0.0766664	Diego
ambig	0.879	0.0890043	Diego
base	0.879	0.0550618	Diego
not_ambig	0.879	0.0783545	Diego
ambig	0.899	0.0868476	Diego
base	0.899	0.0533414	Diego
not_ambig	0.899	0.0799451	Diego
ambig	0.919	0.0838074	Diego
base	0.919	0.0513165	Diego
not_ambig	0.919	0.0818414	Diego
ambig	0.939	0.0833711	Diego
base	0.939	0.0508682	Diego
not_ambig	0.939	0.0863343	Diego
ambig	0.959	0.0878049	Diego
base	0.959	0.0540382	Diego
not_ambig	0.959	0.0936637	Diego
ambig	0.979	0.0948125	Diego
base	0.979	0.0596228	Diego
not_ambig	0.979	0.10109	Diego
ambig	0.999	0.100502	Diego
base	0.999	0.0641099	Diego
not_ambig	0.999	0.105918	Diego
ambig	1.019	0.104095	Diego
base	1.019	0.0657593	Diego
not_ambig	1.019	0.107677	Diego
ambig	1.039	0.107107	Diego
base	1.039	0.0668493	Diego
not_ambig	1.039	0.108053	Diego
ambig	1.059	0.10991	Diego
base	1.059	0.0700458	Diego
not_ambig	1.059	0.1084	Diego
ambig	1.079	0.111611	Diego
base	1.079	0.074249	Diego
not_ambig	1.079	0.107919	Diego
ambig	1.099	0.111709	Diego
base	1.099	0.0771968	Diego
not_ambig	1.099	0.106083	Diego
ambig	1.119	0.109817	Diego
base	1.119	0.0779985	Diego
not_ambig	1.119	0.103871	Diego
ambig	1.139	0.101407	Diego
base	1.139	0.0727053	Diego
not_ambig	1.139	0.0972463	Diego
ambig	1.159	0.0928251	Diego
base	1.159	0.0674448	Diego
not_ambig	1.159	0.091343	Diego
ambig	1.179	0.0866302	Diego
base	1.179	0.0634867	Diego
not_ambig	1.179	0.0865658	Diego
ambig	-0.221	0.00405206	Diego
base	-0.221	-0.00885985	Diego
not_ambig	-0.221	-0.000539936	Diego
ambig	-0.201	0.00116568	Diego
base	-0.201	-0.00908047	Diego
not_ambig	-0.201	-0.00121107	Diego
ambig	-0.181	-0.00256629	Diego
base	-0.181	-0.00813801	Diego
not_ambig	-0.181	-0.00271791	Diego
ambig	-0.161	-0.00616765	Diego
base	-0.161	-0.00625639	Diego
not_ambig	-0.161	-0.00418596	Diego
ambig	-0.141	-0.00890654	Diego
base	-0.141	-0.00352546	Diego
not_ambig	-0.141	-0.00503361	Diego
ambig	-0.121	-0.0102535	Diego
base	-0.121	-0.000939314	Diego
not_ambig	-0.121	-0.00503837	Diego
ambig	-0.101	-0.0108329	Diego
base	-0.101	0.00104108	Diego
not_ambig	-0.101	-0.00406474	Diego
ambig	-0.081	-0.0115445	Diego
base	-0.081	0.00179515	Diego
not_ambig	-0.081	-0.00208	Diego
ambig	-0.061	-0.0129527	Diego
base	-0.061	0.000853443	Diego
not_ambig	-0.061	0.000274083	Diego
ambig	-0.041	-0.0143781	Diego
base	-0.041	-0.000215839	Diego
not_ambig	-0.041	0.00165435	Diego
ambig	-0.021	-0.0143513	Diego
base	-0.021	-0.000323751	Diego
not_ambig	-0.021	0.00149485	Diego
ambig	-0.001	-0.0117392	Diego
base	-0.001	-0.000313405	Diego
not_ambig	-0.001	0.00127846	Diego
ambig	0.019	-0.00781604	Diego
base	0.019	-0.00135941	Diego
not_ambig	0.019	0.00122743	Diego
ambig	0.039	-0.00575147	Diego
base	0.039	-0.00359821	Diego
not_ambig	0.039	-3.06092e-06	Diego
ambig	0.059	-0.00590202	Diego
base	0.059	-0.0050446	Diego
not_ambig	0.059	-0.00287567	Diego
ambig	0.079	-0.00600105	Diego
base	0.079	-0.00373656	Diego
not_ambig	0.079	-0.00504805	Diego
ambig	0.099	-0.00440787	Diego
base	0.099	0.00173233	Diego
not_ambig	0.099	-0.000873663	Diego
ambig	0.119	-0.00353948	Diego
base	0.119	0.0133903	Diego
not_ambig	0.119	0.0134212	Diego
ambig	0.139	-0.00600678	Diego
base	0.139	0.0329216	Diego
not_ambig	0.139	0.0364114	Diego
ambig	0.159	-0.00662169	Diego
base	0.159	0.0601228	Diego
not_ambig	0.159	0.0640952	Diego
ambig	0.179	-0.00102716	Diego
base	0.179	0.0919706	Diego
not_ambig	0.179	0.0917235	Diego
ambig	0.199	0.00921502	Diego
base	0.199	0.119372	Diego
not_ambig	0.199	0.112741	Diego
ambig	0.219	0.0207498	Diego
base	0.219	0.13279	Diego
not_ambig	0.219	0.123474	Diego
ambig	0.239	0.0310848	Diego
base	0.239	0.134509	Diego
not_ambig	0.239	0.126012	Diego
ambig	0.259	0.0393941	Diego
base	0.259	0.131798	Diego
not_ambig	0.259	0.124876	Diego
ambig	0.279	0.0454072	Diego
base	0.279	0.128233	Diego
not_ambig	0.279	0.122645	Diego
ambig	0.299	0.0486934	Diego
base	0.299	0.124407	Diego
not_ambig	0.299	0.119696	Diego
ambig	0.319	0.0494708	Diego
base	0.319	0.119994	Diego
not_ambig	0.319	0.115853	Diego
ambig	0.339	0.0486904	Diego
base	0.339	0.116362	Diego
not_ambig	0.339	0.112165	Diego
ambig	0.359	0.0468404	Diego
base	0.359	0.11586	Diego
not_ambig	0.359	0.109849	Diego
ambig	0.379	0.0451472	Diego
base	0.379	0.117576	Diego
not_ambig	0.379	0.108367	Diego
ambig	0.399	0.0448455	Diego
base	0.399	0.117075	Diego
not_ambig	0.399	0.105956	Diego
ambig	0.419	0.0444786	Diego
base	0.419	0.112203	Diego
not_ambig	0.419	0.102416	Diego
ambig	0.439	0.0415708	Diego
base	0.439	0.105147	Diego
not_ambig	0.439	0.0983019	Diego
ambig	0.459	0.0364278	Diego
base	0.459	0.0993764	Diego
not_ambig	0.459	0.0941059	Diego
ambig	0.479	0.0311274	Diego
base	0.479	0.0944127	Diego
not_ambig	0.479	0.0900494	Diego
ambig	0.499	0.0273408	Diego
base	0.499	0.0871834	Diego
not_ambig	0.499	0.0857363	Diego
ambig	0.519	0.0252162	Diego
base	0.519	0.0771313	Diego
not_ambig	0.519	0.0814793	Diego
ambig	0.539	0.0235149	Diego
base	0.539	0.0669485	Diego
not_ambig	0.539	0.0785727	Diego
ambig	0.559	0.0207182	Diego
base	0.559	0.0594046	Diego
not_ambig	0.559	0.0780279	Diego
ambig	0.579	0.0167158	Diego
base	0.579	0.054363	Diego
not_ambig	0.579	0.0796801	Diego
ambig	0.599	0.0132836	Diego
base	0.599	0.051653	Diego
not_ambig	0.599	0.0825442	Diego
ambig	0.619	0.0122037	Diego
base	0.619	0.0515162	Diego
not_ambig	0.619	0.0854876	Diego
ambig	0.639	0.0140673	Diego
base	0.639	0.0535652	Diego
not_ambig	0.639	0.088107	Diego
ambig	0.659	0.0175144	Diego
base	0.659	0.0566496	Diego
not_ambig	0.659	0.0899595	Diego
ambig	0.679	0.020663	Diego
base	0.679	0.0592208	Diego
not_ambig	0.679	0.0904198	Diego
ambig	0.699	0.0236887	Diego
base	0.699	0.060718	Diego
not_ambig	0.699	0.0893989	Diego
ambig	0.719	0.0292146	Diego
base	0.719	0.0621515	Diego
not_ambig	0.719	0.0870165	Diego
ambig	0.739	0.0387577	Diego
base	0.739	0.0632286	Diego
not_ambig	0.739	0.0830687	Diego
ambig	0.759	0.0490612	Diego
base	0.759	0.0617638	Diego
not_ambig	0.759	0.0777248	Diego
ambig	0.779	0.0552689	Diego
base	0.779	0.0574036	Diego
not_ambig	0.779	0.071636	Diego
ambig	0.799	0.056347	Diego
base	0.799	0.0520757	Diego
not_ambig	0.799	0.0652462	Diego
ambig	0.819	0.0547413	Diego
base	0.819	0.0466433	Diego
not_ambig	0.819	0.0596	Diego
ambig	0.839	0.052551	Diego
base	0.839	0.0409708	Diego
not_ambig	0.839	0.055858	Diego
ambig	0.859	0.0503917	Diego
base	0.859	0.0358342	Diego
not_ambig	0.859	0.0545065	Diego
ambig	0.879	0.047656	Diego
base	0.879	0.0316798	Diego
not_ambig	0.879	0.0556493	Diego
ambig	0.899	0.0451702	Diego
base	0.899	0.0302305	Diego
not_ambig	0.899	0.0591915	Diego
ambig	0.919	0.0456515	Diego
base	0.919	0.0345281	Diego
not_ambig	0.919	0.0652095	Diego
ambig	0.939	0.0501643	Diego
base	0.939	0.0457185	Diego
not_ambig	0.939	0.0730077	Diego
ambig	0.959	0.0560768	Diego
base	0.959	0.0611142	Diego
not_ambig	0.959	0.0809439	Diego
ambig	0.979	0.059461	Diego
base	0.979	0.0754478	Diego
not_ambig	0.979	0.0868266	Diego
ambig	0.999	0.0596608	Diego
base	0.999	0.0855835	Diego
not_ambig	0.999	0.0902196	Diego
ambig	1.019	0.0596135	Diego
base	1.019	0.0926599	Diego
not_ambig	1.019	0.0930379	Diego
ambig	1.039	0.0612786	Diego
base	1.039	0.0974585	Diego
not_ambig	1.039	0.0964306	Diego
ambig	1.059	0.0649284	Diego
base	1.059	0.0997723	Diego
not_ambig	1.059	0.100619	Diego
ambig	1.079	0.0685569	Diego
base	1.079	0.0984504	Diego
not_ambig	1.079	0.104819	Diego
ambig	1.099	0.0701113	Diego
base	1.099	0.0924827	Diego
not_ambig	1.099	0.106803	Diego
ambig	1.119	0.0696903	Diego
base	1.119	0.0833238	Diego
not_ambig	1.119	0.105452	Diego
ambig	1.139	0.0685631	Diego
base	1.139	0.073485	Diego
not_ambig	1.139	0.100565	Diego
ambig	1.159	0.0679346	Diego
base	1.159	0.0655855	Diego
not_ambig	1.159	0.0966709	Diego
ambig	1.179	0.0673704	Diego
base	1.179	0.0596458	Diego
not_ambig	1.179	0.0932801	Diego
ambig	-0.221	-0.00233364	Diego
base	-0.221	0.0058278	Diego
not_ambig	-0.221	-0.000349739	Diego
ambig	-0.201	-0.00447039	Diego
base	-0.201	0.00529836	Diego
not_ambig	-0.201	7.01035e-05	Diego
ambig	-0.181	-0.00518629	Diego
base	-0.181	0.0053382	Diego
not_ambig	-0.181	-0.000824255	Diego
ambig	-0.161	-0.00287736	Diego
base	-0.161	0.00577542	Diego
not_ambig	-0.161	-0.00273497	Diego
ambig	-0.141	0.00271083	Diego
base	-0.141	0.00689436	Diego
not_ambig	-0.141	-0.0050967	Diego
ambig	-0.121	0.00923521	Diego
base	-0.121	0.00864295	Diego
not_ambig	-0.121	-0.00727348	Diego
ambig	-0.101	0.0125755	Diego
base	-0.101	0.0101955	Diego
not_ambig	-0.101	-0.00787918	Diego
ambig	-0.081	0.0116894	Diego
base	-0.081	0.0103585	Diego
not_ambig	-0.081	-0.00635208	Diego
ambig	-0.061	0.0100249	Diego
base	-0.061	0.00984351	Diego
not_ambig	-0.061	-0.00411162	Diego
ambig	-0.041	0.0101511	Diego
base	-0.041	0.0103274	Diego
not_ambig	-0.041	-0.00295311	Diego
ambig	-0.021	0.0103482	Diego
base	-0.021	0.0110309	Diego
not_ambig	-0.021	-0.00310564	Diego
ambig	-0.001	0.0092984	Diego
base	-0.001	0.0101871	Diego
not_ambig	-0.001	-0.00294661	Diego
ambig	0.019	0.00818056	Diego
base	0.019	0.00851097	Diego
not_ambig	0.019	-0.00176294	Diego
ambig	0.039	0.00755421	Diego
base	0.039	0.00950248	Diego
not_ambig	0.039	-0.000350264	Diego
ambig	0.059	0.00770257	Diego
base	0.059	0.0173141	Diego
not_ambig	0.059	0.00278899	Diego
ambig	0.079	0.0129268	Diego
base	0.079	0.0344358	Diego
not_ambig	0.079	0.0132726	Diego
ambig	0.099	0.0264701	Diego
base	0.099	0.0600979	Diego
not_ambig	0.099	0.0372306	Diego
ambig	0.119	0.0474201	Diego
base	0.119	0.0924785	Diego
not_ambig	0.119	0.0748108	Diego
ambig	0.139	0.0724487	Diego
base	0.139	0.130129	Diego
not_ambig	0.139	0.118059	Diego
ambig	0.159	0.09789	Diego
base	0.159	0.166921	Diego
not_ambig	0.159	0.157595	Diego
ambig	0.179	0.117147	Diego
base	0.179	0.194628	Diego
not_ambig	0.179	0.187329	Diego
ambig	0.199	0.125552	Diego
base	0.199	0.209401	Diego
not_ambig	0.199	0.204672	Diego
ambig	0.219	0.126796	Diego
base	0.219	0.213152	Diego
not_ambig	0.219	0.211093	Diego
ambig	0.239	0.126949	Diego
base	0.239	0.209851	Diego
not_ambig	0.239	0.209995	Diego
ambig	0.259	0.128474	Diego
base	0.259	0.202476	Diego
not_ambig	0.259	0.204734	Diego
ambig	0.279	0.130652	Diego
base	0.279	0.194098	Diego
not_ambig	0.279	0.198902	Diego
ambig	0.299	0.133157	Diego
base	0.299	0.18783	Diego
not_ambig	0.299	0.195123	Diego
ambig	0.319	0.137268	Diego
base	0.319	0.183907	Diego
not_ambig	0.319	0.193765	Diego
ambig	0.339	0.143269	Diego
base	0.339	0.179343	Diego
not_ambig	0.339	0.193424	Diego
ambig	0.359	0.148438	Diego
base	0.359	0.170371	Diego
not_ambig	0.359	0.191278	Diego
ambig	0.379	0.149607	Diego
base	0.379	0.156855	Diego
not_ambig	0.379	0.186041	Diego
ambig	0.399	0.146111	Diego
base	0.399	0.141101	Diego
not_ambig	0.399	0.179526	Diego
ambig	0.419	0.139595	Diego
base	0.419	0.125307	Diego
not_ambig	0.419	0.173824	Diego
ambig	0.439	0.13234	Diego
base	0.439	0.111204	Diego
not_ambig	0.439	0.16944	Diego
ambig	0.459	0.12572	Diego
base	0.459	0.101121	Diego
not_ambig	0.459	0.165591	Diego
ambig	0.479	0.120116	Diego
base	0.479	0.0964331	Diego
not_ambig	0.479	0.162033	Diego
ambig	0.499	0.115499	Diego
base	0.499	0.096679	Diego
not_ambig	0.499	0.159508	Diego
ambig	0.519	0.110946	Diego
base	0.519	0.0982723	Diego
not_ambig	0.519	0.157737	Diego
ambig	0.539	0.105658	Diego
base	0.539	0.0972487	Diego
not_ambig	0.539	0.154829	Diego
ambig	0.559	0.101307	Diego
base	0.559	0.0941358	Diego
not_ambig	0.559	0.150101	Diego
ambig	0.579	0.100734	Diego
base	0.579	0.0931773	Diego
not_ambig	0.579	0.145676	Diego
ambig	0.599	0.104248	Diego
base	0.599	0.0970259	Diego
not_ambig	0.599	0.143565	Diego
ambig	0.619	0.108556	Diego
base	0.619	0.10348	Diego
not_ambig	0.619	0.143135	Diego
ambig	0.639	0.110706	Diego
base	0.639	0.107602	Diego
not_ambig	0.639	0.142785	Diego
ambig	0.659	0.111121	Diego
base	0.659	0.107411	Diego
not_ambig	0.659	0.141653	Diego
ambig	0.679	0.11236	Diego
base	0.679	0.10552	Diego
not_ambig	0.679	0.139508	Diego
ambig	0.699	0.115742	Diego
base	0.699	0.103571	Diego
not_ambig	0.699	0.136354	Diego
ambig	0.719	0.118388	Diego
base	0.719	0.0992419	Diego
not_ambig	0.719	0.132075	Diego
ambig	0.739	0.117105	Diego
base	0.739	0.0923205	Diego
not_ambig	0.739	0.127283	Diego
ambig	0.759	0.11316	Diego
base	0.759	0.0860496	Diego
not_ambig	0.759	0.122864	Diego
ambig	0.779	0.110504	Diego
base	0.779	0.0827262	Diego
not_ambig	0.779	0.119184	Diego
ambig	0.799	0.110967	Diego
base	0.799	0.0817271	Diego
not_ambig	0.799	0.116731	Diego
ambig	0.819	0.113453	Diego
base	0.819	0.0816346	Diego
not_ambig	0.819	0.115811	Diego
ambig	0.839	0.117522	Diego
base	0.839	0.0819671	Diego
not_ambig	0.839	0.11644	Diego
ambig	0.859	0.123269	Diego
base	0.859	0.0831874	Diego
not_ambig	0.859	0.118732	Diego
ambig	0.879	0.129661	Diego
base	0.879	0.0860939	Diego
not_ambig	0.879	0.123136	Diego
ambig	0.899	0.135748	Diego
base	0.899	0.0898884	Diego
not_ambig	0.899	0.128235	Diego
ambig	0.919	0.141333	Diego
base	0.919	0.0935939	Diego
not_ambig	0.919	0.132763	Diego
ambig	0.939	0.146185	Diego
base	0.939	0.0967498	Diego
not_ambig	0.939	0.137206	Diego
ambig	0.959	0.148343	Diego
base	0.959	0.0983668	Diego
not_ambig	0.959	0.141261	Diego
ambig	0.979	0.145943	Diego
base	0.979	0.0987593	Diego
not_ambig	0.979	0.143912	Diego
ambig	0.999	0.140515	Diego
base	0.999	0.100162	Diego
not_ambig	0.999	0.144934	Diego
ambig	1.019	0.135579	Diego
base	1.019	0.103679	Diego
not_ambig	1.019	0.145072	Diego
ambig	1.039	0.13268	Diego
base	1.039	0.108647	Diego
not_ambig	1.039	0.144714	Diego
ambig	1.059	0.130795	Diego
base	1.059	0.114138	Diego
not_ambig	1.059	0.144054	Diego
ambig	1.079	0.128124	Diego
base	1.079	0.118809	Diego
not_ambig	1.079	0.143896	Diego
ambig	1.099	0.124687	Diego
base	1.099	0.121201	Diego
not_ambig	1.099	0.144774	Diego
ambig	1.119	0.121352	Diego
base	1.119	0.120508	Diego
not_ambig	1.119	0.145917	Diego
ambig	1.139	0.118332	Diego
base	1.139	0.119702	Diego
not_ambig	1.139	0.142171	Diego
ambig	1.159	0.114923	Diego
base	1.159	0.116322	Diego
not_ambig	1.159	0.136677	Diego
ambig	1.179	0.109203	Diego
base	1.179	0.106234	Diego
not_ambig	1.179	0.127386	Diego
ambig	-0.221	0.00120475	Diego
base	-0.221	-0.0117078	Diego
not_ambig	-0.221	0.00405281	Diego
ambig	-0.201	-0.00120352	Diego
base	-0.201	-0.0116234	Diego
not_ambig	-0.201	0.00176781	Diego
ambig	-0.181	-0.00354224	Diego
base	-0.181	-0.0108765	Diego
not_ambig	-0.181	0.00109603	Diego
ambig	-0.161	-0.00579552	Diego
base	-0.161	-0.00947768	Diego
not_ambig	-0.161	0.00181325	Diego
ambig	-0.141	-0.00726707	Diego
base	-0.141	-0.00785482	Diego
not_ambig	-0.141	0.00273895	Diego
ambig	-0.121	-0.0076377	Diego
base	-0.121	-0.00674674	Diego
not_ambig	-0.121	0.00342832	Diego
ambig	-0.101	-0.00778874	Diego
base	-0.101	-0.00669024	Diego
not_ambig	-0.101	0.00346749	Diego
ambig	-0.081	-0.0089071	Diego
base	-0.081	-0.00699335	Diego
not_ambig	-0.081	0.00273389	Diego
ambig	-0.061	-0.0112633	Diego
base	-0.061	-0.00666811	Diego
not_ambig	-0.061	0.00175816	Diego
ambig	-0.041	-0.0144238	Diego
base	-0.041	-0.00569474	Diego
not_ambig	-0.041	0.00114815	Diego
ambig	-0.021	-0.0175807	Diego
base	-0.021	-0.00478386	Diego
not_ambig	-0.021	0.000297323	Diego
ambig	-0.001	-0.0196033	Diego
base	-0.001	-0.00345858	Diego
not_ambig	-0.001	-0.0014676	Diego
ambig	0.019	-0.0194938	Diego
base	0.019	-0.000881831	Diego
not_ambig	0.019	-0.00344107	Diego
ambig	0.039	-0.0171195	Diego
base	0.039	0.00237475	Diego
not_ambig	0.039	-0.00459916	Diego
ambig	0.059	-0.0135849	Diego
base	0.059	0.00468391	Diego
not_ambig	0.059	-0.00453406	Diego
ambig	0.079	-0.00981816	Diego
base	0.079	0.00607471	Diego
not_ambig	0.079	-0.00309217	Diego
ambig	0.099	-0.00642592	Diego
base	0.099	0.00825105	Diego
not_ambig	0.099	-0.000847743	Diego
ambig	0.119	-0.00450628	Diego
base	0.119	0.0106781	Diego
not_ambig	0.119	0.00112634	Diego
ambig	0.139	-0.00479421	Diego
base	0.139	0.01156	Diego
not_ambig	0.139	0.0030396	Diego
ambig	0.159	-0.00666828	Diego
base	0.159	0.0121234	Diego
not_ambig	0.159	0.00514206	Diego
ambig	0.179	-0.00940419	Diego
base	0.179	0.0154739	Diego
not_ambig	0.179	0.00721417	Diego
ambig	0.199	-0.0118984	Diego
base	0.199	0.0224841	Diego
not_ambig	0.199	0.00947054	Diego
ambig	0.219	-0.0134323	Diego
base	0.219	0.0315613	Diego
not_ambig	0.219	0.0118961	Diego
ambig	0.239	-0.0150773	Diego
base	0.239	0.0409917	Diego
not_ambig	0.239	0.0150767	Diego
ambig	0.259	-0.0178715	Diego
base	0.259	0.0501509	Diego
not_ambig	0.259	0.0196739	Diego
ambig	0.279	-0.0210357	Diego
base	0.279	0.0591599	Diego
not_ambig	0.279	0.0246294	Diego
ambig	0.299	-0.0229127	Diego
base	0.299	0.0673441	Diego
not_ambig	0.299	0.0291617	Diego
ambig	0.319	-0.0229865	Diego
base	0.319	0.0735566	Diego
not_ambig	0.319	0.0346795	Diego
ambig	0.339	-0.0225084	Diego
base	0.339	0.0772034	Diego
not_ambig	0.339	0.0416905	Diego
ambig	0.359	-0.02283	Diego
base	0.359	0.0783889	Diego
not_ambig	0.359	0.0483726	Diego
ambig	0.379	-0.0238246	Diego
base	0.379	0.0778927	Diego
not_ambig	0.379	0.0533266	Diego
ambig	0.399	-0.0243935	Diego
base	0.399	0.0767249	Diego
not_ambig	0.399	0.0555638	Diego
ambig	0.419	-0.0236895	Diego
base	0.419	0.0754747	Diego
not_ambig	0.419	0.0548907	Diego
ambig	0.439	-0.0220625	Diego
base	0.439	0.0743212	Diego
not_ambig	0.439	0.0523069	Diego
ambig	0.459	-0.0212017	Diego
base	0.459	0.0737747	Diego
not_ambig	0.459	0.0496592	Diego
ambig	0.479	-0.0215423	Diego
base	0.479	0.0731556	Diego
not_ambig	0.479	0.0472558	Diego
ambig	0.499	-0.0215952	Diego
base	0.499	0.0720329	Diego
not_ambig	0.499	0.0445683	Diego
ambig	0.519	-0.0204472	Diego
base	0.519	0.0718518	Diego
not_ambig	0.519	0.0415454	Diego
ambig	0.539	-0.0184523	Diego
base	0.539	0.0732199	Diego
not_ambig	0.539	0.0387381	Diego
ambig	0.559	-0.0155403	Diego
base	0.559	0.0744097	Diego
not_ambig	0.559	0.0373869	Diego
ambig	0.579	-0.0117138	Diego
base	0.579	0.0744688	Diego
not_ambig	0.579	0.0376432	Diego
ambig	0.599	-0.00764176	Diego
base	0.599	0.0729062	Diego
not_ambig	0.599	0.038354	Diego
ambig	0.619	-0.00467026	Diego
base	0.619	0.0685633	Diego
not_ambig	0.619	0.0388772	Diego
ambig	0.639	-0.00385535	Diego
base	0.639	0.061715	Diego
not_ambig	0.639	0.0394692	Diego
ambig	0.659	-0.00499493	Diego
base	0.659	0.0540991	Diego
not_ambig	0.659	0.0397717	Diego
ambig	0.679	-0.00722256	Diego
base	0.679	0.0473632	Diego
not_ambig	0.679	0.0384849	Diego
ambig	0.699	-0.0091021	Diego
base	0.699	0.0419717	Diego
not_ambig	0.699	0.0355316	Diego
ambig	0.719	-0.00923963	Diego
base	0.719	0.03826	Diego
not_ambig	0.719	0.0322566	Diego
ambig	0.739	-0.00858966	Diego
base	0.739	0.0364063	Diego
not_ambig	0.739	0.0297319	Diego
ambig	0.759	-0.00840378	Diego
base	0.759	0.0359206	Diego
not_ambig	0.759	0.0284674	Diego
ambig	0.779	-0.00819457	Diego
base	0.779	0.0372215	Diego
not_ambig	0.779	0.0287564	Diego
ambig	0.799	-0.00736935	Diego
base	0.799	0.0409896	Diego
not_ambig	0.799	0.0300938	Diego
ambig	0.819	-0.00596723	Diego
base	0.819	0.0463507	Diego
not_ambig	0.819	0.0318187	Diego
ambig	0.839	-0.00429567	Diego
base	0.839	0.0500991	Diego
not_ambig	0.839	0.0341567	Diego
ambig	0.859	-0.00229687	Diego
base	0.859	0.0493899	Diego
not_ambig	0.859	0.0371872	Diego
ambig	0.879	0.000124977	Diego
base	0.879	0.0454355	Diego
not_ambig	0.879	0.0401849	Diego
ambig	0.899	0.00285247	Diego
base	0.899	0.0425097	Diego
not_ambig	0.899	0.0421215	Diego
ambig	0.919	0.00534325	Diego
base	0.919	0.0426761	Diego
not_ambig	0.919	0.042452	Diego
ambig	0.939	0.00640252	Diego
base	0.939	0.0444116	Diego
not_ambig	0.939	0.0410479	Diego
ambig	0.959	0.00517874	Diego
base	0.959	0.0461195	Diego
not_ambig	0.959	0.0387049	Diego
ambig	0.979	0.00294772	Diego
base	0.979	0.0473926	Diego
not_ambig	0.979	0.0367314	Diego
ambig	0.999	0.000414585	Diego
base	0.999	0.0483828	Diego
not_ambig	0.999	0.0361058	Diego
ambig	1.019	-0.00253874	Diego
base	1.019	0.0489897	Diego
not_ambig	1.019	0.0368185	Diego
ambig	1.039	-0.00499527	Diego
base	1.039	0.0490408	Diego
not_ambig	1.039	0.0376414	Diego
ambig	1.059	-0.00637519	Diego
base	1.059	0.0481144	Diego
not_ambig	1.059	0.0383681	Diego
ambig	1.079	-0.00723941	Diego
base	1.079	0.0461984	Diego
not_ambig	1.079	0.040042	Diego
ambig	1.099	-0.00751549	Diego
base	1.099	0.0434288	Diego
not_ambig	1.099	0.0420616	Diego
ambig	1.119	-0.00623897	Diego
base	1.119	0.0403743	Diego
not_ambig	1.119	0.0427997	Diego
ambig	1.139	-0.00501716	Diego
base	1.139	0.0342353	Diego
not_ambig	1.139	0.0409299	Diego
ambig	1.159	-0.00250378	Diego
base	1.159	0.0288428	Diego
not_ambig	1.159	0.0389748	Diego
ambig	1.179	-0.000358476	Diego
base	1.179	0.0253936	Diego
not_ambig	1.179	0.0372566	Diego
ambig	-0.221	0.00755156	Diego
base	-0.221	0.000998783	Diego
not_ambig	-0.221	-0.0057955	Diego
ambig	-0.201	0.00857116	Diego
base	-0.201	0.000108299	Diego
not_ambig	-0.201	-0.00716748	Diego
ambig	-0.181	0.00982161	Diego
base	-0.181	-0.00107602	Diego
not_ambig	-0.181	-0.00736436	Diego
ambig	-0.161	0.0114075	Diego
base	-0.161	-0.00109791	Diego
not_ambig	-0.161	-0.00691664	Diego
ambig	-0.141	0.0118301	Diego
base	-0.141	0.000481741	Diego
not_ambig	-0.141	-0.0062973	Diego
ambig	-0.121	0.0108449	Diego
base	-0.121	0.00236742	Diego
not_ambig	-0.121	-0.00619914	Diego
ambig	-0.101	0.00937683	Diego
base	-0.101	0.00343716	Diego
not_ambig	-0.101	-0.00676644	Diego
ambig	-0.081	0.00814108	Diego
base	-0.081	0.00332919	Diego
not_ambig	-0.081	-0.0073949	Diego
ambig	-0.061	0.00712019	Diego
base	-0.061	0.00234443	Diego
not_ambig	-0.061	-0.00770286	Diego
ambig	-0.041	0.00555975	Diego
base	-0.041	0.00188983	Diego
not_ambig	-0.041	-0.00739332	Diego
ambig	-0.021	0.00277678	Diego
base	-0.021	0.00251922	Diego
not_ambig	-0.021	-0.0059236	Diego
ambig	-0.001	-0.000798128	Diego
base	-0.001	0.00339939	Diego
not_ambig	-0.001	-0.00321138	Diego
ambig	0.019	-0.00264391	Diego
base	0.019	0.00480322	Diego
not_ambig	0.019	-0.000511998	Diego
ambig	0.039	-0.000976422	Diego
base	0.039	0.0064263	Diego
not_ambig	0.039	0.000992246	Diego
ambig	0.059	0.00223755	Diego
base	0.059	0.00743441	Diego
not_ambig	0.059	0.00180489	Diego
ambig	0.079	0.00436062	Diego
base	0.079	0.0104133	Diego
not_ambig	0.079	0.00412812	Diego
ambig	0.099	0.00483859	Diego
base	0.099	0.0213028	Diego
not_ambig	0.099	0.0106669	Diego
ambig	0.119	0.00562536	Diego
base	0.119	0.0445117	Diego
not_ambig	0.119	0.0241842	Diego
ambig	0.139	0.00991652	Diego
base	0.139	0.0786641	Diego
not_ambig	0.139	0.0466668	Diego
ambig	0.159	0.0185813	Diego
base	0.159	0.11738	Diego
not_ambig	0.159	0.0756822	Diego
ambig	0.179	0.0281961	Diego
base	0.179	0.151035	Diego
not_ambig	0.179	0.10542	Diego
ambig	0.199	0.0339763	Diego
base	0.199	0.172774	Diego
not_ambig	0.199	0.129898	Diego
ambig	0.219	0.0351345	Diego
base	0.219	0.182522	Diego
not_ambig	0.219	0.146105	Diego
ambig	0.239	0.0340138	Diego
base	0.239	0.183823	Diego
not_ambig	0.239	0.155015	Diego
ambig	0.259	0.0321553	Diego
base	0.259	0.178537	Diego
not_ambig	0.259	0.158616	Diego
ambig	0.279	0.0286576	Diego
base	0.279	0.169219	Diego
not_ambig	0.279	0.158442	Diego
ambig	0.299	0.0239546	Diego
base	0.299	0.159138	Diego
not_ambig	0.299	0.155942	Diego
ambig	0.319	0.0213231	Diego
base	0.319	0.149512	Diego
not_ambig	0.319	0.152325	Diego
ambig	0.339	0.0237514	Diego
base	0.339	0.140814	Diego
not_ambig	0.339	0.147971	Diego
ambig	0.359	0.0314065	Diego
base	0.359	0.133617	Diego
not_ambig	0.359	0.143521	Diego
ambig	0.379	0.0422545	Diego
base	0.379	0.127862	Diego
not_ambig	0.379	0.139408	Diego
ambig	0.399	0.0526013	Diego
base	0.399	0.122643	Diego
not_ambig	0.399	0.135537	Diego
ambig	0.419	0.0589995	Diego
base	0.419	0.118222	Diego
not_ambig	0.419	0.132503	Diego
ambig	0.439	0.0620192	Diego
base	0.439	0.115193	Diego
not_ambig	0.439	0.13025	Diego
ambig	0.459	0.0650801	Diego
base	0.459	0.112901	Diego
not_ambig	0.459	0.127276	Diego
ambig	0.479	0.0698021	Diego
base	0.479	0.109808	Diego
not_ambig	0.479	0.122076	Diego
ambig	0.499	0.075921	Diego
base	0.499	0.105653	Diego
not_ambig	0.499	0.115739	Diego
ambig	0.519	0.0847498	Diego
base	0.519	0.101727	Diego
not_ambig	0.519	0.110877	Diego
ambig	0.539	0.0965301	Diego
base	0.539	0.0987073	Diego
not_ambig	0.539	0.108031	Diego
ambig	0.559	0.107152	Diego
base	0.559	0.0961115	Diego
not_ambig	0.559	0.105097	Diego
ambig	0.579	0.113004	Diego
base	0.579	0.0940609	Diego
not_ambig	0.579	0.100888	Diego
ambig	0.599	0.115093	Diego
base	0.599	0.0922853	Diego
not_ambig	0.599	0.0967372	Diego
ambig	0.619	0.115975	Diego
base	0.619	0.0897717	Diego
not_ambig	0.619	0.0936598	Diego
ambig	0.639	0.115465	Diego
base	0.639	0.0865962	Diego
not_ambig	0.639	0.0907987	Diego
ambig	0.659	0.112997	Diego
base	0.659	0.0839944	Diego
not_ambig	0.659	0.0873831	Diego
ambig	0.679	0.1098	Diego
base	0.679	0.0834371	Diego
not_ambig	0.679	0.0849261	Diego
ambig	0.699	0.105947	Diego
base	0.699	0.0845369	Diego
not_ambig	0.699	0.0844814	Diego
ambig	0.719	0.100986	Diego
base	0.719	0.0854635	Diego
not_ambig	0.719	0.0847734	Diego
ambig	0.739	0.0979518	Diego
base	0.739	0.0858265	Diego
not_ambig	0.739	0.0849698	Diego
ambig	0.759	0.0983541	Diego
base	0.759	0.0862414	Diego
not_ambig	0.759	0.0853495	Diego
ambig	0.779	0.0987662	Diego
base	0.779	0.0871959	Diego
not_ambig	0.779	0.0870139	Diego
ambig	0.799	0.0964947	Diego
base	0.799	0.0892818	Diego
not_ambig	0.799	0.0898366	Diego
ambig	0.819	0.0922078	Diego
base	0.819	0.0927067	Diego
not_ambig	0.819	0.0921389	Diego
ambig	0.839	0.0877402	Diego
base	0.839	0.0963005	Diego
not_ambig	0.839	0.0932139	Diego
ambig	0.859	0.0848229	Diego
base	0.859	0.0981084	Diego
not_ambig	0.859	0.0936234	Diego
ambig	0.879	0.0841228	Diego
base	0.879	0.0979441	Diego
not_ambig	0.879	0.0938911	Diego
ambig	0.899	0.085653	Diego
base	0.899	0.0973553	Diego
not_ambig	0.899	0.0938603	Diego
ambig	0.919	0.0888916	Diego
base	0.919	0.0967375	Diego
not_ambig	0.919	0.0937579	Diego
ambig	0.939	0.0922537	Diego
base	0.939	0.0952022	Diego
not_ambig	0.939	0.0939503	Diego
ambig	0.959	0.0941754	Diego
base	0.959	0.0924753	Diego
not_ambig	0.959	0.0940919	Diego
ambig	0.979	0.0941771	Diego
base	0.979	0.0893977	Diego
not_ambig	0.979	0.0935365	Diego
ambig	0.999	0.0924454	Diego
base	0.999	0.0876234	Diego
not_ambig	0.999	0.0919639	Diego
ambig	1.019	0.089	Diego
base	1.019	0.0877082	Diego
not_ambig	1.019	0.0897524	Diego
ambig	1.039	0.0828054	Diego
base	1.039	0.0873642	Diego
not_ambig	1.039	0.0877756	Diego
ambig	1.059	0.0732498	Diego
base	1.059	0.0845536	Diego
not_ambig	1.059	0.0865232	Diego
ambig	1.079	0.0626228	Diego
base	1.079	0.0798487	Diego
not_ambig	1.079	0.085943	Diego
ambig	1.099	0.0535069	Diego
base	1.099	0.0746079	Diego
not_ambig	1.099	0.0861654	Diego
ambig	1.119	0.0460737	Diego
base	1.119	0.0695824	Diego
not_ambig	1.119	0.0882974	Diego
ambig	1.139	0.0388232	Diego
base	1.139	0.0620106	Diego
not_ambig	1.139	0.0844272	Diego
ambig	1.159	0.0342429	Diego
base	1.159	0.0555911	Diego
not_ambig	1.159	0.0819814	Diego
ambig	1.179	0.0323237	Diego
base	1.179	0.050571	Diego
not_ambig	1.179	0.0801265	Diego
ambig	-0.221	-0.0114514	Diego
base	-0.221	-0.00764029	Diego
not_ambig	-0.221	-0.00611614	Diego
ambig	-0.201	-0.0126533	Diego
base	-0.201	-0.00564221	Diego
not_ambig	-0.201	-0.00654951	Diego
ambig	-0.181	-0.014055	Diego
base	-0.181	-0.00430786	Diego
not_ambig	-0.181	-0.0065389	Diego
ambig	-0.161	-0.0161155	Diego
base	-0.161	-0.00457126	Diego
not_ambig	-0.161	-0.00632234	Diego
ambig	-0.141	-0.0182242	Diego
base	-0.141	-0.00553693	Diego
not_ambig	-0.141	-0.00634224	Diego
ambig	-0.121	-0.0195169	Diego
base	-0.121	-0.00579959	Diego
not_ambig	-0.121	-0.00622092	Diego
ambig	-0.101	-0.0194066	Diego
base	-0.101	-0.00541334	Diego
not_ambig	-0.101	-0.00617761	Diego
ambig	-0.081	-0.0172684	Diego
base	-0.081	-0.0044924	Diego
not_ambig	-0.081	-0.00653442	Diego
ambig	-0.061	-0.0147658	Diego
base	-0.061	-0.00322768	Diego
not_ambig	-0.061	-0.00690061	Diego
ambig	-0.041	-0.013477	Diego
base	-0.041	-0.0021385	Diego
not_ambig	-0.041	-0.00766044	Diego
ambig	-0.021	-0.0119843	Diego
base	-0.021	-0.00130021	Diego
not_ambig	-0.021	-0.00934323	Diego
ambig	-0.001	-0.00937368	Diego
base	-0.001	-0.00090972	Diego
not_ambig	-0.001	-0.0112319	Diego
ambig	0.019	-0.00558431	Diego
base	0.019	-0.00149014	Diego
not_ambig	0.019	-0.0122173	Diego
ambig	0.039	-0.000548163	Diego
base	0.039	-0.00215158	Diego
not_ambig	0.039	-0.0119383	Diego
ambig	0.059	0.00485675	Diego
base	0.059	-0.000866495	Diego
not_ambig	0.059	-0.00958473	Diego
ambig	0.079	0.00779059	Diego
base	0.079	0.0059199	Diego
not_ambig	0.079	-0.00325966	Diego
ambig	0.099	0.0049454	Diego
base	0.099	0.023706	Diego
not_ambig	0.099	0.00982694	Diego
ambig	0.119	-0.00348878	Diego
base	0.119	0.0559266	Diego
not_ambig	0.119	0.033038	Diego
ambig	0.139	-0.0119837	Diego
base	0.139	0.099993	Diego
not_ambig	0.139	0.0654804	Diego
ambig	0.159	-0.0167709	Diego
base	0.159	0.147381	Diego
not_ambig	0.159	0.100581	Diego
ambig	0.179	-0.0187754	Diego
base	0.179	0.189812	Diego
not_ambig	0.179	0.132327	Diego
ambig	0.199	-0.0207423	Diego
base	0.199	0.224894	Diego
not_ambig	0.199	0.157729	Diego
ambig	0.219	-0.0238883	Diego
base	0.219	0.253865	Diego
not_ambig	0.219	0.176958	Diego
ambig	0.239	-0.0250295	Diego
base	0.239	0.27654	Diego
not_ambig	0.239	0.190027	Diego
ambig	0.259	-0.0199024	Diego
base	0.259	0.290785	Diego
not_ambig	0.259	0.194642	Diego
ambig	0.279	-0.00915351	Diego
base	0.279	0.295481	Diego
not_ambig	0.279	0.191038	Diego
ambig	0.299	0.00174384	Diego
base	0.299	0.293799	Diego
not_ambig	0.299	0.184398	Diego
ambig	0.319	0.00933271	Diego
base	0.319	0.290489	Diego
not_ambig	0.319	0.178073	Diego
ambig	0.339	0.0137964	Diego
base	0.339	0.286527	Diego
not_ambig	0.339	0.170989	Diego
ambig	0.359	0.0168903	Diego
base	0.359	0.281599	Diego
not_ambig	0.359	0.161698	Diego
ambig	0.379	0.0205495	Diego
base	0.379	0.276728	Diego
not_ambig	0.379	0.151882	Diego
ambig	0.399	0.0244896	Diego
base	0.399	0.2702	Diego
not_ambig	0.399	0.142914	Diego
ambig	0.419	0.0262809	Diego
base	0.419	0.259821	Diego
not_ambig	0.419	0.134574	Diego
ambig	0.439	0.0250321	Diego
base	0.439	0.246908	Diego
not_ambig	0.439	0.127065	Diego
ambig	0.459	0.0242689	Diego
base	0.459	0.234792	Diego
not_ambig	0.459	0.120792	Diego
ambig	0.479	0.0279524	Diego
base	0.479	0.225222	Diego
not_ambig	0.479	0.114694	Diego
ambig	0.499	0.0357725	Diego
base	0.499	0.21836	Diego
not_ambig	0.499	0.109166	Diego
ambig	0.519	0.0445576	Diego
base	0.519	0.213963	Diego
not_ambig	0.519	0.106202	Diego
ambig	0.539	0.05181	Diego
base	0.539	0.209299	Diego
not_ambig	0.539	0.105	Diego
ambig	0.559	0.0560627	Diego
base	0.559	0.202273	Diego
not_ambig	0.559	0.103886	Diego
ambig	0.579	0.0582225	Diego
base	0.579	0.194069	Diego
not_ambig	0.579	0.102569	Diego
ambig	0.599	0.0587535	Diego
base	0.599	0.185625	Diego
not_ambig	0.599	0.101715	Diego
ambig	0.619	0.0553972	Diego
base	0.619	0.176412	Diego
not_ambig	0.619	0.1024	Diego
ambig	0.639	0.0478288	Diego
base	0.639	0.167019	Diego
not_ambig	0.639	0.104738	Diego
ambig	0.659	0.039865	Diego
base	0.659	0.158203	Diego
not_ambig	0.659	0.106812	Diego
ambig	0.679	0.035261	Diego
base	0.679	0.150138	Diego
not_ambig	0.679	0.106541	Diego
ambig	0.699	0.0348204	Diego
base	0.699	0.143178	Diego
not_ambig	0.699	0.105236	Diego
ambig	0.719	0.0375651	Diego
base	0.719	0.137205	Diego
not_ambig	0.719	0.104483	Diego
ambig	0.739	0.0416706	Diego
base	0.739	0.130633	Diego
not_ambig	0.739	0.103183	Diego
ambig	0.759	0.0458671	Diego
base	0.759	0.122765	Diego
not_ambig	0.759	0.100716	Diego
ambig	0.779	0.0491659	Diego
base	0.779	0.115794	Diego
not_ambig	0.779	0.0983416	Diego
ambig	0.799	0.0503577	Diego
base	0.799	0.111841	Diego
not_ambig	0.799	0.0966326	Diego
ambig	0.819	0.0498476	Diego
base	0.819	0.111055	Diego
not_ambig	0.819	0.0951472	Diego
ambig	0.839	0.0495658	Diego
base	0.839	0.111299	Diego
not_ambig	0.839	0.093495	Diego
ambig	0.859	0.0501861	Diego
base	0.859	0.111636	Diego
not_ambig	0.859	0.0913195	Diego
ambig	0.879	0.0509776	Diego
base	0.879	0.113675	Diego
not_ambig	0.879	0.089182	Diego
ambig	0.899	0.0521429	Diego
base	0.899	0.118211	Diego
not_ambig	0.899	0.0878663	Diego
ambig	0.919	0.0535674	Diego
base	0.919	0.122825	Diego
not_ambig	0.919	0.0875089	Diego
ambig	0.939	0.0537935	Diego
base	0.939	0.125026	Diego
not_ambig	0.939	0.0873168	Diego
ambig	0.959	0.0523209	Diego
base	0.959	0.125452	Diego
not_ambig	0.959	0.0866572	Diego
ambig	0.979	0.0503268	Diego
base	0.979	0.125954	Diego
not_ambig	0.979	0.0857442	Diego
ambig	0.999	0.0485655	Diego
base	0.999	0.127679	Diego
not_ambig	0.999	0.0855312	Diego
ambig	1.019	0.0458945	Diego
base	1.019	0.129152	Diego
not_ambig	1.019	0.0850018	Diego
ambig	1.039	0.0412615	Diego
base	1.039	0.129149	Diego
not_ambig	1.039	0.0835889	Diego
ambig	1.059	0.0359376	Diego
base	1.059	0.127705	Diego
not_ambig	1.059	0.0824755	Diego
ambig	1.079	0.0329355	Diego
base	1.079	0.126216	Diego
not_ambig	1.079	0.0828771	Diego
ambig	1.099	0.0332132	Diego
base	1.099	0.126991	Diego
not_ambig	1.099	0.0858238	Diego
ambig	1.119	0.0350601	Diego
base	1.119	0.130795	Diego
not_ambig	1.119	0.0914579	Diego
ambig	1.139	0.0329937	Diego
base	1.139	0.125821	Diego
not_ambig	1.139	0.0888895	Diego
ambig	1.159	0.0312511	Diego
base	1.159	0.120769	Diego
not_ambig	1.159	0.085176	Diego
ambig	1.179	0.0306639	Diego
base	1.179	0.115301	Diego
not_ambig	1.179	0.0805319	Diego
ambig	-0.221	-0.00143533	Pancho
base	-0.221	0.00157343	Pancho
not_ambig	-0.221	0.0035857	Pancho
ambig	-0.201	-0.0039151	Pancho
base	-0.201	0.0026046	Pancho
not_ambig	-0.201	0.00484827	Pancho
ambig	-0.181	-0.00639834	Pancho
base	-0.181	0.00314949	Pancho
not_ambig	-0.181	0.00524175	Pancho
ambig	-0.161	-0.00812406	Pancho
base	-0.161	0.00280534	Pancho
not_ambig	-0.161	0.00504095	Pancho
ambig	-0.141	-0.00895499	Pancho
base	-0.141	0.00259988	Pancho
not_ambig	-0.141	0.00482385	Pancho
ambig	-0.121	-0.00796799	Pancho
base	-0.121	0.0031141	Pancho
not_ambig	-0.121	0.00447373	Pancho
ambig	-0.101	-0.0052677	Pancho
base	-0.101	0.00301167	Pancho
not_ambig	-0.101	0.00334548	Pancho
ambig	-0.081	-0.00168551	Pancho
base	-0.081	0.00116101	Pancho
not_ambig	-0.081	0.00130641	Pancho
ambig	-0.061	0.00296509	Pancho
base	-0.061	-0.00139865	Pancho
not_ambig	-0.061	-0.00104085	Pancho
ambig	-0.041	0.00808476	Pancho
base	-0.041	-0.00270239	Pancho
not_ambig	-0.041	-0.00300319	Pancho
ambig	-0.021	0.0118279	Pancho
base	-0.021	-0.00247404	Pancho
not_ambig	-0.021	-0.00382992	Pancho
ambig	-0.001	0.0135439	Pancho
base	-0.001	-0.00176937	Pancho
not_ambig	-0.001	-0.00339716	Pancho
ambig	0.019	0.0137255	Pancho
base	0.019	0.00162799	Pancho
not_ambig	0.019	-0.0015777	Pancho
ambig	0.039	0.0116979	Pancho
base	0.039	0.0109969	Pancho
not_ambig	0.039	0.0028262	Pancho
ambig	0.059	0.00565129	Pancho
base	0.059	0.0267784	Pancho
not_ambig	0.059	0.0115567	Pancho
ambig	0.079	-0.00402366	Pancho
base	0.079	0.0491176	Pancho
not_ambig	0.079	0.026486	Pancho
ambig	0.099	-0.0154418	Pancho
base	0.099	0.0779573	Pancho
not_ambig	0.099	0.0487508	Pancho
ambig	0.119	-0.0268485	Pancho
base	0.119	0.109291	Pancho
not_ambig	0.119	0.076758	Pancho
ambig	0.139	-0.037472	Pancho
base	0.139	0.136338	Pancho
not_ambig	0.139	0.105482	Pancho
ambig	0.159	-0.0459847	Pancho
base	0.159	0.154387	Pancho
not_ambig	0.159	0.128994	Pancho
ambig	0.179	-0.0490541	Pancho
base	0.179	0.162915	Pancho
not_ambig	0.179	0.14305	Pancho
ambig	0.199	-0.042895	Pancho
base	0.199	0.163945	Pancho
not_ambig	0.199	0.147781	Pancho
ambig	0.219	-0.0291144	Pancho
base	0.219	0.15978	Pancho
not_ambig	0.219	0.146379	Pancho
ambig	0.239	-0.0150942	Pancho
base	0.239	0.153462	Pancho
not_ambig	0.239	0.14152	Pancho
ambig	0.259	-0.00484821	Pancho
base	0.259	0.147955	Pancho
not_ambig	0.259	0.134904	Pancho
ambig	0.279	0.00320446	Pancho
base	0.279	0.144162	Pancho
not_ambig	0.279	0.128559	Pancho
ambig	0.299	0.0106685	Pancho
base	0.299	0.140745	Pancho
not_ambig	0.299	0.124093	Pancho
ambig	0.319	0.017477	Pancho
[truncated: 983 more rows]
