# Supplementary material for: Neural representation of action symbols in primate frontal cortex
Source: Nature. 2026 May 20;654(8117):152–62. doi: 10.1038/s41586-026-10297-x (PMC13233313; doi:10.1038/s41586-026-10297-x)
Supplement: Supplementary file 17 — Source Data Fig. 6 [file 41586_2026_10297_MOESM17_ESM.xlsx]

## Sheet: 6e_PMv
(primitive, task_type)	('03-V-DD-DD', 'character')	('03-V-DD-DD', 'prims_single')	('04-V-RR-RR', 'character')	('04-V-RR-RR', 'prims_single')	('05-V-UU-UU', 'character')	('05-V-UU-UU', 'prims_single')	('06-Lcentered-DL-DL', 'character')	('06-Lcentered-DL-DL', 'prims_single')	('08-Lcentered-UL-UL', 'character')	('08-Lcentered-UL-UL', 'prims_single')	('09-Lcentered-UR-UR', 'character')	('09-Lcentered-UR-UR', 'prims_single')	('12-usquare-UU-UU', 'character')	('12-usquare-UU-UU', 'prims_single')	('13-zigzagSq-LL-0.0', 'character')	('13-zigzagSq-LL-0.0', 'prims_single')	('14-zigzagSq-LL-1.0', 'character')	('14-zigzagSq-LL-1.0', 'prims_single')	('15-zigzagSq-UU-0.0', 'character')	('15-zigzagSq-UU-0.0', 'prims_single')	('16-circle-XX-XX', 'character')	('16-circle-XX-XX', 'prims_single')
('03-V-DD-DD', 'character')	0	0.0673015	0.343097	0.486737	0.369643	0.422739	0.11747	0.395955	0.213371	0.304776	0.298933	0.366619	0.357653	0.370975	0.314692	0.426077	0.0608265	0.120485	0.218323	0.316181	0.351001	0.320336
('03-V-DD-DD', 'prims_single')	0.0673015	0	0.387918	0.46241	0.35414	0.366892	0.0805261	0.235246	0.20127	0.234014	0.31355	0.3501	0.355389	0.347558	0.348903	0.352853	0.0925342	0.056799	0.185706	0.236057	0.385169	0.347284
('04-V-RR-RR', 'character')	0.343097	0.387918	0	0.106366	0.19847	0.265204	0.379084	0.543472	0.41004	0.44283	0.0901313	0.126658	0.128255	0.180057	0.0667509	0.233773	0.384296	0.349703	0.379356	0.485352	0.0212181	0.0346052
('04-V-RR-RR', 'prims_single')	0.486737	0.46241	0.106366	0	0.314371	0.333261	0.470216	0.541642	0.529362	0.542615	0.19848	0.197059	0.237031	0.249976	0.182291	0.242599	0.500061	0.419141	0.470995	0.595386	0.102247	0.114827
('05-V-UU-UU', 'character')	0.369643	0.35414	0.19847	0.314371	0	0.0132561	0.343641	0.422926	0.223239	0.191164	0.0785077	0.110668	0.02538	0.05737	0.0693399	0.0933504	0.328838	0.26434	0.22985	0.253654	0.153465	0.18168
('05-V-UU-UU', 'prims_single')	0.422739	0.366892	0.265204	0.333261	0.0132561	0	0.386949	0.418679	0.233967	0.167257	0.129503	0.124357	0.0604018	0.0473608	0.13856	0.0956208	0.344505	0.24543	0.2362	0.242981	0.205412	0.213333
('06-Lcentered-DL-DL', 'character')	0.11747	0.0805261	0.379084	0.470216	0.343641	0.386949	0	0.18225	0.229948	0.269723	0.267402	0.33391	0.324247	0.351382	0.287292	0.31261	0.164768	0.16893	0.258351	0.279373	0.356904	0.361698
('06-Lcentered-DL-DL', 'prims_single')	0.395955	0.235246	0.543472	0.541642	0.422926	0.418679	0.18225	0	0.421032	0.368027	0.368267	0.358595	0.412519	0.379349	0.43027	0.27879	0.408643	0.309836	0.444997	0.423712	0.497917	0.474503
('08-Lcentered-UL-UL', 'character')	0.213371	0.20127	0.41004	0.529362	0.223239	0.233967	0.229948	0.421032	0	0.0391581	0.310922	0.386667	0.290269	0.314503	0.307221	0.361911	0.11019	0.105191	0.010915	0.0253703	0.378461	0.400937
('08-Lcentered-UL-UL', 'prims_single')	0.304776	0.234014	0.44283	0.542615	0.191164	0.167257	0.269723	0.368027	0.0391581	0	0.304144	0.346481	0.266654	0.260462	0.31297	0.299133	0.197621	0.134061	0.0785137	0.0175075	0.406218	0.411282
('09-Lcentered-UR-UR', 'character')	0.298933	0.31355	0.0901313	0.19848	0.0785077	0.129503	0.267402	0.368267	0.310922	0.304144	0	0.019826	0.0150858	0.0439029	0.000941571	0.0571797	0.326444	0.280012	0.314721	0.365453	0.0504936	0.0636722
('09-Lcentered-UR-UR', 'prims_single')	0.366619	0.3501	0.126658	0.197059	0.110668	0.124357	0.33391	0.358595	0.386667	0.346481	0.019826	0	0.0369045	0.0141337	0.0560926	0.0420061	0.390209	0.307545	0.386778	0.432217	0.083271	0.0558449
('12-usquare-UU-UU', 'character')	0.357653	0.355389	0.128255	0.237031	0.02538	0.0604018	0.324247	0.412519	0.290269	0.266654	0.0150858	0.0369045	0	0.0192758	0.014348	0.0518197	0.34487	0.283802	0.296154	0.331824	0.0801389	0.101618
('12-usquare-UU-UU', 'prims_single')	0.370975	0.347558	0.180057	0.249976	0.05737	0.0473608	0.351382	0.379349	0.314503	0.260462	0.0439029	0.0141337	0.0192758	0	0.0749014	0.0396623	0.34819	0.263851	0.320495	0.349692	0.123809	0.103741
('13-zigzagSq-LL-0.0', 'character')	0.314692	0.348903	0.0667509	0.182291	0.0693399	0.13856	0.287292	0.43027	0.307221	0.31297	0.000941571	0.0560926	0.014348	0.0749014	0	0.0843993	0.337896	0.303928	0.306681	0.360253	0.0365437	0.0746285
('13-zigzagSq-LL-0.0', 'prims_single')	0.426077	0.352853	0.233773	0.242599	0.0933504	0.0956208	0.31261	0.27879	0.361911	0.299133	0.0571797	0.0420061	0.0518197	0.0396623	0.0843993	0	0.411669	0.305965	0.367894	0.380138	0.165585	0.16854
('14-zigzagSq-LL-1.0', 'character')	0.0608265	0.0925342	0.384296	0.500061	0.328838	0.344505	0.164768	0.408643	0.11019	0.197621	0.326444	0.390209	0.34487	0.34819	0.337896	0.411669	0	0.0186383	0.101492	0.17857	0.366458	0.346372
('14-zigzagSq-LL-1.0', 'prims_single')	0.120485	0.056799	0.349703	0.419141	0.26434	0.24543	0.16893	0.309836	0.105191	0.134061	0.280012	0.307545	0.283802	0.263851	0.303928	0.305965	0.0186383	0	0.06671	0.118168	0.320683	0.286719
('15-zigzagSq-UU-0.0', 'character')	0.218323	0.185706	0.379356	0.470995	0.22985	0.2362	0.258351	0.444997	0.010915	0.0785137	0.314721	0.386778	0.296154	0.320495	0.306681	0.367894	0.101492	0.06671	0	0.0422414	0.349807	0.36937
('15-zigzagSq-UU-0.0', 'prims_single')	0.316181	0.236057	0.485352	0.595386	0.253654	0.242981	0.279373	0.423712	0.0253703	0.0175075	0.365453	0.432217	0.331824	0.349692	0.360253	0.380138	0.17857	0.118168	0.0422414	0	0.453679	0.464787
('16-circle-XX-XX', 'character')	0.351001	0.385169	0.0212181	0.102247	0.153465	0.205412	0.356904	0.497917	0.378461	0.406218	0.0504936	0.083271	0.0801389	0.123809	0.0365437	0.165585	0.366458	0.320683	0.349807	0.453679	0	0.0172257
('16-circle-XX-XX', 'prims_single')	0.320336	0.347284	0.0346052	0.114827	0.18168	0.213333	0.361698	0.474503	0.400937	0.411282	0.0636722	0.0558449	0.101618	0.103741	0.0746285	0.16854	0.346372	0.286719	0.36937	0.464787	0.0172257	0

## Sheet: 6e_preSMA
(primitive, task_type)	('03-V-DD-DD', 'character')	('03-V-DD-DD', 'prims_single')	('04-V-RR-RR', 'character')	('04-V-RR-RR', 'prims_single')	('05-V-UU-UU', 'character')	('05-V-UU-UU', 'prims_single')	('06-Lcentered-DL-DL', 'character')	('06-Lcentered-DL-DL', 'prims_single')	('08-Lcentered-UL-UL', 'character')	('08-Lcentered-UL-UL', 'prims_single')	('09-Lcentered-UR-UR', 'character')	('09-Lcentered-UR-UR', 'prims_single')	('12-usquare-UU-UU', 'character')	('12-usquare-UU-UU', 'prims_single')	('13-zigzagSq-LL-0.0', 'character')	('13-zigzagSq-LL-0.0', 'prims_single')	('14-zigzagSq-LL-1.0', 'character')	('14-zigzagSq-LL-1.0', 'prims_single')	('15-zigzagSq-UU-0.0', 'character')	('15-zigzagSq-UU-0.0', 'prims_single')	('16-circle-XX-XX', 'character')	('16-circle-XX-XX', 'prims_single')
('03-V-DD-DD', 'character')	0	0.0815309	-0.00501848	0.1516	0.0283249	0.195157	0.0414666	0.174844	0.0137861	0.172472	0.0137572	0.206098	0.042471	0.273177	0.0363003	0.201345	0.0133279	0.125587	-0.000835305	0.11329	0.0128667	0.18171
('03-V-DD-DD', 'prims_single')	0.0815309	0	0.117773	0.109057	0.104946	0.11766	0.143537	0.045897	0.09107	0.0539873	0.0722171	0.0858367	0.109097	0.142514	0.13734	0.0712989	0.0912125	0.0515111	0.105529	0.0358973	0.117904	0.0825363
('04-V-RR-RR', 'character')	-0.00501848	0.117773	0	0.109036	0.083524	0.192591	0.0700225	0.166976	0.0657697	0.194177	0.0342658	0.228688	0.0880712	0.272305	0.0640213	0.208307	0.081541	0.160299	0.0375917	0.153338	0.0216916	0.202742
('04-V-RR-RR', 'prims_single')	0.1516	0.109057	0.109036	0	0.160637	0.132815	0.198252	0.0543032	0.182822	0.160646	0.0934453	0.116179	0.151745	0.145236	0.151174	0.0965265	0.204722	0.122775	0.168347	0.191957	0.109797	0.113687
('05-V-UU-UU', 'character')	0.0283249	0.104946	0.083524	0.160637	0	0.112742	0.0560291	0.164873	0.0684091	0.155278	0.0115404	0.151002	-0.00498215	0.190373	0.00372456	0.128886	0.0539225	0.109867	0.0817456	0.142017	0.0164609	0.107351
('05-V-UU-UU', 'prims_single')	0.195157	0.11766	0.192591	0.132815	0.112742	0	0.169114	0.091281	0.157832	0.0687239	0.10675	0.0345624	0.101833	0.011632	0.139113	0.00967652	0.154265	0.093487	0.227253	0.189098	0.117946	0.0348808
('06-Lcentered-DL-DL', 'character')	0.0414666	0.143537	0.0700225	0.198252	0.0560291	0.169114	0	0.185454	0.0340421	0.13979	0.041076	0.202415	0.040825	0.240108	0.0486793	0.203877	0.0290784	0.123721	0.0856856	0.161015	0.0452465	0.170642
('06-Lcentered-DL-DL', 'prims_single')	0.174844	0.045897	0.166976	0.0543032	0.164873	0.091281	0.185454	0	0.162924	0.0409984	0.120555	0.0615423	0.150193	0.08113	0.183039	0.0446259	0.159519	0.0309433	0.192214	0.119964	0.150846	0.0602857
('08-Lcentered-UL-UL', 'character')	0.0137861	0.09107	0.0657697	0.182822	0.0684091	0.157832	0.0340421	0.162924	0	0.0830463	0.0491941	0.190255	0.0623944	0.232502	0.108068	0.191318	0.00117242	0.0954069	0.0249257	0.0710665	0.0654366	0.158809
('08-Lcentered-UL-UL', 'prims_single')	0.172472	0.0539873	0.194177	0.160646	0.155278	0.0687239	0.13979	0.0409984	0.0830463	0	0.125242	0.063337	0.136895	0.07564	0.206203	0.0711564	0.0869752	0.00639232	0.159724	0.0527179	0.174437	0.0572296
('09-Lcentered-UR-UR', 'character')	0.0137572	0.0722171	0.0342658	0.0934453	0.0115404	0.10675	0.041076	0.120555	0.0491941	0.125242	0	0.138367	0.00854456	0.172768	0.000498953	0.108183	0.045681	0.0836899	0.0525244	0.107095	0.00324115	0.0998947
('09-Lcentered-UR-UR', 'prims_single')	0.206098	0.0858367	0.228688	0.116179	0.151002	0.0345624	0.202415	0.0615423	0.190255	0.063337	0.138367	0	0.13879	-0.0012821	0.184072	-0.00497956	0.187865	0.0734321	0.266649	0.171258	0.182371	0.00528809
('12-usquare-UU-UU', 'character')	0.042471	0.109097	0.0880712	0.151745	-0.00498215	0.101833	0.040825	0.150193	0.0623944	0.136895	0.00854456	0.13879	0	0.167505	0.00433463	0.115602	0.0423392	0.0926434	0.0863603	0.136104	0.0142863	0.0866057
('12-usquare-UU-UU', 'prims_single')	0.273177	0.142514	0.272305	0.145236	0.190373	0.011632	0.240108	0.08113	0.232502	0.07564	0.172768	-0.0012821	0.167505	0	0.211747	0.00260583	0.223043	0.116098	0.314939	0.223569	0.20802	0.0155603
('13-zigzagSq-LL-0.0', 'character')	0.0363003	0.13734	0.0640213	0.151174	0.00372456	0.139113	0.0486793	0.183039	0.108068	0.206203	0.000498953	0.184072	0.00433463	0.211747	0	0.145834	0.0908649	0.138316	0.125335	0.202782	-0.00127665	0.139866
('13-zigzagSq-LL-0.0', 'prims_single')	0.201345	0.0712989	0.208307	0.0965265	0.128886	0.00967652	0.203877	0.0446259	0.191318	0.0711564	0.108183	-0.00497956	0.115602	0.00260583	0.145834	0	0.177386	0.0469695	0.229838	0.147734	0.147358	0.00830716
('14-zigzagSq-LL-1.0', 'character')	0.0133279	0.0912125	0.081541	0.204722	0.0539225	0.154265	0.0290784	0.159519	0.00117242	0.0869752	0.045681	0.187865	0.0423392	0.223043	0.0908649	0.177386	0	0.082774	0.0343404	0.0692959	0.0626441	0.141551
('14-zigzagSq-LL-1.0', 'prims_single')	0.125587	0.0515111	0.160299	0.122775	0.109867	0.093487	0.123721	0.0309433	0.0954069	0.00639232	0.0836899	0.0734321	0.0926434	0.116098	0.138316	0.0469695	0.082774	0	0.145796	0.0519053	0.127237	0.0505022
('15-zigzagSq-UU-0.0', 'character')	-0.000835305	0.105529	0.0375917	0.168347	0.0817456	0.227253	0.0856856	0.192214	0.0249257	0.159724	0.0525244	0.266649	0.0863603	0.314939	0.125335	0.229838	0.0343404	0.145796	0	0.0449972	0.0582922	0.206286
('15-zigzagSq-UU-0.0', 'prims_single')	0.11329	0.0358973	0.153338	0.191957	0.142017	0.189098	0.161015	0.119964	0.0710665	0.0527179	0.107095	0.171258	0.136104	0.223569	0.202782	0.147734	0.0692959	0.0519053	0.0449972	0	0.169521	0.122205
('16-circle-XX-XX', 'character')	0.0128667	0.117904	0.0216916	0.109797	0.0164609	0.117946	0.0452465	0.150846	0.0654366	0.174437	0.00324115	0.182371	0.0142863	0.20802	-0.00127665	0.147358	0.0626441	0.127237	0.0582922	0.169521	0	0.141779
('16-circle-XX-XX', 'prims_single')	0.18171	0.0825363	0.202742	0.113687	0.107351	0.0348808	0.170642	0.0602857	0.158809	0.0572296	0.0998947	0.00528809	0.0866057	0.0155603	0.139866	0.00830716	0.141551	0.0505022	0.206286	0.122205	0.141779	0

## Sheet: 6f_s1
encoding	bregion	same-shape_semantic|task_kind
0.00682342	FP	1|0
0.000521027	FP	0|1
0.055811	M1	1|0
0.0819238	M1	0|1
0.0825184	PMd	1|0
0.139125	PMd	0|1
0.0700672	PMv	1|0
0.167786	PMv	0|1
0.0417664	SMA	1|0
0.100477	SMA	0|1
0.0771577	dlPFC	1|0
0.0524438	dlPFC	0|1
0.16224	preSMA	1|0
0.138358	preSMA	0|1
0.0780442	vlPFC	1|0
0.027201	vlPFC	0|1

## Sheet: 6f_s2
encoding	bregion	same-shape_semantic|task_kind
0.00333433	FP	1|0
-0.00415254	FP	0|1
0.0530396	M1	1|0
0.0905968	M1	0|1
0.0497471	PMd	1|0
0.0388292	PMd	0|1
0.064334	PMv	1|0
0.226437	PMv	0|1
0.0751428	SMA	1|0
0.109308	SMA	0|1
0.0525443	dlPFC	1|0
0.0160331	dlPFC	0|1
0.121607	preSMA	1|0
0.0235083	preSMA	0|1
0.0331466	vlPFC	1|0
0.0052224	vlPFC	0|1
